# Supplementary material for: Crystal structure of {6,6′-dibenzoyl-4,4′-di-tert-butyl-2,2′-[(ethane-1,2-di­yl)di­nitrilo­bis­(phenyl­methanylyl­idene)]diphenolato-κ4 O 1,N,N′,O 1′}nickel(II)
Source: Acta Crystallogr E Crystallogr Commun. 2015 Nov 11;71(Pt 12):1485–7. doi: 10.1107/S2056989015021052 (PMC4719819; doi:10.1107/S2056989015021052)
Supplement: Supplementary file 1 [file e-71-01485-sup1.cif]

##############################################################################
#                                                                            #
# This CIF contains the data in a paper accepted for publication in          #
# Acta Crystallographica Section E. It conforms to the requirements of       #
# Notes for Authors for Acta Crystallographica Section E, and has been       #
# peer reviewed under the auspices of the IUCr Commission on Journals.       #
#                                                                            #
# Full details of the Crystallographic Information File format               #
# are given in the paper "The Crystallographic Information File (CIF):       #
# a New Standard Archive File for Crystallography" by S. R. Hall, F. H.      #
# Allen and I. D. Brown [Acta Cryst. (1991), A47, 655-685].                  #
#                                                                            #
# The current version of the core CIF dictionary is obtainable from          #
# ftp://ftp.iucr.org/pub/cif_core.dic.                                       #
#                                                                            #
# Software is freely available for graphical display of the structure(s)     #
# in this CIF. For information consult the CIF software page                 #
# http://www.iucr.org/resources/cif/software.                                #
#                                                                            #
# This file may be used for bona fide research purposes within the           #
# scientific community so long as proper attribution is given to the journal # 
# article from which it was obtained.                                        #
#                                                                            #
##############################################################################
data_I
_audit_creation_method     'SHELXL-2014/7'
_journal_date_recd_electronic     2015-08-11
_journal_date_accepted     2015-11-05
_journal_name_full     'Acta Crystallographica, Section E'
_journal_year     2015
_journal_volume     71
_journal_issue     12
_journal_page_first     1485
_journal_page_last     1487
_journal_paper_category     GM
_journal_paper_doi     10.1107/S2056989015021052
_journal_coeditor_code     ZL2639
_publ_contact_author_name     'Gupta, Abhishek K.'
_publ_contact_author_address
;
Department of Metallurgical and Materials Engineering,
Indian Institute of Technology Roorkee, Roorkee 247 667, India
;
_publ_contact_author_email     sunny1689gupta@gmail.com
_publ_contact_author_fax     '133 228-5243'
_publ_contact_author_phone     '879 172-6477'
_publ_section_title
;\
Crystal structure of
{6,6'-dibenzoyl-4,4'-di-<i>tert</i>-butyl-2,2'-[(ethane-1,2-diyl)\
dinitrilobis(phenylmethanylylidene)]diphenolato-\k^4^<i>O</i>^1^,<i>N</i>,\
<i>N</i>',<i>O</i>^1'^}nickel(II)
;
loop_
    _publ_author_name
    _publ_author_address
    'Gupta, Abhishek K.'
;
Department of Metallurgical and Materials Engineering,
Indian Institute of Technology Roorkee, Roorkee 247 667, India
;
    'Butcher, Ray J.'
;
Department of Chemistry
Howard University
525 College Street NW,
Washington, DC 20059, USA
;
    'Sil, Anjan'
;
Department of Metallurgical and Materials Engineering,
Indian Institute of Technology Roorkee, Roorkee 247 667, India
;
_publ_section_synopsis
;
The title compound crystallized with two independent molecules in the
asymmetric unit. In the crystal, molecules are linked by weak intra- and
intermolecular C---H...O and C---H...\p interactions, forming chains along the
<i>b</i> axis.
;
_database_code_depnum_ccdc_archive     'CCDC 1435344'
_chemical_name_systematic
;\
{6,6'-Dibenzoyl-4,4'-di-<i>tert</i>-butyl-2,2'-[(ethane-1,2-\
diyl)dinitrilobis(phenylmethanylylidene)]diphenolato-\
\k^4^<i>O</i>^1^,<i>N</i>,<i>N</i>',<i>O</i>^1'^}nickel(II)
;
_chemical_name_common     ?
_chemical_formula_moiety     'C50 H46 N2 Ni O4'
_chemical_formula_sum     'C50 H46 N2 Ni O4'
_chemical_formula_iupac     '[Ni (C50 H46 N2 O4)]'
_chemical_formula_weight     797.60
_chemical_melting_point     ?
_shelx_space_group_comment
;
The symmetry employed for this shelxl refinement is uniquely defined
by the following loop, which should always be used as a source of
symmetry information in preference to the above space-group names.
They are only intended as comments.
;
_space_group_crystal_system     triclinic
_space_group_name_H-M_alt     'P -1'
_space_group_name_Hall     '-P 1'
loop_
    _space_group_symop_operation_xyz
    'x, y, z'
    '-x, -y, -z'
_cell_length_a     12.4401(9)
_cell_length_b     16.8987(11)
_cell_length_c     21.5185(12)
_cell_angle_alpha     100.843(5)
_cell_angle_beta     100.029(6)
_cell_angle_gamma     99.890(6)
_cell_volume     4276.1(5)
_cell_formula_units_Z     4
_cell_measurement_reflns_used     3725
_cell_measurement_theta_min     2.7230
_cell_measurement_theta_max     76.1230
_cell_measurement_temperature     120(2)
_exptl_crystal_description     plate
_exptl_crystal_colour     red-brown
_exptl_crystal_size_max     0.2895
_exptl_crystal_size_mid     0.0979
_exptl_crystal_size_min     0.0208
_exptl_crystal_density_diffrn     1.239
_exptl_crystal_density_meas     ?
_exptl_crystal_density_method     ?
_exptl_crystal_F_000     1680
_exptl_absorpt_coefficient_mu     1.015
_exptl_absorpt_correction_type     multi-scan
_exptl_absorpt_process_details
;
;
_shelx_estimated_absorpt_T_min     ?
_shelx_estimated_absorpt_T_max     ?
_exptl_absorpt_correction_T_min     0.73600
_exptl_absorpt_correction_T_max     1.00000
_diffrn_ambient_temperature     120(2)
_diffrn_radiation_type     CuK\a
_diffrn_radiation_wavelength     1.54184
_diffrn_measurement_device_type
           'Agilent SuperNova Dual Source diffractometer with an Atlas detector'
_diffrn_measurement_method     '\w scans'
_diffrn_detector_area_resol_mean     10.6501
_diffrn_reflns_number     31365
_diffrn_reflns_av_R_equivalents     0.0881
_diffrn_reflns_theta_min     2.724
_diffrn_reflns_theta_max     76.313
_diffrn_reflns_theta_full     67.500
_diffrn_measured_fraction_theta_max     0.965
_diffrn_measured_fraction_theta_full     0.999
_diffrn_reflns_limit_h_min     -9
_diffrn_reflns_limit_h_max     15
_diffrn_reflns_limit_k_min     -21
_diffrn_reflns_limit_k_max     20
_diffrn_reflns_limit_l_min     -26
_diffrn_reflns_limit_l_max     25
_refine_special_details     ?
_reflns_number_total     17306
_reflns_number_gt     9944
_reflns_threshold_expression     'I > 2\s(I)'
_refine_ls_structure_factor_coef     Fsqd
_refine_ls_matrix_type     full
_refine_ls_R_factor_all     0.1228
_refine_ls_R_factor_gt     0.0676
_refine_ls_wR_factor_gt     0.1578
_refine_ls_wR_factor_ref     0.2076
_refine_ls_goodness_of_fit_ref     1.018
_refine_ls_restrained_S_all     1.020
_refine_ls_number_reflns     17306
_refine_ls_number_parameters     1076
_refine_ls_number_restraints     42
_refine_ls_hydrogen_treatment     noref
_refine_ls_weighting_scheme     calc
_refine_ls_weighting_details
                      'w=1/[\s^2^(Fo^2^)+(0.0554P)^2^] where P=(Fo^2^+2Fc^2^)/3'
_atom_sites_solution_hydrogens     geom
_atom_sites_solution_primary     ?
_atom_sites_solution_secondary     ?
_refine_ls_shift/su_max     0.000
_refine_ls_shift/su_mean     0.000
_refine_diff_density_max     0.569
_refine_diff_density_min     -0.576
_refine_ls_extinction_method     none
_refine_ls_extinction_coef     .
loop_
    _atom_type_symbol
    _atom_type_description
    _atom_type_scat_dispersion_real
    _atom_type_scat_dispersion_imag
    _atom_type_scat_source
    'C' 'C' 0.0181 0.0091
                         'International Tables Vol C Tables 4.2.6.8 and 6.1.1.4'
    'H' 'H' 0.0000 0.0000
                         'International Tables Vol C Tables 4.2.6.8 and 6.1.1.4'
    'N' 'N' 0.0311 0.0180
                         'International Tables Vol C Tables 4.2.6.8 and 6.1.1.4'
    'O' 'O' 0.0492 0.0322
                         'International Tables Vol C Tables 4.2.6.8 and 6.1.1.4'
    'Ni' 'Ni' -3.0029 0.5091
                         'International Tables Vol C Tables 4.2.6.8 and 6.1.1.4'
_computing_data_collection
;
CrysAlis PRO (Agilent, 2013)
;
_computing_cell_refinement
;
CrysAlis PRO (Agilent, 2013)
;
_computing_data_reduction
;
CrysAlis PRO (Agilent, 2013)
;
_computing_structure_solution
;
SIR92 (Altomare <i>et al.</i>,  1993)
;
_computing_structure_refinement
;
SHELXL2014 (Sheldrick, 2015)
;
_computing_molecular_graphics
;
SHELXTL (Sheldrick, 2008)
;
_computing_publication_material
;
publCIF (Westrip, 2010)
;
loop_
    _atom_site_type_symbol
    _atom_site_label
    _atom_site_fract_x
    _atom_site_fract_y
    _atom_site_fract_z
    _atom_site_U_iso_or_equiv
    _atom_site_adp_type
    _atom_site_calc_flag
    _atom_site_occupancy
    _atom_site_disorder_assembly
    _atom_site_disorder_group
    Ni Ni1 0.83716(6) 0.46720(4) 0.44208(3) 0.03896(17) Uani d 1 . .
    O O1A 0.7458(2) 0.39067(19) 0.46952(16) 0.0466(7) Uani d 1 . .
    O O2A 0.8545(2) 0.37825(17) 0.38296(14) 0.0424(7) Uani d 1 . .
    O O3A 0.6021(3) 0.1934(2) 0.50874(19) 0.0632(10) Uani d 1 . .
    O O4A 0.8316(3) 0.1593(2) 0.25874(17) 0.0564(9) Uani d 1 . .
    N N1A 0.8237(3) 0.5544(2) 0.50501(18) 0.0432(8) Uani d 1 . .
    N N2A 0.9237(3) 0.5434(2) 0.41045(17) 0.0417(8) Uani d 1 . .
    C C1A 0.6790(3) 0.4034(3) 0.5095(2) 0.0421(9) Uani d 1 . .
    C C2A 0.6050(3) 0.3340(3) 0.5175(2) 0.0423(9) Uani d 1 . .
    C C3A 0.5419(4) 0.3420(3) 0.5652(2) 0.0445(10) Uani d 1 . .
    H H3AA 0.4978 0.2937 0.5718 0.053 Uiso calc 1 . .
    C C4A 0.5415(4) 0.4180(3) 0.6033(2) 0.0456(10) Uani d 1 . .
    C C5A 0.6092(4) 0.4867(3) 0.5928(2) 0.0455(10) Uani d 1 . .
    H H5AA 0.6086 0.5394 0.6175 0.055 Uiso calc 1 . .
    C C6A 0.6784(4) 0.4823(3) 0.5477(2) 0.0419(9) Uani d 1 . .
    C C7A 0.4817(9) 0.4258(7) 0.6603(6) 0.0529(14) Uani d 0.707(18) A 1
    C C8A 0.4139(13) 0.3441(6) 0.6640(7) 0.094(4) Uani d 0.707(18) A 1
    H H8AA 0.4644 0.3097 0.6789 0.141 Uiso calc 0.707(18) A 1
    H H8AB 0.3685 0.3161 0.6210 0.141 Uiso calc 0.707(18) A 1
    H H8AC 0.3649 0.3537 0.6945 0.141 Uiso calc 0.707(18) A 1
    C C9A 0.5672(9) 0.4614(10) 0.7232(4) 0.081(3) Uani d 0.707(18) A 1
    H H9AA 0.6083 0.5158 0.7221 0.121 Uiso calc 0.707(18) A 1
    H H9AB 0.6195 0.4247 0.7287 0.121 Uiso calc 0.707(18) A 1
    H H9AC 0.5291 0.4666 0.7595 0.121 Uiso calc 0.707(18) A 1
    C C10A 0.4000(8) 0.4831(6) 0.6509(6) 0.052(2) Uani d 0.707(18) A 1
    H H10A 0.4417 0.5382 0.6519 0.078 Uiso calc 0.707(18) A 1
    H H10B 0.3586 0.4864 0.6858 0.078 Uiso calc 0.707(18) A 1
    H H10C 0.3475 0.4612 0.6091 0.078 Uiso calc 0.707(18) A 1
    C C7C 0.468(2) 0.4256(15) 0.6536(13) 0.0529(14) Uani d 0.293(18) A 2
    C C8C 0.3582(19) 0.3631(18) 0.6310(14) 0.086(6) Uani d 0.293(18) A 2
    H H8CA 0.3274 0.3610 0.5854 0.129 Uiso calc 0.293(18) A 2
    H H8CB 0.3054 0.3793 0.6573 0.129 Uiso calc 0.293(18) A 2
    H H8CC 0.3707 0.3086 0.6356 0.129 Uiso calc 0.293(18) A 2
    C C9C 0.525(2) 0.4092(19) 0.7167(11) 0.073(6) Uani d 0.293(18) A 2
    H H9CA 0.5870 0.4555 0.7386 0.110 Uiso calc 0.293(18) A 2
    H H9CB 0.5531 0.3585 0.7078 0.110 Uiso calc 0.293(18) A 2
    H H9CC 0.4709 0.4029 0.7446 0.110 Uiso calc 0.293(18) A 2
    C C10C 0.434(3) 0.5088(16) 0.6654(16) 0.073(7) Uani d 0.293(18) A 2
    H H10D 0.4984 0.5529 0.6690 0.110 Uiso calc 0.293(18) A 2
    H H10E 0.4062 0.5170 0.7056 0.110 Uiso calc 0.293(18) A 2
    H H10F 0.3745 0.5098 0.6291 0.110 Uiso calc 0.293(18) A 2
    C C11A 0.5951(4) 0.2480(3) 0.4794(2) 0.0469(10) Uani d 1 . .
    C C12A 0.5620(4) 0.2277(3) 0.4075(2) 0.0460(10) Uani d 1 . .
    C C13A 0.5386(4) 0.2861(3) 0.3724(2) 0.0512(11) Uani d 1 . .
    H H13A 0.5495 0.3422 0.3940 0.061 Uiso calc 1 . .
    C C14A 0.4993(4) 0.2626(4) 0.3056(2) 0.0571(12) Uani d 1 . .
    H H14A 0.4850 0.3028 0.2816 0.068 Uiso calc 1 . .
    C C15A 0.4808(4) 0.1798(4) 0.2741(2) 0.0590(14) Uani d 1 . .
    H H15A 0.4504 0.1631 0.2288 0.071 Uiso calc 1 . .
    C C16A 0.5067(4) 0.1224(3) 0.3087(2) 0.0553(12) Uani d 1 . .
    H H16A 0.4967 0.0664 0.2869 0.066 Uiso calc 1 . .
    C C17A 0.5469(4) 0.1456(3) 0.3748(3) 0.0531(12) Uani d 1 . .
    H H17A 0.5645 0.1054 0.3982 0.064 Uiso calc 1 . .
    C C18A 0.7549(3) 0.5555(3) 0.5443(2) 0.0422(9) Uani d 1 . .
    C C19A 0.7552(3) 0.6361(3) 0.5886(2) 0.0420(9) Uani d 1 . .
    C C20A 0.8042(4) 0.6529(3) 0.6537(2) 0.0469(10) Uani d 1 . .
    H H20A 0.8357 0.6126 0.6716 0.056 Uiso calc 1 . .
    C C21A 0.8072(4) 0.7292(3) 0.6931(2) 0.0509(11) Uani d 1 . .
    H H21A 0.8400 0.7402 0.7379 0.061 Uiso calc 1 . .
    C C22A 0.7639(4) 0.7884(3) 0.6683(2) 0.0492(11) Uani d 1 . .
    H H22A 0.7674 0.8403 0.6956 0.059 Uiso calc 1 . .
    C C23A 0.7148(4) 0.7720(3) 0.6029(3) 0.0518(11) Uani d 1 . .
    H H23A 0.6843 0.8129 0.5853 0.062 Uiso calc 1 . .
    C C24A 0.7102(4) 0.6956(3) 0.5627(2) 0.0466(10) Uani d 1 . .
    H H24A 0.6764 0.6844 0.5179 0.056 Uiso calc 1 . .
    C C25A 0.9115(4) 0.6259(3) 0.5109(3) 0.0675(17) Uani d 1 . .
    H H25A 0.8868 0.6768 0.5281 0.081 Uiso calc 1 . .
    H H25B 0.9792 0.6230 0.5415 0.081 Uiso calc 1 . .
    C C26A 0.9373(6) 0.6285(3) 0.4482(3) 0.0701(17) Uani d 1 . .
    H H26A 1.0150 0.6590 0.4538 0.084 Uiso calc 1 . .
    H H26B 0.8866 0.6575 0.4248 0.084 Uiso calc 1 . .
    C C27A 0.9632(3) 0.5327(3) 0.3577(2) 0.0399(9) Uani d 1 . .
    C C28A 1.0236(4) 0.6066(3) 0.3388(2) 0.0416(9) Uani d 1 . .
    C C29A 0.9624(4) 0.6537(3) 0.3071(3) 0.0524(11) Uani d 1 . .
    H H29A 0.8833 0.6370 0.2946 0.063 Uiso calc 1 . .
    C C30A 1.0164(5) 0.7258(3) 0.2934(3) 0.0600(13) Uani d 1 . .
    H H30A 0.9743 0.7574 0.2707 0.072 Uiso calc 1 . .
    C C31A 1.1318(5) 0.7516(3) 0.3128(3) 0.0593(13) Uani d 1 . .
    H H31A 1.1688 0.8015 0.3049 0.071 Uiso calc 1 . .
    C C32A 1.1917(4) 0.7037(3) 0.3438(3) 0.0546(12) Uani d 1 . .
    H H32A 1.2707 0.7203 0.3563 0.066 Uiso calc 1 . .
    C C33A 1.1381(4) 0.6312(3) 0.3570(2) 0.0505(11) Uani d 1 . .
    H H33A 1.1805 0.5987 0.3785 0.061 Uiso calc 1 . .
    C C34A 0.9509(3) 0.4523(3) 0.3165(2) 0.0388(9) Uani d 1 . .
    C C35A 0.9859(3) 0.4474(2) 0.25703(19) 0.0359(8) Uani d 1 . .
    H H35A 1.0167 0.4969 0.2459 0.043 Uiso calc 1 . .
    C C36A 0.9767(3) 0.3726(3) 0.21426(19) 0.0365(8) Uani d 1 . .
    C C37A 0.9354(3) 0.3015(2) 0.23339(19) 0.0356(8) Uani d 1 . .
    H H37A 0.9305 0.2498 0.2053 0.043 Uiso calc 1 . .
    C C38A 0.9006(3) 0.3020(2) 0.2917(2) 0.0367(8) Uani d 1 . .
    C C39A 0.9014(3) 0.3791(3) 0.3333(2) 0.0385(9) Uani d 1 . .
    C C40A 1.0098(3) 0.3714(3) 0.1484(2) 0.0396(9) Uani d 1 . .
    C C41A 0.9664(4) 0.4383(3) 0.1188(2) 0.0458(10) Uani d 1 . .
    H H41A 0.8854 0.4299 0.1149 0.069 Uiso calc 1 . .
    H H41B 0.9837 0.4354 0.0758 0.069 Uiso calc 1 . .
    H H41C 1.0024 0.4926 0.1467 0.069 Uiso calc 1 . .
    C C42A 1.1390(4) 0.3888(3) 0.1596(2) 0.0481(10) Uani d 1 . .
    H H42A 1.1616 0.3939 0.1188 0.072 Uiso calc 1 . .
    H H42B 1.1664 0.3432 0.1747 0.072 Uiso calc 1 . .
    H H42C 1.1707 0.4402 0.1922 0.072 Uiso calc 1 . .
    C C43A 0.9608(4) 0.2885(3) 0.1010(2) 0.0491(11) Uani d 1 . .
    H H43A 0.8791 0.2778 0.0937 0.074 Uiso calc 1 . .
    H H43B 0.9881 0.2448 0.1191 0.074 Uiso calc 1 . .
    H H43C 0.9837 0.2898 0.0598 0.074 Uiso calc 1 . .
    C C44A 0.8682(3) 0.2185(3) 0.3046(2) 0.0411(9) Uani d 1 . .
    C C45A 0.8956(4) 0.1989(3) 0.3706(2) 0.0420(9) Uani d 1 . .
    C C46A 0.9714(5) 0.1478(3) 0.3775(3) 0.0591(13) Uani d 1 . .
    H H46A 1.0073 0.1317 0.3431 0.071 Uiso calc 1 . .
    C C47A 0.9950(5) 0.1202(4) 0.4337(3) 0.0690(15) Uani d 1 . .
    H H47A 1.0482 0.0864 0.4382 0.083 Uiso calc 1 . .
    C C48A 0.9411(5) 0.1418(4) 0.4834(3) 0.0642(14) Uani d 1 . .
    H H48A 0.9570 0.1225 0.5220 0.077 Uiso calc 1 . .
    C C49A 0.8639(4) 0.1916(3) 0.4770(2) 0.0532(12) Uani d 1 . .
    H H49A 0.8263 0.2058 0.5110 0.064 Uiso calc 1 . .
    C C50A 0.8415(4) 0.2206(3) 0.4208(2) 0.0474(10) Uani d 1 . .
    H H50A 0.7893 0.2553 0.4167 0.057 Uiso calc 1 . .
    Ni Ni2 0.64422(5) 0.02378(4) 0.03150(3) 0.03342(16) Uani d 1 . .
    O O1B 0.6904(2) -0.06962(16) -0.00047(13) 0.0356(6) Uani d 1 . .
    O O2B 0.6654(2) 0.04983(17) -0.04492(14) 0.0374(6) Uani d 1 . .
    O O3B 0.6786(3) -0.2282(2) -0.12420(16) 0.0516(8) Uani d 1 . .
    O O4B 0.6574(2) -0.00410(18) -0.17764(15) 0.0442(7) Uani d 1 . .
    N N1B 0.6272(3) -0.00554(19) 0.10936(16) 0.0337(7) Uani d 1 . .
    N N2B 0.6027(3) 0.1218(2) 0.06147(16) 0.0351(7) Uani d 1 . .
    C C1B 0.7008(3) -0.1311(2) 0.02600(19) 0.0333(8) Uani d 1 . .
    C C2B 0.7367(3) -0.1976(2) -0.0102(2) 0.0364(8) Uani d 1 . .
    C C3B 0.7525(3) -0.2653(2) 0.0139(2) 0.0377(9) Uani d 1 . .
    H H3BA 0.774(4) -0.310(3) -0.011(2) 0.045 Uiso d 1 . .
    C C4B 0.7326(3) -0.2740(3) 0.0759(2) 0.0403(9) Uani d 1 . .
    C C5B 0.6954(3) -0.2098(2) 0.1100(2) 0.0359(8) Uani d 1 . .
    H H5BA 0.6802 -0.2141 0.1511 0.043 Uiso calc 1 . .
    C C6B 0.6784(3) -0.1384(2) 0.08773(19) 0.0334(8) Uani d 1 . .
    C C7B 0.7527(4) -0.3498(3) 0.1001(2) 0.0444(10) Uani d 1 . .
    C C8B 0.8765(4) -0.3543(3) 0.1057(3) 0.0593(13) Uani d 1 . .
    H H8BA 0.9233 -0.3058 0.1372 0.089 Uiso calc 1 . .
    H H8BB 0.8960 -0.3558 0.0634 0.089 Uiso calc 1 . .
    H H8BC 0.8889 -0.4043 0.1202 0.089 Uiso calc 1 . .
    C C9B 0.6797(4) -0.4277(3) 0.0526(3) 0.0533(12) Uani d 1 . .
    H H9BA 0.6008 -0.4258 0.0497 0.080 Uiso calc 1 . .
    H H9BB 0.6944 -0.4766 0.0681 0.080 Uiso calc 1 . .
    H H9BC 0.6975 -0.4305 0.0097 0.080 Uiso calc 1 . .
    C C10B 0.7235(4) -0.3487(3) 0.1664(2) 0.0509(11) Uani d 1 . .
    H H10G 0.7678 -0.2989 0.1976 0.076 Uiso calc 1 . .
    H H10H 0.7401 -0.3976 0.1812 0.076 Uiso calc 1 . .
    H H10I 0.6439 -0.3489 0.1630 0.076 Uiso calc 1 . .
    C C11B 0.7523(3) -0.1913(2) -0.0778(2) 0.0366(8) Uani d 1 . .
    C C12B 0.8582(3) -0.1429(2) -0.0849(2) 0.0375(9) Uani d 1 . .
    C C13B 0.8664(3) -0.1287(3) -0.1462(2) 0.0400(9) Uani d 1 . .
    H H13B 0.8027 -0.1464 -0.1809 0.048 Uiso calc 1 . .
    C C14B 0.9673(4) -0.0889(3) -0.1567(2) 0.0490(11) Uani d 1 . .
    H H14B 0.9730 -0.0804 -0.1985 0.059 Uiso calc 1 . .
    C C15B 1.0597(4) -0.0618(3) -0.1052(3) 0.0497(11) Uani d 1 . .
    H H15B 1.1288 -0.0347 -0.1120 0.060 Uiso calc 1 . .
    C C16B 1.0513(4) -0.0741(3) -0.0436(2) 0.0466(10) Uani d 1 . .
    H H16B 1.1142 -0.0552 -0.0085 0.056 Uiso calc 1 . .
    C C17B 0.9508(3) -0.1140(3) -0.0341(2) 0.0415(9) Uani d 1 . .
    H H17B 0.9451 -0.1219 0.0079 0.050 Uiso calc 1 . .
    C C18B 0.6429(3) -0.0722(2) 0.12768(19) 0.0343(8) Uani d 1 . .
    C C19B 0.6281(3) -0.0819(2) 0.1939(2) 0.0362(8) Uani d 1 . .
    C C20B 0.5364(4) -0.1373(3) 0.2006(2) 0.0439(9) Uani d 1 . .
    H H20B 0.4843 -0.1702 0.1632 0.053 Uiso calc 1 . .
    C C21B 0.5210(4) -0.1447(3) 0.2614(3) 0.0545(12) Uani d 1 . .
    H H21B 0.4584 -0.1825 0.2658 0.065 Uiso calc 1 . .
    C C22B 0.5973(5) -0.0966(4) 0.3165(3) 0.0628(14) Uani d 1 . .
    H H22B 0.5862 -0.1012 0.3583 0.075 Uiso calc 1 . .
    C C23B 0.6888(5) -0.0423(3) 0.3101(2) 0.0563(12) Uani d 1 . .
    H H23B 0.7412 -0.0099 0.3475 0.068 Uiso calc 1 . .
    C C24B 0.7041(4) -0.0350(3) 0.2489(2) 0.0447(10) Uani d 1 . .
    H H24B 0.7673 0.0024 0.2446 0.054 Uiso calc 1 . .
    C C25B 0.5951(3) 0.0607(2) 0.1536(2) 0.0371(8) Uani d 1 . .
    H H25C 0.6622 0.0953 0.1849 0.045 Uiso calc 1 . .
    H H25D 0.5428 0.0364 0.1781 0.045 Uiso calc 1 . .
    C C26B 0.5404(3) 0.1118(2) 0.11314(19) 0.0351(8) Uani d 1 . .
    H H26C 0.4615 0.0842 0.0938 0.042 Uiso calc 1 . .
    H H26D 0.5418 0.1664 0.1403 0.042 Uiso calc 1 . .
    C C27B 0.6237(3) 0.1901(2) 0.04261(18) 0.0319(8) Uani d 1 . .
    C C28B 0.6056(3) 0.2685(2) 0.08168(19) 0.0354(8) Uani d 1 . .
    C C29B 0.6700(3) 0.2986(3) 0.1440(2) 0.0407(9) Uani d 1 . .
    H H29B 0.7221 0.2689 0.1609 0.049 Uiso calc 1 . .
    C C30B 0.6590(4) 0.3719(3) 0.1818(2) 0.0498(11) Uani d 1 . .
    H H30B 0.7032 0.3924 0.2244 0.060 Uiso calc 1 . .
    C C31B 0.5829(4) 0.4148(3) 0.1568(3) 0.0543(12) Uani d 1 . .
    H H31B 0.5760 0.4655 0.1819 0.065 Uiso calc 1 . .
    C C32B 0.5168(4) 0.3838(3) 0.0952(2) 0.0477(10) Uani d 1 . .
    H H32B 0.4630 0.4127 0.0789 0.057 Uiso calc 1 . .
    C C33B 0.5282(3) 0.3113(2) 0.0572(2) 0.0386(9) Uani d 1 . .
    H H33B 0.4834 0.2908 0.0147 0.046 Uiso calc 1 . .
    C C34B 0.6691(3) 0.1957(2) -0.01500(19) 0.0345(8) Uani d 1 . .
    C C35B 0.6944(3) 0.2714(2) -0.03242(19) 0.0355(8) Uani d 1 . .
    H H35B 0.6865 0.3192 -0.0039 0.043 Uiso calc 1 . .
    C C36B 0.7305(3) 0.2812(2) -0.0891(2) 0.0357(8) Uani d 1 . .
    C C37B 0.7471(3) 0.2095(2) -0.12759(19) 0.0347(8) Uani d 1 . .
    H H37B 0.7759 0.2140 -0.1651 0.042 Uiso calc 1 . .
    C C38B 0.7238(3) 0.1331(2) -0.11392(19) 0.0342(8) Uani d 1 . .
    C C39B 0.6836(3) 0.1229(2) -0.05652(18) 0.0326(8) Uani d 1 . .
    C C40B 0.7464(3) 0.3653(3) -0.1065(2) 0.0394(9) Uani d 1 . .
    C C41B 0.6334(4) 0.3925(3) -0.1139(2) 0.0476(10) Uani d 1 . .
    H H41D 0.5777 0.3515 -0.1478 0.071 Uiso calc 1 . .
    H H41E 0.6420 0.4461 -0.1258 0.071 Uiso calc 1 . .
    H H41F 0.6087 0.3971 -0.0728 0.071 Uiso calc 1 . .
    C C42B 0.8322(4) 0.4295(3) -0.0524(2) 0.0444(10) Uani d 1 . .
    H H42D 0.9059 0.4157 -0.0502 0.067 Uiso calc 1 . .
    H H42E 0.8100 0.4292 -0.0109 0.067 Uiso calc 1 . .
    H H42F 0.8352 0.4843 -0.0617 0.067 Uiso calc 1 . .
    C C43B 0.7848(4) 0.3627(3) -0.1705(2) 0.0458(10) Uani d 1 . .
    H H43D 0.8567 0.3458 -0.1669 0.069 Uiso calc 1 . .
    H H43E 0.7929 0.4175 -0.1802 0.069 Uiso calc 1 . .
    H H43F 0.7293 0.3230 -0.2053 0.069 Uiso calc 1 . .
    C C44B 0.7284(3) 0.0590(3) -0.16311(19) 0.0360(8) Uani d 1 . .
    C C45B 0.8236(3) 0.0663(2) -0.1987(2) 0.0365(8) Uani d 1 . .
    C C46B 0.9307(3) 0.1096(3) -0.1682(2) 0.0429(9) Uani d 1 . .
    H H46B 0.9455 0.1401 -0.1246 0.052 Uiso calc 1 . .
    C C47B 1.0168(4) 0.1078(3) -0.2021(3) 0.0505(11) Uani d 1 . .
    H H47B 1.0906 0.1366 -0.1812 0.061 Uiso calc 1 . .
    C C48B 0.9955(4) 0.0648(3) -0.2654(3) 0.0528(12) Uani d 1 . .
    H H48B 1.0543 0.0638 -0.2882 0.063 Uiso calc 1 . .
    C C49B 0.8890(4) 0.0233(3) -0.2955(2) 0.0510(11) Uani d 1 . .
    H H49B 0.8740 -0.0052 -0.3396 0.061 Uiso calc 1 . .
    C C50B 0.8035(4) 0.0223(3) -0.2626(2) 0.0426(9) Uani d 1 . .
    H H50B 0.7306 -0.0084 -0.2835 0.051 Uiso calc 1 . .
loop_
    _atom_site_aniso_label
    _atom_site_aniso_U_11
    _atom_site_aniso_U_22
    _atom_site_aniso_U_33
    _atom_site_aniso_U_12
    _atom_site_aniso_U_13
    _atom_site_aniso_U_23
    Ni1 0.0460(4) 0.0365(4) 0.0316(4) 0.0105(3) 0.0121(3) -0.0045(3)
    O1A 0.0506(16) 0.0429(17) 0.0426(17) 0.0084(13) 0.0200(14) -0.0075(13)
    O2A 0.0573(16) 0.0348(15) 0.0354(15) 0.0080(12) 0.0215(13) -0.0007(12)
    O3A 0.094(3) 0.0438(19) 0.050(2) 0.0103(18) 0.0256(19) 0.0005(16)
    O4A 0.075(2) 0.0388(17) 0.0435(19) -0.0038(15) 0.0143(16) -0.0057(14)
    N1A 0.0395(17) 0.044(2) 0.0379(19) 0.0076(15) 0.0075(15) -0.0085(15)
    N2A 0.058(2) 0.0315(17) 0.0313(17) 0.0113(15) 0.0106(15) -0.0071(14)
    C1A 0.044(2) 0.047(2) 0.032(2) 0.0133(18) 0.0117(17) -0.0054(17)
    C2A 0.047(2) 0.043(2) 0.036(2) 0.0107(18) 0.0155(18) -0.0033(17)
    C3A 0.050(2) 0.047(2) 0.036(2) 0.0124(19) 0.0150(18) 0.0030(18)
    C4A 0.055(2) 0.049(2) 0.033(2) 0.014(2) 0.0186(19) -0.0011(18)
    C5A 0.058(2) 0.047(2) 0.033(2) 0.019(2) 0.0162(19) -0.0035(18)
    C6A 0.050(2) 0.045(2) 0.029(2) 0.0159(18) 0.0088(17) -0.0024(17)
    C7A 0.068(4) 0.066(3) 0.037(3) 0.030(3) 0.027(3) 0.011(2)
    C8A 0.154(10) 0.070(5) 0.089(8) 0.037(5) 0.091(8) 0.022(4)
    C9A 0.077(5) 0.151(10) 0.033(3) 0.058(6) 0.026(3) 0.018(4)
    C10A 0.044(4) 0.073(5) 0.044(5) 0.019(4) 0.019(3) 0.009(4)
    C7C 0.068(4) 0.066(3) 0.037(3) 0.030(3) 0.027(3) 0.011(2)
    C8C 0.075(8) 0.107(11) 0.072(13) 0.016(8) 0.042(7) -0.013(9)
    C9C 0.077(11) 0.091(15) 0.059(8) 0.018(10) 0.022(7) 0.031(9)
    C10C 0.100(18) 0.084(9) 0.056(15) 0.042(10) 0.049(12) 0.015(8)
    C11A 0.054(2) 0.045(2) 0.040(2) 0.0075(19) 0.0168(19) -0.0015(19)
    C12A 0.046(2) 0.045(2) 0.040(2) 0.0016(18) 0.0175(18) -0.0082(19)
    C13A 0.058(3) 0.053(3) 0.036(2) 0.004(2) 0.022(2) -0.007(2)
    C14A 0.060(3) 0.068(3) 0.039(3) 0.006(2) 0.016(2) 0.002(2)
    C15A 0.050(2) 0.075(4) 0.037(2) 0.000(2) 0.016(2) -0.020(2)
    C16A 0.061(3) 0.054(3) 0.043(3) 0.012(2) 0.018(2) -0.013(2)
    C17A 0.055(3) 0.049(3) 0.050(3) 0.011(2) 0.018(2) -0.008(2)
    C18A 0.043(2) 0.043(2) 0.035(2) 0.0109(17) 0.0082(17) -0.0074(17)
    C19A 0.0390(19) 0.042(2) 0.038(2) 0.0099(17) 0.0091(17) -0.0088(18)
    C20A 0.052(2) 0.046(2) 0.038(2) 0.0182(19) 0.0050(19) -0.0055(19)
    C21A 0.054(2) 0.051(3) 0.039(2) 0.014(2) 0.0106(19) -0.015(2)
    C22A 0.046(2) 0.044(2) 0.052(3) 0.0084(19) 0.020(2) -0.008(2)
    C23A 0.055(2) 0.047(3) 0.056(3) 0.018(2) 0.023(2) 0.002(2)
    C24A 0.049(2) 0.047(2) 0.043(2) 0.0117(19) 0.0143(19) 0.0030(19)
    C25A 0.063(3) 0.059(3) 0.064(4) -0.002(2) 0.030(3) -0.028(3)
    C26A 0.116(5) 0.034(2) 0.056(3) 0.004(3) 0.041(3) -0.012(2)
    C27A 0.045(2) 0.034(2) 0.037(2) 0.0087(16) 0.0091(17) -0.0017(16)
    C28A 0.054(2) 0.035(2) 0.033(2) 0.0095(17) 0.0145(18) -0.0045(16)
    C29A 0.055(3) 0.046(3) 0.055(3) 0.010(2) 0.013(2) 0.007(2)
    C30A 0.077(3) 0.048(3) 0.057(3) 0.016(2) 0.013(3) 0.015(2)
    C31A 0.088(4) 0.040(2) 0.049(3) 0.007(2) 0.028(3) 0.001(2)
    C32A 0.060(3) 0.050(3) 0.049(3) 0.000(2) 0.015(2) 0.005(2)
    C33A 0.060(3) 0.047(3) 0.044(3) 0.014(2) 0.013(2) 0.005(2)
    C34A 0.044(2) 0.034(2) 0.035(2) 0.0078(16) 0.0111(17) -0.0006(16)
    C35A 0.045(2) 0.0342(19) 0.0277(19) 0.0067(16) 0.0113(16) 0.0035(15)
    C36A 0.0402(19) 0.039(2) 0.0282(19) 0.0109(16) 0.0079(15) -0.0020(15)
    C37A 0.0366(18) 0.036(2) 0.0304(19) 0.0088(15) 0.0082(15) -0.0040(15)
    C38A 0.0377(18) 0.035(2) 0.034(2) 0.0052(15) 0.0107(16) -0.0012(16)
    C39A 0.0394(19) 0.040(2) 0.032(2) 0.0076(16) 0.0110(16) -0.0022(16)
    C40A 0.047(2) 0.037(2) 0.034(2) 0.0121(17) 0.0136(17) 0.0002(16)
    C41A 0.052(2) 0.052(3) 0.033(2) 0.014(2) 0.0121(18) 0.0046(18)
    C42A 0.050(2) 0.048(3) 0.049(3) 0.0124(19) 0.019(2) 0.008(2)
    C43A 0.066(3) 0.041(2) 0.039(2) 0.007(2) 0.026(2) -0.0019(19)
    C44A 0.042(2) 0.034(2) 0.045(2) 0.0057(16) 0.0181(18) -0.0023(17)
    C45A 0.049(2) 0.034(2) 0.039(2) 0.0069(17) 0.0113(18) -0.0010(17)
    C46A 0.072(3) 0.055(3) 0.061(3) 0.028(2) 0.034(3) 0.010(2)
    C47A 0.084(4) 0.074(4) 0.065(4) 0.043(3) 0.024(3) 0.026(3)
    C48A 0.085(4) 0.062(3) 0.053(3) 0.025(3) 0.017(3) 0.021(3)
    C49A 0.067(3) 0.051(3) 0.040(2) 0.008(2) 0.022(2) 0.000(2)
    C50A 0.046(2) 0.042(2) 0.051(3) 0.0063(18) 0.018(2) -0.002(2)
    Ni2 0.0397(3) 0.0303(3) 0.0299(3) 0.0080(3) 0.0148(3) -0.0014(3)
    O1B 0.0424(14) 0.0338(14) 0.0321(14) 0.0079(11) 0.0162(11) 0.0033(11)
    O2B 0.0467(14) 0.0326(14) 0.0343(14) 0.0107(11) 0.0181(12) -0.0002(11)
    O3B 0.0465(16) 0.062(2) 0.0368(17) -0.0005(14) 0.0119(13) -0.0035(15)
    O4B 0.0461(15) 0.0409(16) 0.0397(16) 0.0010(13) 0.0193(13) -0.0073(13)
    N1B 0.0364(15) 0.0312(16) 0.0333(17) 0.0083(12) 0.0144(13) -0.0008(13)
    N2B 0.0369(15) 0.0399(18) 0.0277(16) 0.0059(13) 0.0152(13) 0.0004(13)
    C1B 0.0325(17) 0.0325(19) 0.0313(19) 0.0026(14) 0.0115(14) -0.0024(15)
    C2B 0.0339(17) 0.037(2) 0.037(2) 0.0076(15) 0.0117(15) -0.0003(16)
    C3B 0.0395(19) 0.034(2) 0.038(2) 0.0119(16) 0.0135(16) -0.0025(16)
    C4B 0.044(2) 0.039(2) 0.039(2) 0.0086(17) 0.0157(17) 0.0028(17)
    C5B 0.0372(18) 0.0323(19) 0.038(2) 0.0088(15) 0.0125(16) 0.0023(16)
    C6B 0.0348(17) 0.0325(19) 0.0295(19) 0.0059(14) 0.0093(15) -0.0022(15)
    C7B 0.050(2) 0.036(2) 0.046(2) 0.0118(18) 0.0145(19) 0.0019(18)
    C8B 0.059(3) 0.062(3) 0.065(3) 0.031(2) 0.014(2) 0.017(3)
    C9B 0.075(3) 0.034(2) 0.054(3) 0.013(2) 0.022(2) 0.006(2)
    C10B 0.067(3) 0.046(2) 0.045(3) 0.020(2) 0.016(2) 0.010(2)
    C11B 0.0396(19) 0.0297(18) 0.041(2) 0.0092(15) 0.0178(17) -0.0017(16)
    C12B 0.047(2) 0.0300(19) 0.035(2) 0.0091(16) 0.0163(17) -0.0038(15)
    C13B 0.045(2) 0.037(2) 0.037(2) 0.0082(17) 0.0158(17) 0.0001(16)
    C14B 0.062(3) 0.042(2) 0.048(3) 0.010(2) 0.027(2) 0.008(2)
    C15B 0.043(2) 0.044(2) 0.059(3) 0.0067(18) 0.021(2) -0.002(2)
    C16B 0.044(2) 0.039(2) 0.048(3) 0.0024(17) 0.0115(19) -0.0086(19)
    C17B 0.044(2) 0.037(2) 0.041(2) 0.0101(17) 0.0156(18) -0.0053(17)
    C18B 0.0323(17) 0.0324(19) 0.033(2) 0.0016(14) 0.0103(15) -0.0023(15)
    C19B 0.0426(19) 0.0339(19) 0.033(2) 0.0113(16) 0.0130(16) 0.0011(15)
    C20B 0.046(2) 0.044(2) 0.044(2) 0.0105(18) 0.0174(19) 0.0088(19)
    C21B 0.060(3) 0.060(3) 0.053(3) 0.014(2) 0.027(2) 0.021(2)
    C22B 0.084(4) 0.070(4) 0.042(3) 0.017(3) 0.029(3) 0.015(2)
    C23B 0.084(3) 0.054(3) 0.030(2) 0.019(3) 0.010(2) 0.004(2)
    C24B 0.053(2) 0.040(2) 0.040(2) 0.0091(18) 0.0135(19) 0.0025(18)
    C25B 0.043(2) 0.0329(19) 0.036(2) 0.0071(16) 0.0191(17) -0.0011(16)
    C26B 0.0425(19) 0.0329(19) 0.0301(19) 0.0064(15) 0.0196(16) -0.0018(15)
    C27B 0.0313(16) 0.0327(19) 0.0289(18) 0.0059(14) 0.0106(14) -0.0033(14)
    C28B 0.0408(19) 0.0312(19) 0.034(2) 0.0062(15) 0.0177(16) 0.0002(15)
    C29B 0.041(2) 0.044(2) 0.032(2) 0.0075(17) 0.0106(16) -0.0034(17)
    C30B 0.057(3) 0.045(2) 0.039(2) 0.009(2) 0.016(2) -0.0119(19)
    C31B 0.067(3) 0.040(2) 0.056(3) 0.015(2) 0.028(2) -0.008(2)
    C32B 0.054(2) 0.038(2) 0.056(3) 0.0164(19) 0.023(2) 0.005(2)
    C33B 0.042(2) 0.037(2) 0.037(2) 0.0085(16) 0.0155(17) 0.0027(16)
    C34B 0.0370(18) 0.0347(19) 0.0299(19) 0.0042(15) 0.0148(15) -0.0015(15)
    C35B 0.0423(19) 0.0319(19) 0.0317(19) 0.0093(15) 0.0149(16) -0.0023(15)
    C36B 0.0376(18) 0.034(2) 0.034(2) 0.0079(15) 0.0124(16) 0.0010(16)
    C37B 0.0377(18) 0.036(2) 0.0294(19) 0.0055(15) 0.0144(15) 0.0008(15)
    C38B 0.0374(18) 0.0351(19) 0.0278(18) 0.0084(15) 0.0123(15) -0.0040(15)
    C39B 0.0354(17) 0.0333(19) 0.0282(18) 0.0083(14) 0.0099(14) 0.0010(15)
    C40B 0.046(2) 0.036(2) 0.037(2) 0.0079(17) 0.0171(17) 0.0031(16)
    C41B 0.059(3) 0.042(2) 0.048(3) 0.017(2) 0.019(2) 0.0108(19)
    C42B 0.055(2) 0.032(2) 0.041(2) 0.0009(17) 0.0145(19) -0.0001(17)
    C43B 0.058(2) 0.041(2) 0.040(2) 0.0091(19) 0.0183(19) 0.0069(18)
    C44B 0.0394(19) 0.040(2) 0.0267(18) 0.0084(16) 0.0098(15) -0.0002(16)
    C45B 0.046(2) 0.0300(19) 0.035(2) 0.0081(16) 0.0179(17) 0.0042(15)
    C46B 0.042(2) 0.039(2) 0.046(2) 0.0070(17) 0.0151(18) 0.0011(18)
    C47B 0.041(2) 0.040(2) 0.074(3) 0.0092(18) 0.022(2) 0.011(2)
    C48B 0.058(3) 0.049(3) 0.068(3) 0.023(2) 0.040(3) 0.016(2)
    C49B 0.068(3) 0.047(3) 0.045(3) 0.019(2) 0.030(2) 0.005(2)
    C50B 0.050(2) 0.037(2) 0.041(2) 0.0102(17) 0.0176(18) 0.0006(17)
_geom_special_details
;
All e.s.d.'s (except the e.s.d. in the dihedral angle between two l.s. planes)
are estimated using the full covariance matrix. The cell e.s.d.'s are taken
into account individually in the estimation of e.s.d.'s in distances, angles
and torsion angles; correlations between e.s.d.'s in cell parameters are only
used when they are defined by crystal symmetry. An approximate (isotropic)
treatment of cell e.s.d.'s is used for estimating e.s.d.'s involving l.s.
planes.
;
loop_
    _geom_bond_atom_site_label_1
    _geom_bond_atom_site_label_2
    _geom_bond_site_symmetry_2
    _geom_bond_distance
    _geom_bond_publ_flag
    Ni1 O1A . 1.824(3) ?
    Ni1 N2A . 1.842(4) ?
    Ni1 O2A . 1.847(3) ?
    Ni1 N1A . 1.856(3) ?
    O1A C1A . 1.312(5) ?
    O2A C39A . 1.305(5) ?
    O3A C11A . 1.218(7) ?
    O4A C44A . 1.223(5) ?
    N1A C18A . 1.304(6) ?
    N1A C25A . 1.453(6) ?
    N2A C27A . 1.308(6) ?
    N2A C26A . 1.478(5) ?
    C1A C2A . 1.419(6) ?
    C1A C6A . 1.429(6) ?
    C2A C3A . 1.396(6) ?
    C2A C11A . 1.501(6) ?
    C3A C4A . 1.390(6) ?
    C3A H3AA . 0.9500 ?
    C4A C5A . 1.390(7) ?
    C4A C7C . 1.53(3) ?
    C4A C7A . 1.539(14) ?
    C5A C6A . 1.406(6) ?
    C5A H5AA . 0.9500 ?
    C6A C18A . 1.446(6) ?
    C7A C8A . 1.512(12) ?
    C7A C9A . 1.516(11) ?
    C7A C10A . 1.532(10) ?
    C8A H8AA . 0.9800 ?
    C8A H8AB . 0.9800 ?
    C8A H8AC . 0.9800 ?
    C9A H9AA . 0.9800 ?
    C9A H9AB . 0.9800 ?
    C9A H9AC . 0.9800 ?
    C10A H10A . 0.9800 ?
    C10A H10B . 0.9800 ?
    C10A H10C . 0.9800 ?
    C7C C8C . 1.516(18) ?
    C7C C9C . 1.516(18) ?
    C7C C10C . 1.527(17) ?
    C8C H8CA . 0.9800 ?
    C8C H8CB . 0.9800 ?
    C8C H8CC . 0.9800 ?
    C9C H9CA . 0.9800 ?
    C9C H9CB . 0.9800 ?
    C9C H9CC . 0.9800 ?
    C10C H10D . 0.9800 ?
    C10C H10E . 0.9800 ?
    C10C H10F . 0.9800 ?
    C11A C12A . 1.487(7) ?
    C12A C13A . 1.391(8) ?
    C12A C17A . 1.398(6) ?
    C13A C14A . 1.391(7) ?
    C13A H13A . 0.9500 ?
    C14A C15A . 1.397(7) ?
    C14A H14A . 0.9500 ?
    C15A C16A . 1.376(9) ?
    C15A H15A . 0.9500 ?
    C16A C17A . 1.379(7) ?
    C16A H16A . 0.9500 ?
    C17A H17A . 0.9500 ?
    C18A C19A . 1.508(5) ?
    C19A C20A . 1.381(6) ?
    C19A C24A . 1.390(7) ?
    C20A C21A . 1.395(6) ?
    C20A H20A . 0.9500 ?
    C21A C22A . 1.362(8) ?
    C21A H21A . 0.9500 ?
    C22A C23A . 1.389(7) ?
    C22A H22A . 0.9500 ?
    C23A C24A . 1.399(6) ?
    C23A H23A . 0.9500 ?
    C24A H24A . 0.9500 ?
    C25A C26A . 1.446(8) ?
    C25A H25A . 0.9900 ?
    C25A H25B . 0.9900 ?
    C26A H26A . 0.9900 ?
    C26A H26B . 0.9900 ?
    C27A C34A . 1.443(5) ?
    C27A C28A . 1.504(6) ?
    C28A C33A . 1.377(7) ?
    C28A C29A . 1.383(7) ?
    C29A C30A . 1.396(7) ?
    C29A H29A . 0.9500 ?
    C30A C31A . 1.390(8) ?
    C30A H30A . 0.9500 ?
    C31A C32A . 1.375(8) ?
    C31A H31A . 0.9500 ?
    C32A C33A . 1.394(7) ?
    C32A H32A . 0.9500 ?
    C33A H33A . 0.9500 ?
    C34A C35A . 1.415(6) ?
    C34A C39A . 1.422(6) ?
    C35A C36A . 1.391(5) ?
    C35A H35A . 0.9500 ?
    C36A C37A . 1.387(6) ?
    C36A C40A . 1.541(6) ?
    C37A C38A . 1.396(6) ?
    C37A H37A . 0.9500 ?
    C38A C39A . 1.433(5) ?
    C38A C44A . 1.489(6) ?
    C40A C43A . 1.525(6) ?
    C40A C41A . 1.529(6) ?
    C40A C42A . 1.550(6) ?
    C41A H41A . 0.9800 ?
    C41A H41B . 0.9800 ?
    C41A H41C . 0.9800 ?
    C42A H42A . 0.9800 ?
    C42A H42B . 0.9800 ?
    C42A H42C . 0.9800 ?
    C43A H43A . 0.9800 ?
    C43A H43B . 0.9800 ?
    C43A H43C . 0.9800 ?
    C44A C45A . 1.514(7) ?
    C45A C46A . 1.391(7) ?
    C45A C50A . 1.395(6) ?
    C46A C47A . 1.379(8) ?
    C46A H46A . 0.9500 ?
    C47A C48A . 1.385(8) ?
    C47A H47A . 0.9500 ?
    C48A C49A . 1.387(7) ?
    C48A H48A . 0.9500 ?
    C49A C50A . 1.391(8) ?
    C49A H49A . 0.9500 ?
    C50A H50A . 0.9500 ?
    Ni2 O1B . 1.826(3) ?
    Ni2 O2B . 1.830(3) ?
    Ni2 N2B . 1.853(3) ?
    Ni2 N1B . 1.870(3) ?
    O1B C1B . 1.290(5) ?
    O2B C39B . 1.295(5) ?
    O3B C11B . 1.215(5) ?
    O4B C44B . 1.212(5) ?
    N1B C18B . 1.296(6) ?
    N1B C25B . 1.483(4) ?
    N2B C27B . 1.295(5) ?
    N2B C26B . 1.481(4) ?
    C1B C2B . 1.426(5) ?
    C1B C6B . 1.427(5) ?
    C2B C3B . 1.371(6) ?
    C2B C11B . 1.521(6) ?
    C3B C4B . 1.429(6) ?
    C3B H3BA . 0.95(5) ?
    C4B C5B . 1.386(5) ?
    C4B C7B . 1.513(6) ?
    C5B C6B . 1.415(6) ?
    C5B H5BA . 0.9500 ?
    C6B C18B . 1.458(5) ?
    C7B C10B . 1.531(6) ?
    C7B C9B . 1.537(6) ?
    C7B C8B . 1.540(6) ?
    C8B H8BA . 0.9800 ?
    C8B H8BB . 0.9800 ?
    C8B H8BC . 0.9800 ?
    C9B H9BA . 0.9800 ?
    C9B H9BB . 0.9800 ?
    C9B H9BC . 0.9800 ?
    C10B H10G . 0.9800 ?
    C10B H10H . 0.9800 ?
    C10B H10I . 0.9800 ?
    C11B C12B . 1.475(5) ?
    C12B C17B . 1.389(6) ?
    C12B C13B . 1.403(6) ?
    C13B C14B . 1.394(6) ?
    C13B H13B . 0.9500 ?
    C14B C15B . 1.394(7) ?
    C14B H14B . 0.9500 ?
    C15B C16B . 1.399(7) ?
    C15B H15B . 0.9500 ?
    C16B C17B . 1.382(6) ?
    C16B H16B . 0.9500 ?
    C17B H17B . 0.9500 ?
    C18B C19B . 1.503(6) ?
    C19B C24B . 1.387(6) ?
    C19B C20B . 1.393(6) ?
    C20B C21B . 1.381(7) ?
    C20B H20B . 0.9500 ?
    C21B C22B . 1.394(8) ?
    C21B H21B . 0.9500 ?
    C22B C23B . 1.378(8) ?
    C22B H22B . 0.9500 ?
    C23B C24B . 1.388(7) ?
    C23B H23B . 0.9500 ?
    C24B H24B . 0.9500 ?
    C25B C26B . 1.499(6) ?
    C25B H25C . 0.9900 ?
    C25B H25D . 0.9900 ?
    C26B H26C . 0.9900 ?
    C26B H26D . 0.9900 ?
    C27B C34B . 1.461(5) ?
    C27B C28B . 1.503(5) ?
    C28B C29B . 1.388(6) ?
    C28B C33B . 1.391(6) ?
    C29B C30B . 1.391(6) ?
    C29B H29B . 0.9500 ?
    C30B C31B . 1.384(8) ?
    C30B H30B . 0.9500 ?
    C31B C32B . 1.385(7) ?
    C31B H31B . 0.9500 ?
    C32B C33B . 1.384(6) ?
    C32B H32B . 0.9500 ?
    C33B H33B . 0.9500 ?
    C34B C35B . 1.398(6) ?
    C34B C39B . 1.437(5) ?
    C35B C36B . 1.398(6) ?
    C35B H35B . 0.9500 ?
    C36B C37B . 1.401(5) ?
    C36B C40B . 1.528(6) ?
    C37B C38B . 1.371(6) ?
    C37B H37B . 0.9500 ?
    C38B C39B . 1.439(5) ?
    C38B C44B . 1.497(5) ?
    C40B C43B . 1.529(6) ?
    C40B C42B . 1.537(6) ?
    C40B C41B . 1.544(6) ?
    C41B H41D . 0.9800 ?
    C41B H41E . 0.9800 ?
    C41B H41F . 0.9800 ?
    C42B H42D . 0.9800 ?
    C42B H42E . 0.9800 ?
    C42B H42F . 0.9800 ?
    C43B H43D . 0.9800 ?
    C43B H43E . 0.9800 ?
    C43B H43F . 0.9800 ?
    C44B C45B . 1.519(5) ?
    C45B C46B . 1.386(6) ?
    C45B C50B . 1.392(6) ?
    C46B C47B . 1.398(6) ?
    C46B H46B . 0.9500 ?
    C47B C48B . 1.376(7) ?
    C47B H47B . 0.9500 ?
    C48B C49B . 1.370(7) ?
    C48B H48B . 0.9500 ?
    C49B C50B . 1.376(6) ?
    C49B H49B . 0.9500 ?
    C50B H50B . 0.9500 ?
loop_
    _geom_angle_atom_site_label_1
    _geom_angle_atom_site_label_2
    _geom_angle_atom_site_label_3
    _geom_angle_site_symmetry_1
    _geom_angle_site_symmetry_3
    _geom_angle
    _geom_angle_publ_flag
    O1A Ni1 N2A . . 176.99(17) ?
    O1A Ni1 O2A . . 85.12(13) ?
    N2A Ni1 O2A . . 93.85(14) ?
    O1A Ni1 N1A . . 93.64(15) ?
    N2A Ni1 N1A . . 87.52(16) ?
    O2A Ni1 N1A . . 176.93(17) ?
    C1A O1A Ni1 . . 128.0(3) ?
    C39A O2A Ni1 . . 128.0(3) ?
    C18A N1A C25A . . 120.7(4) ?
    C18A N1A Ni1 . . 128.9(3) ?
    C25A N1A Ni1 . . 110.2(3) ?
    C27A N2A C26A . . 118.4(4) ?
    C27A N2A Ni1 . . 129.0(3) ?
    C26A N2A Ni1 . . 112.3(3) ?
    O1A C1A C2A . . 118.0(4) ?
    O1A C1A C6A . . 124.5(4) ?
    C2A C1A C6A . . 117.5(4) ?
    C3A C2A C1A . . 120.8(4) ?
    C3A C2A C11A . . 116.1(4) ?
    C1A C2A C11A . . 123.0(4) ?
    C4A C3A C2A . . 122.2(4) ?
    C4A C3A H3AA . . 118.9 ?
    C2A C3A H3AA . . 118.9 ?
    C3A C4A C5A . . 116.8(4) ?
    C3A C4A C7C . . 121.3(10) ?
    C5A C4A C7C . . 121.9(10) ?
    C3A C4A C7A . . 122.0(6) ?
    C5A C4A C7A . . 120.7(5) ?
    C4A C5A C6A . . 123.6(4) ?
    C4A C5A H5AA . . 118.2 ?
    C6A C5A H5AA . . 118.2 ?
    C5A C6A C1A . . 118.8(4) ?
    C5A C6A C18A . . 120.2(4) ?
    C1A C6A C18A . . 120.7(4) ?
    C8A C7A C9A . . 109.2(10) ?
    C8A C7A C10A . . 107.0(9) ?
    C9A C7A C10A . . 109.9(8) ?
    C8A C7A C4A . . 112.5(8) ?
    C9A C7A C4A . . 109.5(8) ?
    C10A C7A C4A . . 108.6(8) ?
    C7A C8A H8AA . . 109.5 ?
    C7A C8A H8AB . . 109.5 ?
    H8AA C8A H8AB . . 109.5 ?
    C7A C8A H8AC . . 109.5 ?
    H8AA C8A H8AC . . 109.5 ?
    H8AB C8A H8AC . . 109.5 ?
    C7A C9A H9AA . . 109.5 ?
    C7A C9A H9AB . . 109.5 ?
    H9AA C9A H9AB . . 109.5 ?
    C7A C9A H9AC . . 109.5 ?
    H9AA C9A H9AC . . 109.5 ?
    H9AB C9A H9AC . . 109.5 ?
    C7A C10A H10A . . 109.5 ?
    C7A C10A H10B . . 109.5 ?
    H10A C10A H10B . . 109.5 ?
    C7A C10A H10C . . 109.5 ?
    H10A C10A H10C . . 109.5 ?
    H10B C10A H10C . . 109.5 ?
    C8C C7C C9C . . 106.2(19) ?
    C8C C7C C10C . . 104.2(19) ?
    C9C C7C C10C . . 111(2) ?
    C8C C7C C4A . . 111.7(18) ?
    C9C C7C C4A . . 111.1(18) ?
    C10C C7C C4A . . 113(2) ?
    C7C C8C H8CA . . 109.5 ?
    C7C C8C H8CB . . 109.5 ?
    H8CA C8C H8CB . . 109.5 ?
    C7C C8C H8CC . . 109.5 ?
    H8CA C8C H8CC . . 109.5 ?
    H8CB C8C H8CC . . 109.5 ?
    C7C C9C H9CA . . 109.5 ?
    C7C C9C H9CB . . 109.5 ?
    H9CA C9C H9CB . . 109.5 ?
    C7C C9C H9CC . . 109.5 ?
    H9CA C9C H9CC . . 109.5 ?
    H9CB C9C H9CC . . 109.5 ?
    C7C C10C H10D . . 109.5 ?
    C7C C10C H10E . . 109.5 ?
    H10D C10C H10E . . 109.5 ?
    C7C C10C H10F . . 109.5 ?
    H10D C10C H10F . . 109.5 ?
    H10E C10C H10F . . 109.5 ?
    O3A C11A C12A . . 120.3(4) ?
    O3A C11A C2A . . 118.5(4) ?
    C12A C11A C2A . . 120.7(4) ?
    C13A C12A C17A . . 119.1(5) ?
    C13A C12A C11A . . 122.5(4) ?
    C17A C12A C11A . . 118.3(5) ?
    C14A C13A C12A . . 120.3(5) ?
    C14A C13A H13A . . 119.9 ?
    C12A C13A H13A . . 119.9 ?
    C13A C14A C15A . . 119.8(6) ?
    C13A C14A H14A . . 120.1 ?
    C15A C14A H14A . . 120.1 ?
    C16A C15A C14A . . 119.9(5) ?
    C16A C15A H15A . . 120.1 ?
    C14A C15A H15A . . 120.1 ?
    C15A C16A C17A . . 120.5(5) ?
    C15A C16A H16A . . 119.8 ?
    C17A C16A H16A . . 119.8 ?
    C16A C17A C12A . . 120.5(6) ?
    C16A C17A H17A . . 119.8 ?
    C12A C17A H17A . . 119.8 ?
    N1A C18A C6A . . 122.8(4) ?
    N1A C18A C19A . . 118.8(4) ?
    C6A C18A C19A . . 118.3(4) ?
    C20A C19A C24A . . 119.9(4) ?
    C20A C19A C18A . . 120.9(4) ?
    C24A C19A C18A . . 119.2(4) ?
    C19A C20A C21A . . 119.7(5) ?
    C19A C20A H20A . . 120.2 ?
    C21A C20A H20A . . 120.2 ?
    C22A C21A C20A . . 121.2(5) ?
    C22A C21A H21A . . 119.4 ?
    C20A C21A H21A . . 119.4 ?
    C21A C22A C23A . . 119.4(4) ?
    C21A C22A H22A . . 120.3 ?
    C23A C22A H22A . . 120.3 ?
    C22A C23A C24A . . 120.3(5) ?
    C22A C23A H23A . . 119.9 ?
    C24A C23A H23A . . 119.9 ?
    C19A C24A C23A . . 119.6(5) ?
    C19A C24A H24A . . 120.2 ?
    C23A C24A H24A . . 120.2 ?
    C26A C25A N1A . . 109.9(4) ?
    C26A C25A H25A . . 109.7 ?
    N1A C25A H25A . . 109.7 ?
    C26A C25A H25B . . 109.7 ?
    N1A C25A H25B . . 109.7 ?
    H25A C25A H25B . . 108.2 ?
    C25A C26A N2A . . 109.3(5) ?
    C25A C26A H26A . . 109.8 ?
    N2A C26A H26A . . 109.8 ?
    C25A C26A H26B . . 109.8 ?
    N2A C26A H26B . . 109.8 ?
    H26A C26A H26B . . 108.3 ?
    N2A C27A C34A . . 122.4(4) ?
    N2A C27A C28A . . 119.1(4) ?
    C34A C27A C28A . . 118.5(4) ?
    C33A C28A C29A . . 119.8(5) ?
    C33A C28A C27A . . 120.8(4) ?
    C29A C28A C27A . . 119.2(4) ?
    C28A C29A C30A . . 120.1(5) ?
    C28A C29A H29A . . 119.9 ?
    C30A C29A H29A . . 119.9 ?
    C31A C30A C29A . . 120.1(5) ?
    C31A C30A H30A . . 119.9 ?
    C29A C30A H30A . . 119.9 ?
    C32A C31A C30A . . 119.1(5) ?
    C32A C31A H31A . . 120.5 ?
    C30A C31A H31A . . 120.5 ?
    C31A C32A C33A . . 121.0(5) ?
    C31A C32A H32A . . 119.5 ?
    C33A C32A H32A . . 119.5 ?
    C28A C33A C32A . . 119.9(5) ?
    C28A C33A H33A . . 120.1 ?
    C32A C33A H33A . . 120.1 ?
    C35A C34A C39A . . 119.8(4) ?
    C35A C34A C27A . . 118.4(4) ?
    C39A C34A C27A . . 121.8(4) ?
    C36A C35A C34A . . 122.3(4) ?
    C36A C35A H35A . . 118.9 ?
    C34A C35A H35A . . 118.9 ?
    C37A C36A C35A . . 117.1(4) ?
    C37A C36A C40A . . 123.0(3) ?
    C35A C36A C40A . . 119.9(4) ?
    C36A C37A C38A . . 123.4(4) ?
    C36A C37A H37A . . 118.3 ?
    C38A C37A H37A . . 118.3 ?
    C37A C38A C39A . . 119.4(4) ?
    C37A C38A C44A . . 114.0(3) ?
    C39A C38A C44A . . 126.5(4) ?
    O2A C39A C34A . . 124.0(4) ?
    O2A C39A C38A . . 118.5(4) ?
    C34A C39A C38A . . 117.5(4) ?
    C43A C40A C41A . . 108.2(4) ?
    C43A C40A C36A . . 111.6(4) ?
    C41A C40A C36A . . 109.6(3) ?
    C43A C40A C42A . . 109.5(3) ?
    C41A C40A C42A . . 109.4(4) ?
    C36A C40A C42A . . 108.6(4) ?
    C40A C41A H41A . . 109.5 ?
    C40A C41A H41B . . 109.5 ?
    H41A C41A H41B . . 109.5 ?
    C40A C41A H41C . . 109.5 ?
    H41A C41A H41C . . 109.5 ?
    H41B C41A H41C . . 109.5 ?
    C40A C42A H42A . . 109.5 ?
    C40A C42A H42B . . 109.5 ?
    H42A C42A H42B . . 109.5 ?
    C40A C42A H42C . . 109.5 ?
    H42A C42A H42C . . 109.5 ?
    H42B C42A H42C . . 109.5 ?
    C40A C43A H43A . . 109.5 ?
    C40A C43A H43B . . 109.5 ?
    H43A C43A H43B . . 109.5 ?
    C40A C43A H43C . . 109.5 ?
    H43A C43A H43C . . 109.5 ?
    H43B C43A H43C . . 109.5 ?
    O4A C44A C38A . . 119.1(4) ?
    O4A C44A C45A . . 116.1(4) ?
    C38A C44A C45A . . 124.0(4) ?
    C46A C45A C50A . . 119.1(5) ?
    C46A C45A C44A . . 116.0(4) ?
    C50A C45A C44A . . 124.5(4) ?
    C47A C46A C45A . . 120.8(5) ?
    C47A C46A H46A . . 119.6 ?
    C45A C46A H46A . . 119.6 ?
    C46A C47A C48A . . 119.9(5) ?
    C46A C47A H47A . . 120.0 ?
    C48A C47A H47A . . 120.0 ?
    C47A C48A C49A . . 120.1(5) ?
    C47A C48A H48A . . 119.9 ?
    C49A C48A H48A . . 119.9 ?
    C48A C49A C50A . . 120.0(4) ?
    C48A C49A H49A . . 120.0 ?
    C50A C49A H49A . . 120.0 ?
    C49A C50A C45A . . 120.0(5) ?
    C49A C50A H50A . . 120.0 ?
    C45A C50A H50A . . 120.0 ?
    O1B Ni2 O2B . . 83.46(12) ?
    O1B Ni2 N2B . . 176.70(13) ?
    O2B Ni2 N2B . . 93.76(14) ?
    O1B Ni2 N1B . . 94.38(13) ?
    O2B Ni2 N1B . . 177.56(13) ?
    N2B Ni2 N1B . . 88.37(14) ?
    C1B O1B Ni2 . . 128.1(2) ?
    C39B O2B Ni2 . . 126.8(2) ?
    C18B N1B C25B . . 120.1(3) ?
    C18B N1B Ni2 . . 128.3(3) ?
    C25B N1B Ni2 . . 111.5(3) ?
    C27B N2B C26B . . 123.1(3) ?
    C27B N2B Ni2 . . 127.6(2) ?
    C26B N2B Ni2 . . 109.3(3) ?
    O1B C1B C2B . . 116.7(3) ?
    O1B C1B C6B . . 125.6(3) ?
    C2B C1B C6B . . 117.7(4) ?
    C3B C2B C1B . . 121.6(4) ?
    C3B C2B C11B . . 121.6(3) ?
    C1B C2B C11B . . 116.8(4) ?
    C2B C3B C4B . . 122.3(4) ?
    C2B C3B H3BA . . 121(3) ?
    C4B C3B H3BA . . 116(3) ?
    C5B C4B C3B . . 115.6(4) ?
    C5B C4B C7B . . 124.6(4) ?
    C3B C4B C7B . . 119.8(4) ?
    C4B C5B C6B . . 124.6(4) ?
    C4B C5B H5BA . . 117.7 ?
    C6B C5B H5BA . . 117.7 ?
    C5B C6B C1B . . 118.4(3) ?
    C5B C6B C18B . . 121.1(4) ?
    C1B C6B C18B . . 120.5(4) ?
    C4B C7B C10B . . 111.8(3) ?
    C4B C7B C9B . . 110.0(4) ?
    C10B C7B C9B . . 107.7(4) ?
    C4B C7B C8B . . 109.6(4) ?
    C10B C7B C8B . . 108.6(4) ?
    C9B C7B C8B . . 109.1(4) ?
    C7B C8B H8BA . . 109.5 ?
    C7B C8B H8BB . . 109.5 ?
    H8BA C8B H8BB . . 109.5 ?
    C7B C8B H8BC . . 109.5 ?
    H8BA C8B H8BC . . 109.5 ?
    H8BB C8B H8BC . . 109.5 ?
    C7B C9B H9BA . . 109.5 ?
    C7B C9B H9BB . . 109.5 ?
    H9BA C9B H9BB . . 109.5 ?
    C7B C9B H9BC . . 109.5 ?
    H9BA C9B H9BC . . 109.5 ?
    H9BB C9B H9BC . . 109.5 ?
    C7B C10B H10G . . 109.5 ?
    C7B C10B H10H . . 109.5 ?
    H10G C10B H10H . . 109.5 ?
    C7B C10B H10I . . 109.5 ?
    H10G C10B H10I . . 109.5 ?
    H10H C10B H10I . . 109.5 ?
    O3B C11B C12B . . 122.2(4) ?
    O3B C11B C2B . . 119.0(4) ?
    C12B C11B C2B . . 118.8(4) ?
    C17B C12B C13B . . 119.1(4) ?
    C17B C12B C11B . . 122.6(4) ?
    C13B C12B C11B . . 118.3(4) ?
    C14B C13B C12B . . 120.6(4) ?
    C14B C13B H13B . . 119.7 ?
    C12B C13B H13B . . 119.7 ?
    C15B C14B C13B . . 119.3(5) ?
    C15B C14B H14B . . 120.4 ?
    C13B C14B H14B . . 120.4 ?
    C14B C15B C16B . . 120.4(4) ?
    C14B C15B H15B . . 119.8 ?
    C16B C15B H15B . . 119.8 ?
    C17B C16B C15B . . 119.6(4) ?
    C17B C16B H16B . . 120.2 ?
    C15B C16B H16B . . 120.2 ?
    C16B C17B C12B . . 121.1(4) ?
    C16B C17B H17B . . 119.5 ?
    C12B C17B H17B . . 119.5 ?
    N1B C18B C6B . . 123.0(4) ?
    N1B C18B C19B . . 119.5(3) ?
    C6B C18B C19B . . 117.4(4) ?
    C24B C19B C20B . . 119.3(4) ?
    C24B C19B C18B . . 120.6(4) ?
    C20B C19B C18B . . 120.1(4) ?
    C21B C20B C19B . . 120.2(5) ?
    C21B C20B H20B . . 119.9 ?
    C19B C20B H20B . . 119.9 ?
    C20B C21B C22B . . 120.1(5) ?
    C20B C21B H21B . . 119.9 ?
    C22B C21B H21B . . 119.9 ?
    C23B C22B C21B . . 120.0(5) ?
    C23B C22B H22B . . 120.0 ?
    C21B C22B H22B . . 120.0 ?
    C22B C23B C24B . . 119.9(5) ?
    C22B C23B H23B . . 120.1 ?
    C24B C23B H23B . . 120.1 ?
    C19B C24B C23B . . 120.6(5) ?
    C19B C24B H24B . . 119.7 ?
    C23B C24B H24B . . 119.7 ?
    N1B C25B C26B . . 107.9(3) ?
    N1B C25B H25C . . 110.1 ?
    C26B C25B H25C . . 110.1 ?
    N1B C25B H25D . . 110.1 ?
    C26B C25B H25D . . 110.1 ?
    H25C C25B H25D . . 108.4 ?
    N2B C26B C25B . . 107.9(3) ?
    N2B C26B H26C . . 110.1 ?
    C25B C26B H26C . . 110.1 ?
    N2B C26B H26D . . 110.1 ?
    C25B C26B H26D . . 110.1 ?
    H26C C26B H26D . . 108.4 ?
    N2B C27B C34B . . 122.5(3) ?
    N2B C27B C28B . . 120.2(3) ?
    C34B C27B C28B . . 117.3(3) ?
    C29B C28B C33B . . 119.8(4) ?
    C29B C28B C27B . . 118.0(4) ?
    C33B C28B C27B . . 122.2(4) ?
    C28B C29B C30B . . 120.6(4) ?
    C28B C29B H29B . . 119.7 ?
    C30B C29B H29B . . 119.7 ?
    C31B C30B C29B . . 119.3(5) ?
    C31B C30B H30B . . 120.3 ?
    C29B C30B H30B . . 120.3 ?
    C30B C31B C32B . . 120.1(4) ?
    C30B C31B H31B . . 119.9 ?
    C32B C31B H31B . . 119.9 ?
    C33B C32B C31B . . 120.7(5) ?
    C33B C32B H32B . . 119.7 ?
    C31B C32B H32B . . 119.7 ?
    C32B C33B C28B . . 119.5(4) ?
    C32B C33B H33B . . 120.3 ?
    C28B C33B H33B . . 120.3 ?
    C35B C34B C39B . . 118.8(3) ?
    C35B C34B C27B . . 120.7(3) ?
    C39B C34B C27B . . 120.5(4) ?
    C34B C35B C36B . . 124.3(3) ?
    C34B C35B H35B . . 117.8 ?
    C36B C35B H35B . . 117.8 ?
    C35B C36B C37B . . 115.6(4) ?
    C35B C36B C40B . . 120.2(3) ?
    C37B C36B C40B . . 124.1(4) ?
    C38B C37B C36B . . 123.4(4) ?
    C38B C37B H37B . . 118.3 ?
    C36B C37B H37B . . 118.3 ?
    C37B C38B C39B . . 120.8(3) ?
    C37B C38B C44B . . 119.0(3) ?
    C39B C38B C44B . . 119.9(4) ?
    O2B C39B C34B . . 124.5(3) ?
    O2B C39B C38B . . 118.4(3) ?
    C34B C39B C38B . . 117.0(4) ?
    C36B C40B C43B . . 112.0(3) ?
    C36B C40B C42B . . 110.2(4) ?
    C43B C40B C42B . . 109.2(3) ?
    C36B C40B C41B . . 108.6(3) ?
    C43B C40B C41B . . 107.9(4) ?
    C42B C40B C41B . . 108.8(3) ?
    C40B C41B H41D . . 109.5 ?
    C40B C41B H41E . . 109.5 ?
    H41D C41B H41E . . 109.5 ?
    C40B C41B H41F . . 109.5 ?
    H41D C41B H41F . . 109.5 ?
    H41E C41B H41F . . 109.5 ?
    C40B C42B H42D . . 109.5 ?
    C40B C42B H42E . . 109.5 ?
    H42D C42B H42E . . 109.5 ?
    C40B C42B H42F . . 109.5 ?
    H42D C42B H42F . . 109.5 ?
    H42E C42B H42F . . 109.5 ?
    C40B C43B H43D . . 109.5 ?
    C40B C43B H43E . . 109.5 ?
    H43D C43B H43E . . 109.5 ?
    C40B C43B H43F . . 109.5 ?
    H43D C43B H43F . . 109.5 ?
    H43E C43B H43F . . 109.5 ?
    O4B C44B C38B . . 123.1(3) ?
    O4B C44B C45B . . 119.3(3) ?
    C38B C44B C45B . . 117.4(3) ?
    C46B C45B C50B . . 119.5(4) ?
    C46B C45B C44B . . 122.2(4) ?
    C50B C45B C44B . . 118.1(4) ?
    C45B C46B C47B . . 119.3(4) ?
    C45B C46B H46B . . 120.4 ?
    C47B C46B H46B . . 120.4 ?
    C48B C47B C46B . . 120.6(4) ?
    C48B C47B H47B . . 119.7 ?
    C46B C47B H47B . . 119.7 ?
    C49B C48B C47B . . 119.7(4) ?
    C49B C48B H48B . . 120.2 ?
    C47B C48B H48B . . 120.2 ?
    C48B C49B C50B . . 120.8(5) ?
    C48B C49B H49B . . 119.6 ?
    C50B C49B H49B . . 119.6 ?
    C49B C50B C45B . . 120.1(4) ?
    C49B C50B H50B . . 119.9 ?
    C45B C50B H50B . . 119.9 ?
loop_
    _geom_torsion_atom_site_label_1
    _geom_torsion_atom_site_label_2
    _geom_torsion_atom_site_label_3
    _geom_torsion_atom_site_label_4
    _geom_torsion_site_symmetry_1
    _geom_torsion_site_symmetry_2
    _geom_torsion_site_symmetry_3
    _geom_torsion_site_symmetry_4
    _geom_torsion
    _geom_torsion_publ_flag
    O2A Ni1 O1A C1A . . . . -169.3(4) ?
    N1A Ni1 O1A C1A . . . . 13.5(4) ?
    O1A Ni1 O2A C39A . . . . 169.5(4) ?
    N2A Ni1 O2A C39A . . . . -7.6(4) ?
    O1A Ni1 N1A C18A . . . . -10.7(5) ?
    N2A Ni1 N1A C18A . . . . 166.5(5) ?
    O1A Ni1 N1A C25A . . . . 163.8(4) ?
    N2A Ni1 N1A C25A . . . . -19.0(4) ?
    O2A Ni1 N2A C27A . . . . 9.8(4) ?
    N1A Ni1 N2A C27A . . . . -172.9(4) ?
    O2A Ni1 N2A C26A . . . . -177.3(4) ?
    N1A Ni1 N2A C26A . . . . -0.1(4) ?
    Ni1 O1A C1A C2A . . . . 172.1(3) ?
    Ni1 O1A C1A C6A . . . . -10.4(7) ?
    O1A C1A C2A C3A . . . . 171.9(4) ?
    C6A C1A C2A C3A . . . . -5.7(7) ?
    O1A C1A C2A C11A . . . . -3.8(7) ?
    C6A C1A C2A C11A . . . . 178.5(4) ?
    C1A C2A C3A C4A . . . . 5.1(8) ?
    C11A C2A C3A C4A . . . . -178.8(5) ?
    C2A C3A C4A C5A . . . . -1.3(7) ?
    C2A C3A C4A C7C . . . . 177.6(10) ?
    C2A C3A C4A C7A . . . . -173.5(6) ?
    C3A C4A C5A C6A . . . . -1.7(7) ?
    C7C C4A C5A C6A . . . . 179.4(10) ?
    C7A C4A C5A C6A . . . . 170.6(6) ?
    C4A C5A C6A C1A . . . . 0.9(7) ?
    C4A C5A C6A C18A . . . . -173.7(4) ?
    O1A C1A C6A C5A . . . . -174.6(4) ?
    C2A C1A C6A C5A . . . . 2.8(7) ?
    O1A C1A C6A C18A . . . . -0.1(7) ?
    C2A C1A C6A C18A . . . . 177.3(4) ?
    C3A C4A C7A C8A . . . . -7.1(11) ?
    C5A C4A C7A C8A . . . . -179.0(8) ?
    C3A C4A C7A C9A . . . . 114.5(9) ?
    C5A C4A C7A C9A . . . . -57.4(11) ?
    C3A C4A C7A C10A . . . . -125.4(8) ?
    C5A C4A C7A C10A . . . . 62.7(10) ?
    C3A C4A C7C C8C . . . . -35(2) ?
    C5A C4A C7C C8C . . . . 144.3(17) ?
    C3A C4A C7C C9C . . . . 83.8(19) ?
    C5A C4A C7C C9C . . . . -97.3(19) ?
    C3A C4A C7C C10C . . . . -151.5(16) ?
    C5A C4A C7C C10C . . . . 27(2) ?
    C3A C2A C11A O3A . . . . -47.0(7) ?
    C1A C2A C11A O3A . . . . 128.9(5) ?
    C3A C2A C11A C12A . . . . 124.7(5) ?
    C1A C2A C11A C12A . . . . -59.3(6) ?
    O3A C11A C12A C13A . . . . 171.4(5) ?
    C2A C11A C12A C13A . . . . -0.2(7) ?
    O3A C11A C12A C17A . . . . -4.3(7) ?
    C2A C11A C12A C17A . . . . -175.9(4) ?
    C17A C12A C13A C14A . . . . 0.9(7) ?
    C11A C12A C13A C14A . . . . -174.7(4) ?
    C12A C13A C14A C15A . . . . 1.5(7) ?
    C13A C14A C15A C16A . . . . -3.1(7) ?
    C14A C15A C16A C17A . . . . 2.4(7) ?
    C15A C16A C17A C12A . . . . 0.0(7) ?
    C13A C12A C17A C16A . . . . -1.6(7) ?
    C11A C12A C17A C16A . . . . 174.1(4) ?
    C25A N1A C18A C6A . . . . -169.5(5) ?
    Ni1 N1A C18A C6A . . . . 4.5(7) ?
    C25A N1A C18A C19A . . . . 9.9(7) ?
    Ni1 N1A C18A C19A . . . . -176.0(3) ?
    C5A C6A C18A N1A . . . . 177.5(5) ?
    C1A C6A C18A N1A . . . . 3.1(7) ?
    C5A C6A C18A C19A . . . . -1.9(7) ?
    C1A C6A C18A C19A . . . . -176.4(4) ?
    N1A C18A C19A C20A . . . . -104.1(6) ?
    C6A C18A C19A C20A . . . . 75.4(6) ?
    N1A C18A C19A C24A . . . . 72.9(6) ?
    C6A C18A C19A C24A . . . . -107.7(5) ?
    C24A C19A C20A C21A . . . . 0.6(7) ?
    C18A C19A C20A C21A . . . . 177.5(4) ?
    C19A C20A C21A C22A . . . . -0.9(7) ?
    C20A C21A C22A C23A . . . . 0.8(7) ?
    C21A C22A C23A C24A . . . . -0.2(7) ?
    C20A C19A C24A C23A . . . . 0.0(7) ?
    C18A C19A C24A C23A . . . . -177.0(4) ?
    C22A C23A C24A C19A . . . . -0.1(7) ?
    C18A N1A C25A C26A . . . . -150.8(5) ?
    Ni1 N1A C25A C26A . . . . 34.1(6) ?
    N1A C25A C26A N2A . . . . -33.8(7) ?
    C27A N2A C26A C25A . . . . -167.2(5) ?
    Ni1 N2A C26A C25A . . . . 19.1(7) ?
    C26A N2A C27A C34A . . . . -177.9(5) ?
    Ni1 N2A C27A C34A . . . . -5.5(7) ?
    C26A N2A C27A C28A . . . . 1.9(7) ?
    Ni1 N2A C27A C28A . . . . 174.4(3) ?
    N2A C27A C28A C33A . . . . 93.9(5) ?
    C34A C27A C28A C33A . . . . -86.3(5) ?
    N2A C27A C28A C29A . . . . -81.2(6) ?
    C34A C27A C28A C29A . . . . 98.7(5) ?
    C33A C28A C29A C30A . . . . 0.2(7) ?
    C27A C28A C29A C30A . . . . 175.3(4) ?
    C28A C29A C30A C31A . . . . -1.5(8) ?
    C29A C30A C31A C32A . . . . 2.1(8) ?
    C30A C31A C32A C33A . . . . -1.4(8) ?
    C29A C28A C33A C32A . . . . 0.5(7) ?
    C27A C28A C33A C32A . . . . -174.6(4) ?
    C31A C32A C33A C28A . . . . 0.2(7) ?
    N2A C27A C34A C35A . . . . 173.5(4) ?
    C28A C27A C34A C35A . . . . -6.4(6) ?
    N2A C27A C34A C39A . . . . -4.3(7) ?
    C28A C27A C34A C39A . . . . 175.8(4) ?
    C39A C34A C35A C36A . . . . -1.8(6) ?
    C27A C34A C35A C36A . . . . -179.7(4) ?
    C34A C35A C36A C37A . . . . -2.5(6) ?
    C34A C35A C36A C40A . . . . 176.4(4) ?
    C35A C36A C37A C38A . . . . 1.8(6) ?
    C40A C36A C37A C38A . . . . -177.2(4) ?
    C36A C37A C38A C39A . . . . 3.4(6) ?
    C36A C37A C38A C44A . . . . -175.3(4) ?
    Ni1 O2A C39A C34A . . . . 1.2(6) ?
    Ni1 O2A C39A C38A . . . . -177.0(3) ?
    C35A C34A C39A O2A . . . . -171.3(4) ?
    C27A C34A C39A O2A . . . . 6.5(7) ?
    C35A C34A C39A C38A . . . . 6.9(6) ?
    C27A C34A C39A C38A . . . . -175.3(4) ?
    C37A C38A C39A O2A . . . . 170.7(4) ?
    C44A C38A C39A O2A . . . . -10.9(7) ?
    C37A C38A C39A C34A . . . . -7.6(6) ?
    C44A C38A C39A C34A . . . . 170.9(4) ?
    C37A C36A C40A C43A . . . . 16.8(6) ?
    C35A C36A C40A C43A . . . . -162.1(4) ?
    C37A C36A C40A C41A . . . . 136.6(4) ?
    C35A C36A C40A C41A . . . . -42.3(5) ?
    C37A C36A C40A C42A . . . . -103.9(4) ?
    C35A C36A C40A C42A . . . . 77.2(5) ?
    C37A C38A C44A O4A . . . . -28.5(6) ?
    C39A C38A C44A O4A . . . . 153.0(4) ?
    C37A C38A C44A C45A . . . . 140.5(4) ?
    C39A C38A C44A C45A . . . . -38.0(6) ?
    O4A C44A C45A C46A . . . . 56.9(6) ?
    C38A C44A C45A C46A . . . . -112.4(5) ?
    O4A C44A C45A C50A . . . . -115.7(5) ?
    C38A C44A C45A C50A . . . . 75.0(6) ?
    C50A C45A C46A C47A . . . . -1.4(8) ?
    C44A C45A C46A C47A . . . . -174.4(5) ?
    C45A C46A C47A C48A . . . . 1.5(10) ?
    C46A C47A C48A C49A . . . . -0.4(10) ?
    C47A C48A C49A C50A . . . . -0.7(9) ?
    C48A C49A C50A C45A . . . . 0.8(7) ?
    C46A C45A C50A C49A . . . . 0.3(7) ?
    C44A C45A C50A C49A . . . . 172.6(4) ?
    O2B Ni2 O1B C1B . . . . -179.4(3) ?
    N1B Ni2 O1B C1B . . . . 1.8(3) ?
    O1B Ni2 O2B C39B . . . . -156.9(3) ?
    N2B Ni2 O2B C39B . . . . 21.3(3) ?
    O1B Ni2 N1B C18B . . . . -1.5(4) ?
    N2B Ni2 N1B C18B . . . . -179.6(3) ?
    O1B Ni2 N1B C25B . . . . 176.4(3) ?
    N2B Ni2 N1B C25B . . . . -1.8(3) ?
    O2B Ni2 N2B C27B . . . . -20.7(4) ?
    N1B Ni2 N2B C27B . . . . 158.1(4) ?
    O2B Ni2 N2B C26B . . . . 160.0(3) ?
    N1B Ni2 N2B C26B . . . . -21.2(3) ?
    Ni2 O1B C1B C2B . . . . 178.8(3) ?
    Ni2 O1B C1B C6B . . . . -0.6(6) ?
    O1B C1B C2B C3B . . . . 178.7(4) ?
    C6B C1B C2B C3B . . . . -1.9(6) ?
    O1B C1B C2B C11B . . . . -3.5(5) ?
    C6B C1B C2B C11B . . . . 175.9(3) ?
    C1B C2B C3B C4B . . . . 0.9(6) ?
    C11B C2B C3B C4B . . . . -176.7(4) ?
    C2B C3B C4B C5B . . . . 0.5(6) ?
    C2B C3B C4B C7B . . . . -179.4(4) ?
    C3B C4B C5B C6B . . . . -0.9(6) ?
    C7B C4B C5B C6B . . . . 178.9(4) ?
    C4B C5B C6B C1B . . . . 0.0(6) ?
    C4B C5B C6B C18B . . . . -177.8(4) ?
    O1B C1B C6B C5B . . . . -179.3(4) ?
    C2B C1B C6B C5B . . . . 1.4(5) ?
    O1B C1B C6B C18B . . . . -1.5(6) ?
    C2B C1B C6B C18B . . . . 179.2(3) ?
    C5B C4B C7B C10B . . . . 1.8(6) ?
    C3B C4B C7B C10B . . . . -178.4(4) ?
    C5B C4B C7B C9B . . . . 121.3(5) ?
    C3B C4B C7B C9B . . . . -58.8(5) ?
    C5B C4B C7B C8B . . . . -118.7(5) ?
    C3B C4B C7B C8B . . . . 61.1(5) ?
    C3B C2B C11B O3B . . . . 78.6(5) ?
    C1B C2B C11B O3B . . . . -99.1(5) ?
    C3B C2B C11B C12B . . . . -99.2(5) ?
    C1B C2B C11B C12B . . . . 83.1(4) ?
    O3B C11B C12B C17B . . . . -167.0(4) ?
    C2B C11B C12B C17B . . . . 10.7(6) ?
    O3B C11B C12B C13B . . . . 10.2(6) ?
    C2B C11B C12B C13B . . . . -172.1(3) ?
    C17B C12B C13B C14B . . . . 2.3(6) ?
    C11B C12B C13B C14B . . . . -175.0(4) ?
    C12B C13B C14B C15B . . . . -1.3(7) ?
    C13B C14B C15B C16B . . . . -0.1(7) ?
    C14B C15B C16B C17B . . . . 0.4(7) ?
    C15B C16B C17B C12B . . . . 0.7(7) ?
    C13B C12B C17B C16B . . . . -2.0(6) ?
    C11B C12B C17B C16B . . . . 175.1(4) ?
    C25B N1B C18B C6B . . . . -177.7(3) ?
    Ni2 N1B C18B C6B . . . . 0.0(6) ?
    C25B N1B C18B C19B . . . . 0.2(5) ?
    Ni2 N1B C18B C19B . . . . 177.9(3) ?
    C5B C6B C18B N1B . . . . 179.5(4) ?
    C1B C6B C18B N1B . . . . 1.8(6) ?
    C5B C6B C18B C19B . . . . 1.6(5) ?
    C1B C6B C18B C19B . . . . -176.1(3) ?
    N1B C18B C19B C24B . . . . -70.6(5) ?
    C6B C18B C19B C24B . . . . 107.4(4) ?
    N1B C18B C19B C20B . . . . 108.3(4) ?
    C6B C18B C19B C20B . . . . -73.7(5) ?
    C24B C19B C20B C21B . . . . 0.7(6) ?
    C18B C19B C20B C21B . . . . -178.2(4) ?
    C19B C20B C21B C22B . . . . 0.0(7) ?
    C20B C21B C22B C23B . . . . -0.7(8) ?
    C21B C22B C23B C24B . . . . 0.7(8) ?
    C20B C19B C24B C23B . . . . -0.7(7) ?
    C18B C19B C24B C23B . . . . 178.2(4) ?
    C22B C23B C24B C19B . . . . 0.0(8) ?
    C18B N1B C25B C26B . . . . -158.1(3) ?
    Ni2 N1B C25B C26B . . . . 23.8(4) ?
    C27B N2B C26B C25B . . . . -140.3(4) ?
    Ni2 N2B C26B C25B . . . . 39.0(4) ?
    N1B C25B C26B N2B . . . . -39.9(4) ?
    C26B N2B C27B C34B . . . . -169.9(4) ?
    Ni2 N2B C27B C34B . . . . 10.9(6) ?
    C26B N2B C27B C28B . . . . 12.4(6) ?
    Ni2 N2B C27B C28B . . . . -166.7(3) ?
    N2B C27B C28B C29B . . . . 63.6(5) ?
    C34B C27B C28B C29B . . . . -114.1(4) ?
    N2B C27B C28B C33B . . . . -117.0(4) ?
    C34B C27B C28B C33B . . . . 65.2(5) ?
    C33B C28B C29B C30B . . . . -1.0(6) ?
    C27B C28B C29B C30B . . . . 178.4(4) ?
    C28B C29B C30B C31B . . . . 0.0(7) ?
    C29B C30B C31B C32B . . . . 1.4(7) ?
    C30B C31B C32B C33B . . . . -2.0(7) ?
    C31B C32B C33B C28B . . . . 1.1(7) ?
    C29B C28B C33B C32B . . . . 0.4(6) ?
    C27B C28B C33B C32B . . . . -178.9(4) ?
    N2B C27B C34B C35B . . . . -177.7(4) ?
    C28B C27B C34B C35B . . . . 0.0(6) ?
    N2B C27B C34B C39B . . . . 5.4(6) ?
    C28B C27B C34B C39B . . . . -176.9(3) ?
    C39B C34B C35B C36B . . . . 1.8(6) ?
    C27B C34B C35B C36B . . . . -175.3(4) ?
    C34B C35B C36B C37B . . . . -3.6(6) ?
    C34B C35B C36B C40B . . . . 174.7(4) ?
    C35B C36B C37B C38B . . . . 3.7(6) ?
    C40B C36B C37B C38B . . . . -174.5(4) ?
    C36B C37B C38B C39B . . . . -2.1(6) ?
    C36B C37B C38B C44B . . . . 171.0(4) ?
    Ni2 O2B C39B C34B . . . . -12.6(5) ?
    Ni2 O2B C39B C38B . . . . 165.7(3) ?
    C35B C34B C39B O2B . . . . 178.4(4) ?
    C27B C34B C39B O2B . . . . -4.6(6) ?
    C35B C34B C39B C38B . . . . 0.1(6) ?
    C27B C34B C39B C38B . . . . 177.1(3) ?
    C37B C38B C39B O2B . . . . -178.3(4) ?
    C44B C38B C39B O2B . . . . 8.6(6) ?
    C37B C38B C39B C34B . . . . 0.1(6) ?
    C44B C38B C39B C34B . . . . -173.0(3) ?
    C35B C36B C40B C43B . . . . -179.3(4) ?
    C37B C36B C40B C43B . . . . -1.1(6) ?
    C35B C36B C40B C42B . . . . 58.9(5) ?
    C37B C36B C40B C42B . . . . -123.0(4) ?
    C35B C36B C40B C41B . . . . -60.2(5) ?
    C37B C36B C40B C41B . . . . 118.0(4) ?
    C37B C38B C44B O4B . . . . -135.2(4) ?
    C39B C38B C44B O4B . . . . 38.1(6) ?
    C37B C38B C44B C45B . . . . 41.2(5) ?
    C39B C38B C44B C45B . . . . -145.6(4) ?
    O4B C44B C45B C46B . . . . -145.3(4) ?
    C38B C44B C45B C46B . . . . 38.2(6) ?
    O4B C44B C45B C50B . . . . 29.4(6) ?
    C38B C44B C45B C50B . . . . -147.1(4) ?
    C50B C45B C46B C47B . . . . -0.3(7) ?
    C44B C45B C46B C47B . . . . 174.3(4) ?
    C45B C46B C47B C48B . . . . 1.0(7) ?
    C46B C47B C48B C49B . . . . 0.0(8) ?
    C47B C48B C49B C50B . . . . -1.7(8) ?
    C48B C49B C50B C45B . . . . 2.4(8) ?
    C46B C45B C50B C49B . . . . -1.4(7) ?
    C44B C45B C50B C49B . . . . -176.2(4) ?
loop_
    _geom_hbond_atom_site_label_D
    _geom_hbond_atom_site_label_H
    _geom_hbond_atom_site_label_A
    _geom_hbond_site_symmetry_A
    _geom_hbond_distance_DH
    _geom_hbond_distance_HA
    _geom_hbond_distance_DA
    _geom_hbond_angle_DHA
    C50A H50A O1A . 0.95 2.55 3.354(5) 143.0
    C25A H25B O2A 2_766 0.99 2.40 3.394(7) 177.7
    C24B H24B O4A . 0.95 2.58 3.343(6) 137.8
    C25B H25C O4A . 0.99 2.35 3.336(5) 171.4
    C26B H26C O1B 2_655 0.99 2.45 3.294(5) 142.9
    C26B H26C O2B 2_655 0.99 2.45 3.309(5) 144.2
    C25B H25D O4B 2_655 0.99 2.45 3.283(4) 140.9
    C10A H10C Cg2 2_666 0.98 2.98 3.771(12) 138
    C15B H15B Cg11 2_755 0.95 2.74 3.593(5) 150
    C20A H20A Cg8 2_766 0.95 2.77 3.424(5) 127
    C20B H20B Cg17 2_655 0.95 2.71 3.585(5) 153
    C33A H33A Cg4 2_766 0.95 2.79 3.623(5) 146
    C33B H33B Cg13 2_655 0.95 2.66 3.465(4) 143
    C43A H43B Cg14 2_755 0.98 2.60 3.457(5) 147
_shelx_hkl_file
;
   0   0   215924.22  360.72  20
   0   0   3  280.70   64.43  20
   0   0   4 6125.78  307.46  20
   0   0   514490.19  538.80  20
   0   0   6 4455.44  337.11  20
   0   0   7 3505.67  343.82  20
   0   0   8  869.86  187.06  20
   0   0   9   52.89   66.68  20
   0   0  10  -44.92   83.16  20
   0   0  11   28.80   87.85  20
   0   0  12  101.52   98.75  20
   0   0  13 2381.63  419.21  20
   0   0  14 2179.73  388.44  20
   0   0  15 2875.91  466.19  20
   0   0  16   18.71   61.41  20
   0   0 -16   87.03   60.69  11
   0   0 -17  453.47  122.03  11
   0   0  17  776.86  249.99   2
   0   0 -18   45.35   67.75  11
   0   0 -19   36.12   44.56  11
   0   0 -20  367.35  134.70  11
   0   0 -21  378.01  135.57  11
   0   0 -22   86.42   84.87  11
   0   0  23   70.73   27.91  12
   0   0 -23   22.78   48.84  11
   0   0  24  -25.42   27.38  14
   0   0 -24  -16.05   31.45  11
   0   0 -25   69.76   43.18  11
   0   0  25   81.06   19.77  14
   0   1 -26   21.09   22.15  11
   0   1 -25   -2.75   30.35  11
   0  -1  25  -51.20   15.26  14
   0  -1  24  104.49   37.19  14
   0   1 -24  139.80   80.62  11
   0   1 -23   54.69   50.98  11
   0  -1  23   -7.14   18.68  14
   0   1 -22   37.06   61.06  11
   0   1 -21  100.12   85.79  11
   0   1 -20  792.23  195.87  11
   0   1 -19  234.70  111.63  11
   0   1 -18 2959.42  347.61  11
   0  -1  17 -100.37   96.19  20
   0  -1  17   35.16   97.38   2
   0   1 -17   31.40   57.20  11
   0  -1  16  177.04  117.96  20
   0   1 -16  -20.45   36.49  11
   0  -1  15  198.10  138.60  20
   0  -1  14  787.38  224.65  20
   0  -1  13 1983.92  375.40  20
   0  -1  12 8302.52  706.74  20
   0  -1  11 1079.35  245.34  20
   0  -1  10  383.18  146.33  20
   0  -1   9 2025.54  287.58  20
   0  -1   8 4180.95  400.74  20
   0  -1   7  -16.49   43.45  20
   0  -1   6  497.07  117.93  20
   0  -1   5 4112.05  293.47  20
   0  -1   4 6791.65  337.10  20
   0  -1   314284.66  426.46  20
   0  -1   217722.51  392.25  20
   0   1  -1 135760.   1210.   2
   0   1   0 1234.58  127.00   2
   0   1   150346.96  621.19   2
   0   1   2 1135.29  112.98  20
   0   1   3  128.64   52.85  20
   0   1   419113.04  585.45  20
   0   1   5    6.99   40.66  20
   0   1   6 2075.61  239.07  20
   0   1   7 2402.73  287.36  20
   0   1   8   12.85   76.33  20
   0   1   9 6184.17  534.45  20
   0   1  10 2957.61  403.28  20
   0   1  11  223.83  103.72  20
   0   1  12  752.56  213.30  20
   0   1  13   53.14   70.35   2
   0   1  13   38.68  100.56  20
   0   1  14 3111.96  505.34   2
   0   1  15  308.64  161.51   2
   0  -1 -15  126.43   58.09  11
   0  -1 -16   48.14   34.66  11
   0   1  16  119.92  101.50   2
   0   1  17  257.66  169.86   2
   0  -1 -17  241.28   88.57  11
   0  -1 -18  818.09  173.78  11
   0  -1 -19  507.80  148.43  11
   0  -1 -20  204.01   91.59  11
   0  -1 -21  146.31   93.80  11
   0  -1 -22  112.42   64.00  11
   0  -1 -23  -17.61   33.58  11
   0   1  23  -70.84   41.41  12
   0  -1 -24   17.98   26.55  11
   0   1  24   26.41   16.02  12
   0   1  24    8.07   13.27  14
   0  -1 -25   37.62   30.27  11
   0   2 -26   53.46   33.00  11
   0   2 -25  -38.10   44.00  11
   0  -2  24   42.10   22.19  14
   0   2 -24  -10.53   58.47  11
   0  -2  23    8.39   17.57  14
   0   2 -23  -11.04   45.68  11
   0   2 -22   51.23   82.50  11
   0   2 -21  315.93  119.15  11
   0   2 -20  297.11  132.58  11
   0   2 -19  165.72  103.18  11
   0  -2  18  347.91  158.33  20
   0   2 -18  442.18  134.08  11
   0  -2  17  951.50  286.44  20
   0   2 -17  941.34  186.45  11
   0  -2  16 1190.79  311.47  20
   0   2 -16  903.51  166.85  11
   0  -2  15 -117.71   99.20  20
   0  -2  14 2242.48  376.52  20
   0  -2  13 1982.01  339.57  20
   0  -2  12   96.43   77.28  20
   0  -2  11   -3.24   90.89  20
   0  -2  10 9067.99  646.81  20
   0  -2   9  290.89  116.75  20
   0  -2   8  550.56  144.90  20
   0  -2   7  551.54  133.26  20
   0  -2   6  866.73  174.72  20
   0  -2   5 7979.82  421.55  20
   0  -2   425225.87  699.66  20
   0  -2   3 6669.82  301.92  20
   0  -2   2 2629.11  183.60  20
   0   2  -2 2409.13  185.77   2
   0   2  -1   27.84   25.09   2
   0   2   0  465.98   70.54   2
   0  -2   0  460.00   46.88  19
   0  -2  -1   59.24   24.55   1
   0   2   1   69.37   39.63   2
   0  -2  -1   35.02   16.97  19
   0  -2  -2 3673.53  168.29  19
   0   2   2 3524.63  222.27   2
   0  -2  -325647.05  541.91  19
   0   2   325658.04  678.08   2
   0   2   4 2942.02  258.18   2
   0   2   5 7141.60  444.48   2
   0   2   5 7123.81  430.65  20
   0   2   6  114.73   60.29   2
   0   2   6  162.34   87.88  20
   0   2   7 2617.40  302.34  20
   0   2   7 2672.79  322.72   2
   0   2   8 3702.84  400.21  20
   0   2   8 3946.91  409.83   2
   0   2   9  375.59  146.30  20
   0   2   9  298.39  115.34   2
   0   2  10 6426.35  607.07   2
   0   2  10 6740.21  608.92  20
   0   2  11  336.71  143.60   2
   0   2  12 1083.16  278.90   2
   0   2  13 3550.29  506.48   2
   0   2  14 1381.98  322.82   2
   0   2  15 1214.45  302.47   2
   0  -2 -15  860.54  153.77  11
   0  -2 -16  401.56  117.21  11
   0   2  16  664.13  230.02   2
   0  -2 -17  100.61   69.72  11
   0  -2 -18  523.13  135.12  11
   0  -2 -19   78.31   71.52  11
   0  -2 -20  549.44  147.05  11
   0  -2 -21  184.52   95.08  11
   0  -2 -22   87.09   69.40  11
   0  -2 -23   13.39   28.99  11
   0   2  23   43.80   20.46  12
   0   2  24  -23.32   19.53  14
   0  -2 -24   -2.15   30.06  11
   0   2  24  -33.21   17.79  12
   0  -2 -25   83.02   30.27  11
   0   3 -26   -5.44   17.98  11
   0   3 -25  253.27   80.48  11
   0   3 -24   14.87   56.88  11
   0  -3  23   17.48   23.60  14
   0   3 -23   -6.09   48.32  11
   0   3 -22  266.93  122.22  11
   0  -3  22  140.69   47.83  14
   0   3 -21  205.53   95.46  11
   0   3 -20  214.65  105.43  11
   0   3 -19  113.41   76.42  11
   0   3 -18  504.87  148.79  11
   0  -3  18  640.77  216.77  20
   0  -3  17  -83.77   87.28  20
   0   3 -17   32.06   60.83  11
   0   3 -16  424.61  121.45  11
   0  -3  16  365.37  167.18  20
   0  -3  15 1356.98  321.17  20
   0  -3  14  358.86  147.24  20
   0  -3  13 -113.92   88.68  20
   0  -3  12  167.41   86.67  20
   0  -3  11  178.84   97.25  20
   0  -3  10  612.27  157.38  20
   0  -3   9 2196.01  298.75  20
   0  -3   8  467.15  143.59  20
   0  -3   7 1014.08  188.36  20
   0  -3   6 1119.30  193.60  20
   0  -3   5  -68.11   68.38  20
   0  -3   4 3738.59  280.06  20
   0  -3   3  743.88  132.54  20
   0   3  -2   13.77   47.18   2
   0   3  -1   22.53   29.23   2
   0  -3   0 2123.27  121.73  19
   0   3   0 2048.33  180.58   2
   0  -3  -132582.55  511.00  19
   0  -3  -130536.09  520.44   1
   0   3   133748.64  745.37   2
   0   3   211458.85  459.78   2
   0  -3  -210685.52  314.11  19
   0   3   3  972.96  149.16   2
   0  -3  -3  978.54  109.17  19
   0   3   4  206.84   78.68   2
   0   3   5  319.71  113.04   2
   0   3   6 9767.29  584.66   2
   0   3   7 2157.00  297.87   2
   0   3   8  213.45   98.49   2
   0   3   9 3127.28  399.48   2
   0   3  10   32.55   66.55   2
   0   3  11   23.50   50.39   2
   0   3  12  164.20  126.69   2
   0   3  13  135.51  101.57   2
   0   3  14 6846.31  748.16   2
   0  -3 -14 6331.93  372.92  11
   0  -3 -15 2247.43  242.22  11
   0   3  15 2449.66  455.53   2
   0  -3 -16 4118.98  339.82  11
   0   3  16 4535.70  597.16   2
   0  -3 -17  250.69   84.97  11
   0  -3 -18  100.29   76.11  11
   0  -3 -19  117.39   76.80  11
   0  -3 -20   36.97   53.49  11
   0  -3 -21  157.68   91.73  11
   0  -3 -22    8.26   39.25  11
   0  -3 -23  110.29   47.46  11
   0   3  23  114.02   42.19  12
   0   3  24   29.65   14.09  14
   0   3  24    5.80   12.75  12
   0   4 -26   66.37   33.81  11
   0   4 -25  -18.37   32.19  11
   0   4 -24   -1.89   43.29  11
   0   4 -23  -40.65   66.54  11
   0   4 -22  889.90  204.58  11
   0  -4  22  598.90   89.95  14
   0   4 -21  406.52  133.04  11
   0  -4  21  276.59   72.05  14
   0   4 -20   36.60   54.27  11
   0  -4  20   68.56   39.75  14
   0   4 -19 1985.30  291.73  11
   0  -4  18  365.40  167.07  20
   0   4 -18    8.98   52.15  11
   0  -4  17  409.41  174.06  20
   0   4 -17  837.72  110.07   8
   0   4 -17  652.26  163.64  11
   0   4 -16  236.13   96.40  11
   0  -4  16  241.88  142.88  20
   0  -4  15   89.61   80.84  20
   0  -4  14  435.23  169.26  20
   0  -4  13  -36.67   62.76  20
   0  -4  12  943.01  235.14  20
   0  -4  11   83.53   79.15  20
   0  -4  10  742.39  197.67  20
   0  -4   9 2955.25  366.44  20
   0  -4   8  409.76  127.84  20
   0  -4   7 3698.70  357.30  20
   0  -4   6  502.51  134.39  20
   0  -4   5  196.28   93.98  20
   0  -4   416759.53  661.62  20
   0   4  -324433.92  799.67   2
   0   4  -2 7629.89  420.94   2
   0   4  -115943.03  576.69   2
   0  -4   116241.50  427.91  19
   0   4   0 7262.00  397.95   2
   0  -4   0 7364.25  269.73  19
   0  -4  -1 2937.32  184.42   1
   0  -4  -1 3278.62  187.12  19
   0   4   1 3098.68  277.63   2
   0  -4  -2  432.21   79.63   1
   0   4   2  530.70  118.98   2
   0  -4  -2  481.92   74.75  19
   0  -4  -3 6370.66  342.20   1
   0   4   3 6568.26  431.92   2
   0  -4  -3 6214.16  288.21  19
   0  -4  -4  553.72  102.81  19
   0   4   4  731.04  158.00   2
   0   4   5  410.04  134.84   2
   0   4   612798.83  712.17   2
   0   4   7 8616.61  615.85   2
   0   4   8 2991.63  377.72   2
   0   4   9  -19.63   51.66   2
   0   4  10  605.79  186.37   2
   0   4  11 1291.16  280.53   2
   0   4  12  137.84  111.33   2
   0   4  13  192.80  112.19   2
   0  -4 -14  -17.67   26.45  11
   0   4  14   57.55   72.93   2
   0  -4 -15 2573.22  255.89  11
   0   4  15 2804.70  471.23   2
   0  -4 -16  539.18  126.18  11
   0  -4 -17  298.34   96.14  11
   0  -4 -18 1586.65  222.12  11
   0  -4 -19  463.41  120.54  11
   0  -4 -20   24.04   44.97  11
   0  -4 -21  321.85  109.36  11
   0   4  22  -19.46   17.41  12
   0  -4 -22   11.95   39.87  11
   0   4  23  -10.16   19.80  12
   0  -4 -23   19.82   33.44  11
   0  -4 -24  -39.65   25.30  11
   0   4  24  -26.44   18.41  14
   0   5 -26   26.61   25.96  11
   0   5 -25   73.04   46.65  11
   0   5 -24   48.10   54.66  11
   0   5 -23  -13.77   43.38  11
   0   5 -22  717.55  181.14  11
   0   5 -21 -207.27  112.05  11
   0   5 -20  647.31  170.34  11
   0   5 -19  -35.55   51.29  11
   0   5 -19   53.29   25.53   8
   0   5 -18  101.63   69.78  11
   0   5 -18   23.85   39.51   8
   0   5 -17   67.67   76.67  11
   0   5 -17   98.95   44.79   8
   0  -5  17  100.39   90.38  20
   0   5 -16  892.65  115.78   8
   0   5 -16  847.19  176.18  11
   0  -5  15  196.43  102.64  20
   0  -5  14  -78.29   79.56  20
   0  -5  13  260.79  126.95  20
   0  -5  12 3005.66  410.71  20
   0  -5  11  121.88   97.65  20
   0  -5  10 5522.55  520.21  20
   0  -5   9 2117.74  321.84  20
   0  -5   8 3777.04  404.66  20
   0  -5   7  234.68  112.60  20
   0  -5   6 1421.56  236.28  20
   0  -5   5  126.68   77.92  20
   0  -5   4 1913.68  271.89  20
   0   5  -4 2106.64  275.12   2
   0   5  -3 2697.38  286.00   2
   0   5  -2 5756.10  423.02   2
   0  -5   1  539.87   87.54  19
   0   5  -1  466.41  124.95   2
   0  -5   0 1346.61  132.72  19
   0   5   0 1264.14  201.71   2
   0  -5  -1   31.34   29.57  19
   0   5   1    9.82   40.23   2
   0   5   2  141.65   24.81  18
   0  -5  -2  131.02   43.48  19
   0   5   2   98.99   71.96   2
   0  -5  -2  153.91   53.11   1
   0  -5  -3 4214.27  249.29  19
   0   5   3 4688.39  401.58   2
   0  -5  -3 4346.61  281.98   1
   0  -5  -4 3021.51  261.15   1
   0  -5  -4 2863.00  222.26  19
   0   5   4 2799.13  342.32   2
   0  -5  -5  932.31  162.13   1
   0   5   5  876.43  204.17   2
   0   5   613201.66  769.14   2
   0   5   7 2267.15  327.95   2
   0   5   8 9308.85  690.33   2
   0   5   9  721.69  205.13   2
   0   5  10  669.38  212.66   2
   0   5  11 1115.27  274.77   2
   0   5  12 1413.15  309.63   2
   0  -5 -13 1351.14  168.81  11
   0   5  13 1660.24  340.33   2
   0  -5 -14 6215.60  383.31  11
   0   5  14 6645.19  714.98   2
   0   5  15  563.73  161.32   2
   0  -5 -15  394.11  101.75  11
   0  -5 -16  220.24   85.31  11
   0  -5 -17   66.26   61.87  11
   0  -5 -18  127.13   69.74  11
   0  -5 -19   97.02   57.71  11
   0  -5 -20  175.77   86.40  11
   0  -5 -21  231.13   75.47  11
   0  -5 -22  188.82   73.19  11
   0   5  22  228.75   61.79  12
   0  -5 -23   16.51   21.68  11
   0   5  23  -23.21   21.12  12
   0   6 -26   74.65   36.31  11
   0   6 -25   94.18   45.59  11
   0   6 -24   67.90   51.08  11
   0   6 -23  205.35   98.97  11
   0   6 -22   15.47   69.01  11
   0   6 -21 1462.86  251.89  11
   0   6 -20  139.05   49.16   8
   0   6 -20   -3.96   66.43  11
   0   6 -19 1143.16  163.02   8
   0   6 -19 1106.29  219.09  11
   0   6 -18   -0.25   61.52  11
   0   6 -18   51.61   41.45   8
   0   6 -17 1008.68  207.73  11
   0  -6  17 1078.73  281.39  20
   0   6 -17  870.64  133.28   8
   0   6 -16   25.80   17.85   8
   0  -6  16  -29.78   85.76  20
   0   6 -16  -15.23   53.48  11
   0  -6  15  357.11  172.32  20
   0  -6  14 1626.92  317.20  20
   0  -6  13  356.51  154.20  20
   0  -6  12   92.91   76.01  20
   0  -6  11 5625.67  572.68  20
   0  -6  10  881.79  231.63  20
   0  -6   9   71.17   88.01  20
   0  -6   8 2376.43  359.68  20
   0  -6   7  125.81   87.77  20
   0  -6   610997.32  674.31  20
   0  -6   5    9.19   47.24  20
   0   6  -4 2279.96  296.44   2
   0   6  -3  582.31  147.92   2
   0   6  -2   34.11   46.45   2
   0  -6   2    2.20   24.41  19
   0   6  -1 6138.29  473.04   2
   0  -6   1 5987.01  321.37  19
   0  -6   0   37.73   32.45  19
   0   6   0   52.29   53.47   2
   0  -6  -1  516.14   90.80  19
   0   6   1  551.40  159.20   2
   0  -6  -2   26.90   23.84  19
   0   6   2    5.02   44.68   2
   0  -6  -3  125.72   50.05  19
   0  -6  -3   58.98   38.75   1
   0   6   3  149.17   79.01   2
   0  -6  -4  102.73   46.08  19
   0   6   4  145.98   98.83   2
   0   6   4  115.87   34.82  18
   0  -6  -4   77.56   42.31   1
   0   6   5  945.70  218.20   2
   0  -6  -5  882.20  148.70   1
   0   6   622957.69 1095.88   2
   0  -6  -624145.43  843.93   1
   0   6   7  315.34  125.40   2
   0  -6  -7  256.71  100.44   1
   0   6   8  511.66  170.57   2
   0  -6  -8  437.92  138.87   1
   0  -6  -9   -0.28   20.86   1
   0   6   9   -6.30   37.99   2
   0  -6 -10 1118.15  227.29   1
   0   6  10  849.35  233.34   2
   0   6  11   95.35   85.15   2
   0   6  12  -37.30   58.14   2
   0  -6 -12   90.45   43.82  11
   0   6  13 4149.73  562.44   2
   0  -6 -13 3837.35  303.83  11
   0  -6 -14  784.49  142.03  11
   0   6  14  660.23  224.13   2
   0  -6 -15 6128.09  388.57  11
   0  -6 -16  329.53   96.86  11
   0  -6 -17   -8.74   40.12  11
   0  -6 -18  217.09   73.22  11
   0  -6 -19  -44.38   43.70  11
   0  -6 -20  121.83   67.26  11
   0   6  21  785.42  123.00  12
   0  -6 -21  567.90  117.21  11
   0   6  22   28.82   28.40  12
   0  -6 -22   -9.77   17.46  11
   0   6  23  232.89   42.18  12
   0   7 -26    3.84   12.77  11
   0   7 -25   82.94   45.35  11
   0   7 -24  176.79   68.26  11
   0   7 -23    2.67   37.93  11
   0   7 -22  369.32  118.70  11
   0   7 -21  -10.29   47.37  11
   0   7 -21   41.21   29.08   8
   0   7 -20  807.06  141.95   8
   0   7 -20  594.06  169.70  11
   0   7 -19   49.27   47.43  11
   0   7 -19   38.65   27.28   8
   0   7 -18  289.61   99.49  11
   0   7 -18  292.03   91.44   8
   0  -7  17  321.96  154.51  20
   0   7 -17  332.60  102.46   8
   0   7 -17  270.33  100.38  11
   0  -7  16   71.68  128.19  20
   0   7 -16  132.03   34.30   8
   0   7 -16   56.82   60.85  11
   0  -7  15 1014.07  260.51  20
   0   7 -15  998.06  126.36   8
   0   7 -15  804.74  161.90  11
   0  -7  14  312.51  151.28  20
   0  -7  13  513.30  181.63  20
   0  -7  12 1687.60  329.63  20
   0  -7  11   28.53   53.65  20
   0  -7  10  163.52  114.42  20
   0  -7   9  327.64  143.93  20
   0  -7   8  -26.78   80.69  20
   0  -7   7   32.19   78.38  20
   0  -7   6  888.77  203.35  20
   0  -7   5  242.46  121.65  20
   0   7  -4 4663.10  459.16   2
   0  -7   3 3676.52  312.06  19
   0   7  -3 2981.06  366.25   2
   0   7  -2  180.90  108.21   2
   0  -7   2  138.51   67.20  19
   0  -7   1 1566.89  182.64  19
   0   7  -1 1561.44  271.16   2
   0  -7   0  -36.78   43.88  19
   0   7   0  -14.40   54.61   2
   0   7   1 3660.69  418.92   2
   0  -7  -1 3170.13  244.18  19
   0   7   2    0.25   55.16   2
   0  -7  -2   12.15   24.34  19
   0   7   3 1343.16  271.81   2
   0  -7  -3 1285.23  159.68  19
   0  -7  -4  566.21  118.42   1
   0  -7  -4  603.95  114.07  19
   0   7   4  515.85  167.38   2
   0   7   5 8923.65  702.08   2
   0  -7  -5 8596.38  468.06   1
   0   7   6 4085.89  503.11   2
   0  -7  -6 3953.82  326.35   1
   0   7   7 5490.51  580.29   2
   0  -7  -7 5791.60  406.55   1
   0   7   8  129.98   96.22   2
   0   7   9 2565.95  398.20   2
   0   7  10 1281.80  293.04   2
   0  -7 -11   41.64   35.48  11
   0   7  11  -10.52   45.95   2
   0   7  12 4201.80  559.59   2
   0  -7 -12 4177.40  303.58  11
   0  -7 -13  405.16   94.37  11
   0   7  13  532.52  198.49   2
   0  -7 -14 1119.05  162.50  11
   0  -7 -15   -2.03   43.36  11
   0  -7 -16  386.60  104.11  11
   0  -7 -17  214.97   79.61  11
   0  -7 -18   76.16   49.55  11
   0  -7 -19  532.67  120.90  11
   0  -7 -20  227.77   75.40  11
   0   7  20  127.72   51.73  12
   0   7  21    6.29   17.45  12
   0  -7 -21   41.59   30.88  11
   0  -7 -22   59.25   32.44  11
   0   7  22    0.12   10.80  12
   0   8 -26   74.92   27.29  11
   0   8 -26   34.07   13.52  16
   0   8 -25  188.66   53.85  11
   0   8 -24  151.69   66.16  11
   0   8 -23   16.36   40.41  11
   0   8 -22   27.96   31.93  11
   0   8 -21 1273.46  215.01  11
   0   8 -20   47.20   34.72   8
   0   8 -20   42.06   58.68  11
   0   8 -19  173.13   75.86   8
   0   8 -19  197.82   98.60  11
   0   8 -18  643.81  159.78  11
   0   8 -18  692.78  130.25   8
   0   8 -17 -114.23   58.36   8
   0   8 -17   58.07   49.44  11
   0   8 -16  986.09  198.01  11
   0   8 -16 1123.63  160.29   8
   0  -8  16 1095.93  279.71  20
   0   8 -15   36.66   44.44  11
   0   8 -15   63.99   47.65   8
   0  -8  14  314.68  162.65  20
   0  -8  13  609.36  215.15  20
   0  -8  12  106.20  129.30  20
   0  -8  11 2201.07  376.58  20
   0  -8  10  -12.96   99.15  20
   0  -8   9 1231.53  285.07  20
   0  -8   8  506.95  175.62  20
   0  -8   7   50.68   90.78  20
   0  -8   6   77.35   67.93  20
   0  -8   5 1969.09  321.01  20
   0   8  -5 1788.47  297.79   2
   0   8  -4 4550.48  468.54   2
   0  -8   4 4154.38  370.23  19
   0   8  -3  338.63  131.26   2
   0  -8   3  322.68  100.09  19
   0  -8   2  902.50  155.36  19
   0   8  -2  993.67  224.98   2
   0  -8   1  116.35   52.28  19
   0   8  -1   17.55   66.90   2
   0   8   0 2130.76  340.62   2
   0  -8   0 1857.91  206.97  19
   0   8   1  203.76  136.22   2
   0  -8  -1  204.28   64.58  19
   0   8   2 3241.24  428.49   2
   0  -8  -2 2617.70  229.24  19
   0   8   3   40.38   64.56   2
   0  -8  -3  -14.81   23.19  19
   0   8   4 2963.17  425.49   2
   0   8   5  568.11  189.55   2
   0   8   6  202.99  116.40   2
   0   8   7  211.69  112.89   2
   0   8   8  760.53  238.47   2
   0   8   9  263.94  133.42   2
   0   8  10 1662.02  193.93   6
   0  -8 -10 1676.26  186.95  11
   0   8  10 1369.53  306.19   2
   0   8  11  680.63  223.69   2
   0  -8 -11  563.94  114.13  11
   0  -8 -12    1.26   28.67  11
   0   8  12   83.54   78.14   2
   0  -8 -13  196.15   63.23  11
   0  -8 -14 1500.71  197.60  11
   0  -8 -15  697.47  139.87  11
   0  -8 -16  -46.63   41.00  11
   0  -8 -17   74.64   51.50  11
   0  -8 -18    8.77   23.88  11
   0   8  19  -52.69   37.29  12
   0  -8 -19  -17.14   30.19  11
   0   8  20  267.38   67.80  12
   0  -8 -20  328.61   79.51  11
   0   8  21    3.91   14.06  12
   0  -8 -21   26.66   17.79  11
   0   9 -26   96.66   22.48  16
   0   9 -25    6.07   17.12  11
   0   9 -24  190.36   64.87  11
   0   9 -23   35.57   35.10  11
   0   9 -22  339.04  118.74  11
   0   9 -21  250.70   90.35  11
   0   9 -20 1418.16  234.50  11
   0   9 -19  107.28   87.62  11
   0   9 -18  -37.62   44.22   8
   0   9 -18   77.76   92.50  11
   0   9 -17  667.36  156.28  11
   0   9 -17  636.47  133.61   8
   0   9 -16 1854.82  213.35   8
   0   9 -16 1594.05  251.01  11
   0  -9  16 1322.33  304.18  20
   0   9 -15   57.61   30.46   8
   0   9 -15   -1.44   24.55  11
   0  -9  14  621.21  217.11  20
   0   9 -14  488.60  100.10   8
   0   9 -14  510.96  122.79  11
   0  -9  13  714.19  224.53  20
   0  -9  12   -0.42   65.00  20
   0  -9  11  249.89  142.28  20
   0  -9  10  353.44  136.05  20
   0  -9   9  850.94  235.79  20
   0  -9   8  448.15  180.47  20
   0  -9   7 3832.31  469.85  20
   0  -9   6  353.73  120.72  19
   0  -9   6  474.97  164.28  20
   0  -9   5  273.27  151.36  20
   0  -9   5  120.01   73.09  19
   0   9  -5  155.24  107.18   2
   0  -9   4 1980.05  257.13  19
   0   9  -4 2356.89  356.59   2
   0   9  -3    0.61   76.16   2
   0  -9   3   61.28   52.40  19
   0   9  -2  -13.44   68.97   2
   0  -9   2   79.56   47.12  19
   0   9  -1  594.08  207.62   2
   0  -9   1  552.07  121.85  19
   0   9   0  234.86  135.05   2
   0  -9   0   35.75   29.15  19
   0   9   1   -6.99   87.81   2
   0   9   2 1692.76  329.89   2
   0   9   3 1397.77  309.14   2
   0   9   4  216.74  137.01   2
   0   9   5    2.05   88.33   2
   0   9   6  223.66  137.90   2
   0   9   7  -53.88   67.10   2
   0   9   8  657.24  120.91   6
   0   9   8  474.41  177.44   2
   0   9   9    3.45   22.18   6
   0  -9  -9   36.22   30.53  11
   0   9  10  403.84  143.31   2
   0  -9 -10  466.46  109.25  11
   0   9  10  445.68  112.93   6
   0  -9 -11 1309.45  197.74  11
   0   9  11 1389.24  305.96   2
   0  -9 -12  234.46   76.93  11
   0  -9 -13  671.85  126.89  11
   0  -9 -14  -22.50   52.86  11
   0  -9 -15   10.16   32.76  11
   0  -9 -16  -13.48   22.52  11
   0  -9 -17  -15.35   29.23  11
   0   9  17   17.63   31.00  12
   0  -9 -18  196.61   63.44  11
   0   9  18  131.04   52.88  12
   0  -9 -19  207.86   63.07  11
   0   9  19  112.34   46.97  12
   0   9  20  414.61   68.90  12
   0  -9 -20  587.89   86.40  11
   0  10 -25   63.85   29.07  11
   0  10 -25  122.39   32.12  16
   0  10 -24  162.84   54.02  11
   0  10 -23  381.72   95.92  11
   0  10 -22  150.05   68.16  11
   0  10 -21    1.17   45.93  11
   0  10 -20   47.59   53.07  11
   0  10 -19  477.37  127.76  11
   0  10 -18  718.88  165.11  11
   0  10 -17  450.34  123.22  11
   0  10 -16  248.78   83.61   8
   0  10 -16  327.67  113.27  11
   0  10 -15  360.04   86.70   8
   0  10 -15  336.46  109.07  11
   0 -10  15  482.45  177.44  20
   0 -10  14 -127.93   99.79  20
   0  10 -14   74.58   45.67   8
   0  10 -14  -81.25   62.11  11
   0 -10  13  160.68  126.12  20
   0  10 -13  -22.74   42.08  11
   0  10 -13   83.47   28.94   8
   0 -10  12   55.87   62.89  20
   0  10 -12   67.89   42.89   8
   0 -10  11  255.20  138.51  20
   0 -10  10 1047.04  265.85  20
   0 -10   9  211.72  121.84  20
   0 -10   8 1016.51  211.09  19
   0 -10   8 1385.93  307.61  20
   0 -10   7 -121.37   75.75  19
   0 -10   7  -15.30   69.98  20
   0 -10   6 2095.69  284.83  19
   0 -10   6 2502.02  405.96  20
   0 -10   5   89.96   59.80  19
   0  10  -5  -44.21   78.43   2
   0 -10   5   52.29   98.50  20
   0 -10   4  177.28   76.31  19
   0  10  -4  214.17  117.86   2
   0 -10   3   81.33   24.47  19
   0  10  -3   56.24   42.19   2
   0  10  -2  173.21   96.04   2
   0  10  -1   53.86   77.19   2
   0  10   0  324.38  155.88   2
   0  10   1  817.16  243.18   2
   0  10   2 -111.31  102.68   2
   0  10   3  196.24  115.17   2
   0  10   4  912.05  262.60   2
   0  10   5  149.34  108.82   2
   0  10   6   11.13   49.29   2
   0  10   7  611.57  124.93   6
   0  10   7  531.17  198.51   2
   0 -10  -7  636.20  117.19  11
   0 -10  -8   91.31   62.96  11
   0  10   8   54.42   71.61   2
   0  10   8   76.02   48.85   6
   0  10   9  184.19   74.15   6
   0  10   9  267.03  137.98   2
   0 -10  -9  231.23   79.98  11
   0  10  10  504.03  119.69   6
   0 -10 -10  460.42  117.04  11
   0 -10 -11  405.88  116.35  11
   0 -10 -12  169.46   70.96  11
   0 -10 -13   79.80   42.85  11
   0 -10 -14   75.24   57.67  11
   0  10  15  103.46   56.03  12
   0 -10 -15   23.12   28.39  11
   0 -10 -16  150.71   59.79  11
   0  10  16   32.01   25.96  12
   0 -10 -17  102.55   45.68  11
   0  10  17   31.47   29.23  12
   0  10  18  101.11   37.99  12
   0 -10 -18  108.50   44.25  11
   0 -10 -19   35.83   15.91  11
   0  10  19   38.02   23.46  12
   0  11 -25    9.93   10.01  16
   0  11 -24   -0.16   12.46  16
   0  11 -24    6.52   16.77  11
   0  11 -23  -38.03   30.98  11
   0  11 -22   42.74   39.46  11
   0  11 -21  111.44   59.92  11
   0  11 -20  341.62  105.97  11
   0  11 -19  -42.20   52.59  11
   0  11 -18  256.59   94.50  11
   0  11 -17   80.75   56.41  11
   0  11 -16   29.62   41.47  11
   0  11 -15  542.22  124.05  11
   0  11 -14  440.42  116.89  11
   0 -11  14  692.79  203.78  20
   0  11 -13  115.42   53.70  11
   0 -11  13  154.69  108.63  20
   0  11 -12  323.43   75.18   6
   0 -11  12  279.09  148.70  20
   0  11 -12  274.82   88.01  11
   0 -11  11 1369.61  312.94  20
   0  11 -11 1288.81  164.12  11
   0 -11  10 1317.36  299.30  20
   0 -11  10  963.65  215.86  19
   0 -11   9  173.84   91.15  19
   0 -11   9  272.53  124.83  20
   0 -11   8  317.93  149.76  20
   0 -11   8  135.62   78.88  19
   0 -11   7 3382.64  470.19  20
   0 -11   7 2580.89  322.97  19
   0 -11   6 1349.39  278.77  20
   0 -11   5 1383.82  320.98  20
   0  11  -4  -55.09   95.68   2
   0  11  -3 1011.16  268.91   2
   0  11  -2   20.37  125.24   2
   0  11  -1  172.41  140.79   2
   0  11   0  954.06  251.51   2
   0  11   1 1474.03  327.00   2
   0  11   2 -150.14  108.48   2
   0  11   3 2054.79  394.08   2
   0  11   4   74.24   78.30   2
   0  11   4   11.42   27.23   6
   0  11   5 1022.23  169.09   6
   0  11   5  968.60  277.21   2
   0  11   6   60.96   55.85   6
   0 -11  -6  132.44   55.43  11
   0  11   6  245.92  141.50   2
   0  11   7 1816.06  225.94   6
   0  11   7 1714.33  373.74   2
   0 -11  -7 2113.67  241.76  11
   0 -11  -8 1284.64  193.20  11
   0  11   8 1563.77  212.48   6
   0  11   8 1513.44  320.49   2
   0 -11  -9   82.29   44.95  11
   0  11   9  215.93   87.26   6
   0 -11 -10  210.59   79.34  11
   0 -11 -11  492.08  129.69  11
   0  11  12   36.09   33.34  12
   0 -11 -12  -24.00   41.91  11
   0 -11 -13    5.97   35.89  11
   0  11  13   21.75   29.15  12
   0  11  14  398.61  100.87  12
   0 -11 -14  374.02   95.66  11
   0  11  15   50.69   46.42  12
   0 -11 -15  110.29   55.49  11
   0 -11 -16   50.45   29.53  11
   0  11  16   52.24   37.02  12
   0 -11 -17   25.12   20.84  11
   0  11  17   34.52   25.12  12
   0 -11 -18  409.64   53.21  11
   0  11  18  271.83   51.60  12
   0  12 -24   99.35   28.10  16
   0  12 -24   36.19   17.10  11
   0  12 -23   40.78   22.55  16
   0  12 -23   21.45   25.06  11
   0  12 -22   47.41   26.45  11
   0  12 -21  161.11   63.13  11
   0  12 -20  -23.46   31.62  11
   0  12 -19   78.23   50.81  11
   0  12 -18  -33.07   30.27  11
   0  12 -17  149.56   66.79  11
   0  12 -16   14.96   42.93  11
   0  12 -15  368.20  106.86  11
   0  12 -15  573.88  117.77   6
   0  12 -14  627.15  121.94   6
   0  12 -14  425.28  114.85  11
   0  12 -13   91.51   61.33  11
   0  12 -13    5.80   27.70   6
   0  12 -12 1009.30  151.85   6
   0 -12  12  769.34  235.12  20
   0  12 -12  754.16  141.47  11
   0  12 -11  185.04   77.57  11
   0 -12  11  377.22  163.03  20
   0  12 -11  475.57  103.09   6
   0  12 -10  944.48  137.21   6
   0  12 -10  555.65  115.80  11
   0 -12  10  973.16  264.76  20
   0 -12   9  -88.69   93.58  20
   0  12  -9  -84.19   43.47   6
   0  12  -9 -144.36   54.70  11
   0 -12   8  224.83  114.11  20
   0 -12   7    0.45   64.29  20
   0 -12   6 2426.63  404.05  20
   0 -12   5  -39.88   73.26  20
   0  12  -4 1188.95  279.94   2
   0 -12   4 1162.81  300.04  20
   0  12  -3  185.49  116.16   2
   0  12  -2   17.08   36.46   2
   0  12  -1 -246.56  138.20   2
   0  12   0 7429.30  755.69   2
   0  12   1  524.85  117.19   6
   0  12   1  378.02  171.13   2
   0  12   2 1204.37  189.33   6
   0  12   2 1171.38  313.27   2
   0  12   3  153.28  111.42   2
   0  12   3   51.29   41.18   6
   0  12   4   22.25   29.07   6
   0  12   4  -22.67   46.51   2
   0  12   5   19.00   33.14   6
   0  12   5  -76.86   73.58   2
   0  12   6  285.60  100.25   6
   0  12   6  112.17   90.48   2
   0 -12  -6  279.85   93.26  11
   0  12   7  213.32   87.23   6
   0 -12  -7  194.38   83.84  11
   0 -12  -8    1.50   45.30  11
   0  12   8  -49.96   51.56   6
   0 -12  -9 1368.56  211.34  11
   0  12   9 1533.68  220.66   6
   0  12  10   15.74   21.47  12
   0 -12 -10   26.07   21.43  11
   0 -12 -11  207.80   90.89  11
   0  12  11  251.19   78.31  12
   0 -12 -12  -19.00   44.21  11
   0  12  12   13.45   19.16  12
   0  12  13   71.04   39.54  15
   0  12  13   37.21   23.08  12
   0  12  14  179.40   56.61  12
   0 -12 -14  134.60   49.85  11
   0  12  14   86.42   31.28  15
   0 -12 -15  221.51   58.45  11
   0  12  15  154.77   46.93  12
   0 -12 -16  126.62   35.38  11
   0  12  16   45.96   25.93  12
   0  12  17  154.98   33.04  12
   0  13 -23  102.06   29.44  16
   0  13 -23   39.40   22.09  11
   0 -13  23   73.71   20.49  13
   0  13 -22    7.24   16.13  11
   0  13 -22   42.13   22.12  16
   0  13 -21  -12.47   19.70  11
   0  13 -21   -3.03   16.33  16
   0  13 -20  -46.48   32.42  11
   0  13 -19  -13.04   24.72  11
   0  13 -18   32.81   32.13  11
   0  13 -17  129.65   65.80  11
   0  13 -16  118.67   65.39  11
   0  13 -15   82.47   53.46   6
   0  13 -15  103.22   60.10  11
   0  13 -14   67.13   52.67   6
   0  13 -14  124.97   64.20  11
   0  13 -13   23.44   29.47   6
   0  13 -13  -47.41   43.97  11
   0  13 -12  809.05  139.47   6
   0  13 -12  590.88  133.45  11
   0  13 -11  431.33  102.13   6
   0  13 -11  489.08  122.65  11
   0  13 -10   90.43   64.77   6
   0  13 -10   12.52   26.63  11
   0 -13  10    5.69   49.67  20
   0 -13   9 1265.31  293.06  20
   0  13  -9 1405.85  183.31  11
   0  13  -9 1785.60  208.99   6
   0 -13   8  953.12  263.54  20
   0  13  -8  781.28  129.49  11
   0  13  -8  928.35  145.47   6
   0 -13   7 1446.89  335.59  20
   0  13  -7 1607.32  198.05   6
   0  13  -7 1208.65  153.04  11
   0  13  -6    1.08   39.65   6
   0  13  -6  -31.68   47.05  11
   0  13  -5 2103.48  231.38   6
   0 -13   5 1638.20  354.35  20
   0 -13   5 1752.79  188.91  13
   0  13  -5 1756.79  179.46  11
   0  13  -4   76.70   48.55   6
   0 -13   4   79.20   44.32  13
   0  13  -3  449.50  112.04   6
   0 -13   3  354.28   81.31  13
   0  13  -3  479.89  207.99   2
   0 -13   2  408.12   87.85  13
   0  13  -2  235.31   86.85   6
   0  13  -2  222.19  132.37   2
   0 -13   1 3068.92  227.13  13
   0  13  -1 2901.05  295.81   6
   0  13  -1 2369.37  436.87   2
   0  13   0  -37.24   60.03   6
   0 -13   0  -49.03   30.71  13
   0  13   0    1.66   28.26   2
   0  13   1 1364.01  210.16   6
   0  13   1  991.56  278.49   2
   0  13   2 2854.61  303.36   6
   0  13   2 2717.37  447.34   2
   0  13   3 2376.90  413.71   2
   0  13   3 2580.31  292.45   6
   0  13   4  599.41  138.82   6
   0 -13  -5  164.70   77.84  11
   0  13   5  153.25   61.33   6
   0 -13  -6  580.45  135.69  11
   0  13   6  794.48  158.80   6
   0 -13  -7   38.14   43.31  11
   0  13   7  -52.30   49.16   6
   0 -13  -8   49.69   40.72  11
   0  13   8   50.43   41.62   6
   0 -13  -9   -1.14   30.02  11
   0 -13 -10  185.93   70.09  11
   0 -13 -11  124.56   54.74  11
   0  13  12  594.03   97.80  12
   0 -13 -12  644.59  111.11  11
   0  13  12  607.57   99.87  15
   0 -13 -13  -11.96   18.81  11
   0  13  13  -49.22   27.99  15
   0  13  13   27.76   31.57  12
   0 -13 -14    2.75   15.19  11
   0  13  14  -34.46   17.28  12
   0  13  15  194.78   37.01  12
   0 -13 -15  168.12   32.09  11
   0  14 -22    7.82   12.30  11
   0  14 -22    0.36    7.11  16
   0 -14  22   10.67   15.73  13
   0  14 -21   57.43   24.57  16
   0  14 -21  -14.74   20.10  11
   0  14 -20   15.85   31.61  11
   0  14 -20  -17.84   18.91  16
   0  14 -19   71.01   47.45  11
   0  14 -19   57.59   28.08  16
   0  14 -18  -18.18   18.36  16
   0  14 -18  -44.91   37.83  11
   0  14 -17   -6.31   14.19  16
   0  14 -17   -5.09   34.25  11
   0  14 -16    2.65   11.78  16
   0  14 -16  -28.03   41.75  11
   0  14 -15   52.10   44.62  11
   0  14 -15   72.99   38.19  16
   0  14 -14  -81.64   45.11   6
   0  14 -14  -24.88   44.47  11
   0  14 -14    2.55   15.83  16
   0  14 -13  216.17   73.86   6
   0  14 -13   82.20   51.74  11
   0  14 -12   66.14   47.79   6
   0  14 -12  108.20   60.81  11
   0  14 -11  806.32  156.62  11
   0  14 -11  998.21  163.33   6
   0  14 -10 1001.73  176.76  11
   0  14 -10 1197.16  180.43   6
   0  14  -9  211.77   83.96  11
   0  14  -9  163.21   70.05   6
   0  14  -8 1501.57  201.06  11
   0  14  -8 2054.77  237.58   6
   0 -14   7   28.42   24.77  13
   0  14  -7   40.51   41.76   6
   0  14  -7   21.50   40.85  11
   0 -14   6  188.59  113.82  20
   0  14  -6  182.18   68.40   6
   0  14  -6  138.61   64.86  11
   0 -14   6  166.69   64.93  13
   0  14  -5  253.32   86.77   6
   0 -14   5  202.74   71.52  13
   0 -14   5   84.92   86.47  20
   0 -14   4  989.74  151.84  13
   0 -14   4 1146.05  276.87  20
   0  14  -4 1284.56  194.47   6
   0 -14   3  181.52   67.19  13
   0 -14   3   49.26   54.85  20
   0  14  -3   46.44   66.60   2
   0  14  -3   74.57   60.32   6
   0 -14   2   27.40   35.87  13
   0  14  -2   66.04   43.49   6
   0  14  -2  164.86  109.53   2
   0 -14   1 3905.34  285.52  13
   0  14  -1 3954.98  358.28   6
   0  14  -1 4063.11  508.16   2
   0  14   0  396.40  112.98   6
   0 -14   0  421.28   93.67  13
   0  14   1    5.92   44.77   6
   0  14   2  748.67  160.65   6
   0  14   3  369.97  102.67   6
   0  14   4 1320.21  209.45   6
   0 -14  -4 1009.15  169.12  11
   0  14   5  588.38  142.17   6
   0 -14  -5  338.82  109.36  11
   0 -14  -6  219.93   86.12  11
   0  14   6  337.08  110.46   6
   0  14   7  371.93  111.03   6
   0 -14  -7  354.18  100.54  11
   0  14   8  -18.43   36.04   6
   0 -14  -8  -13.34   34.75  11
   0 -14  -9  424.82   99.94  11
   0 -14 -10   77.71   43.78  11
   0 -14 -11  112.50   44.26  11
   0  14  11  115.91   45.89  15
   0  14  12    8.07   19.24  15
   0 -14 -12   17.26   17.31  11
   0 -14 -13  261.30   42.35  11
   0  14  13  141.44   35.04  15
   0 -15  21   39.37   20.42  13
   0  15 -21   46.62   13.70  16
   0  15 -20   16.07   11.36  16
   0 -15  20   22.71   23.95  13
   0  15 -20   17.56   18.53  11
   0  15 -19   -4.48    9.62  16
   0  15 -19  -10.94   18.21  11
   0  15 -18  -17.98   14.79  16
   0  15 -18    1.63   33.06  11
   0  15 -17   13.56   14.15  16
   0  15 -17    3.13   26.07  11
   0  15 -16   37.59   32.03  11
   0  15 -15   43.11   43.67  11
   0  15 -14  548.91   99.95   6
   0  15 -14  385.16  115.82  11
   0  15 -13   57.85   55.16  11
   0  15 -13  107.12   45.88   6
   0  15 -12   30.52   42.91   6
   0  15 -12  124.85   66.60  11
   0  15 -11  606.26  127.86   6
   0  15 -11  463.62  129.18  11
   0  15 -10  436.78  120.22  11
   0  15 -10  467.56  111.75   6
   0 -15   9  536.50  116.05  13
   0  15  -9  435.95  116.11  11
   0  15  -9  648.40  136.14   6
   0 -15   8  213.48   70.97  13
   0  15  -8  241.65   90.49   6
   0  15  -8  196.96   77.99  11
   0 -15   7  185.63   67.68  13
   0  15  -7  152.34   62.27   6
   0  15  -6 1108.98  182.07   6
   0 -15   6  977.72  150.06  13
   0  15  -5  119.71   62.45   6
   0 -15   5  184.44   66.46  13
   0  15  -4  -41.20   64.81   6
   0 -15   4   36.93   41.41  13
   0 -15   3  148.21   55.94  13
   0  15  -3  184.15   73.33   6
   0  15  -2  196.51   85.89   6
   0 -15   2  257.91   79.12  13
   0 -15   1  198.45   68.99  13
   0  15  -1  155.18   75.54   6
   0 -15   0  693.24  118.88  13
   0  15   0  789.08  168.60   6
   0  15   1  358.24  117.52   6
   0  15   2 1277.31  210.42   6
   0 -15  -3   -3.71   27.74  11
   0  15   3  -25.42   41.16   6
   0 -15  -4  -34.04   38.96  11
   0  15   4   55.44   43.37   6
   0  15   5   27.70   45.00   6
   0 -15  -5   14.31   18.59  11
   0 -15  -6  134.23   61.48  11
   0  15   6  216.78   86.13   6
   0  15   7   54.49   51.43   6
   0 -15  -7   12.07   30.46  11
   0 -15  -8  636.37  105.31  11
   0 -15  -9   38.83   27.14  11
   0  15   9  102.68   52.93  15
   0  15  10    8.68   25.34  15
   0 -15 -10   37.42   22.40  11
   0  15  11  474.98   74.13  15
   0  15  12  -20.53   12.40  15
   0 -16  21    7.12    9.01  13
   0 -16  20   -8.98   13.19  13
   0 -16  19   90.55   37.47  13
   0 -16  18   -1.27   17.15  13
   0  16 -18  -23.17   20.76  11
   0 -16  17   31.09   31.77  13
   0  16 -17   16.02   30.05  11
   0  16 -16    5.63   21.43  11
   0 -16  16    9.56   29.99  13
   0  16 -15   76.75   35.70  11
   0 -16  15  110.46   67.68  13
   0 -16  14  425.62  106.91  13
   0  16 -14  320.04   90.08  11
   0  16 -13   16.67   29.27  11
   0  16 -13   89.93   39.31   6
   0 -16  13  121.20   62.31  13
   0  16 -12    9.29   30.49   6
   0 -16  12    9.78   33.67  13
   0  16 -12    7.12   39.40  11
   0  16 -11   86.06   53.20   6
   0 -16  11  158.75   67.78  13
   0  16 -11   99.36   61.83  11
   0 -16  10   32.61   38.65  13
   0  16 -10   80.87   65.22   6
   0  16  -9  -23.66   38.48   6
   0 -16   9   20.11   24.48  13
   0 -16   8   26.27   21.95  13
   0  16  -8   74.89   59.15   6
   0  16  -7  298.30   99.14   6
   0 -16   7  134.91   63.47  13
   0 -16   6  871.21  146.05  13
   0  16  -6  936.52  172.56   6
   0 -16   5   13.01   33.61  13
   0  16  -5  -25.04   41.25   6
   0  16  -4  176.36   77.39   6
   0 -16   4  110.34   62.02  13
   0 -16   3  -85.99   43.91  13
   0  16  -3  -32.98   41.80   6
   0  16  -2   62.87   56.74   6
   0 -16   2   21.40   19.11  13
   0  16  -1  534.63  139.38   6
   0 -16   1  353.33   88.86  13
   0  16   0   57.95   45.93   6
   0  16   1  271.62   95.32   6
   0  16   2  133.10   71.16   6
   0 -16  -2   27.92   40.66  11
   0  16   3  525.93  128.32   6
   0 -16  -3  331.61   77.17  11
   0 -16  -4    9.04   23.54  11
   0  16   4  -24.73   42.51   6
   0  16   5   63.16   46.79   6
   0 -16  -5   77.04   37.81  11
   0  16   6   49.21   40.51   6
   0 -16  -6   13.41   17.95  11
   0  16   7 1685.36  182.83  15
   0  16   8   16.50   43.10  15
   0  16   9  189.38   64.16  15
   0  16  10  258.67   50.86  15
   0  16  11   28.26   16.76  15
   0 -17  19   21.70   18.72  13
   0 -17  18  152.37   42.61  13
   0 -17  17  117.31   40.09  13
   0 -17  16  -37.79   31.19  13
   0 -17  15   27.90   27.98  13
   0 -17  14  169.56   61.43  13
   0  17 -13  108.12   42.91   6
   0 -17  13   21.34   32.03  13
   0  17 -12  112.29   39.42   6
   0 -17  12   71.94   41.48  13
   0 -17  11   29.89   24.81  13
   0  17 -11  141.36   56.82   6
   0  17 -10   49.30   28.24   6
   0 -17  10   42.30   37.67  13
   0  17  -9  149.83   64.49   6
   0 -17   9  112.17   59.54  13
   0 -17   8   97.18   55.23  13
   0  17  -8   11.82   32.16   6
   0  17  -7  636.79  131.39   6
   0 -17   7  533.76  110.98  13
   0  17  -6   13.55   35.49   6
   0 -17   6  -15.30   26.19  13
   0 -17   5   99.46   47.37  13
   0  17  -5   71.41   47.25   6
   0  17  -4  125.94   74.93   6
   0 -17   4  160.79   62.48  13
   0  17  -3  267.27   92.86   6
   0 -17   3  165.85   60.08  13
   0  17  -3  288.16   69.61  15
   0 -17   2   23.46   25.89  13
   0  17  -2   24.98   63.59   6
   0  17  -2   28.46   29.48  15
   0  17  -1   90.11   57.36  15
   0  17  -1   45.81   52.02   6
   0  17   0  -13.01   55.27   6
   0  17   1   -9.57   27.56   6
   0  17   2  206.73   82.06   6
   0  17   3  520.17  122.15   6
   0  17   3  449.51  107.57  15
   0  17   4  591.10  124.25   6
   0  17   4  381.76  102.81  15
   0  17   5  -47.78   39.42  15
   0  17   5   -8.85   25.80   6
   0  17   6  403.37   93.08  15
   0  17   7    7.02   21.92  15
   0  17   8  416.05   76.65  15
   0  17   9  -23.50   17.12  15
   0 -18  18   14.72   13.70  13
   0 -18  17   16.27   11.32  13
   0 -18  16  -25.58   24.32  13
   0 -18  15   11.93   26.13  13
   0 -18  14   17.53   22.54  13
   0 -18  13   49.28   36.15  13
   0  18 -12   61.44   30.54   6
   0 -18  12   98.99   47.77  13
   0 -18  11   29.94   24.96  13
   0  18 -11  -55.67   40.05   6
   0 -18  10  399.35   87.92  13
   0  18 -10  429.49   87.83   6
   0  18  -9   71.34   37.00   6
   0 -18   9   79.71   41.72  13
   0 -18   8   47.71   38.23  13
   0  18  -8  127.01   57.91   6
   0 -18   7  207.61   59.42  13
   0  18  -7  126.58   59.86   6
   0  18  -6  -36.76   42.23   6
   0 -18   6  -35.45   29.39  13
   0  18  -5    4.18   27.19   6
   0 -18   5   -3.02   24.02  13
   0 -18   4  135.20   49.60  13
   0  18  -4  154.53   69.47   6
   0 -18   3  -15.26   18.19  13
   0  18  -3  -66.56   32.38  15
   0  18  -3   10.95   28.86   6
   0  18  -2  173.64   49.15  15
   0  18  -2  176.88   68.02   6
   0  18  -1   54.42   36.23  15
   0  18  -1  -35.25   41.83   6
   0  18   0  221.73   65.18  15
   0  18   0  266.53   83.69   6
   0  18   1   50.12   42.39   6
   0  18   1   66.60   44.59  15
   0  18   2  189.29   71.65   6
   0  18   2  193.13   69.92  15
   0  18   3  217.82   68.10  15
   0  18   3  429.50   94.58   6
   0  18   4  101.66   50.91  15
   0  18   5 1043.14  114.77  15
   0  18   6  -42.42   27.21  15
   0  18   7   99.54   32.18  15
   0  18   8   28.16   15.33  15
   0 -19  16   25.82   12.84  13
   0 -19  15  -11.36   13.17  13
   0 -19  14    1.14   13.00  13
   0 -19  13  419.20   69.05  13
   0 -19  12    7.14   13.02  13
   0 -19  11  223.31   56.44  13
   0 -19  10   -1.43   15.28  13
   0  19 -10   48.12   25.65   6
   0 -19   9  -12.87   16.82  13
   0  19  -9   27.60   24.62   6
   0  19  -8   44.80   22.81   6
   0 -19   8   90.99   40.03  13
   0  19  -7   -0.63   29.52   6
   0 -19   7   -0.74   17.11  13
   0 -19   6  -31.63   22.71  13
   0  19  -6    9.83   22.82   6
   0  19  -5  -37.31   32.81   6
   0 -19   5  -46.27   24.12  13
   0  19  -4   62.57   39.57   6
   0  19  -3   55.68   29.84   6
   0  19  -2  -21.53   28.70   6
   0  19  -2   51.85   24.80  15
   0  19  -1   14.07   28.52   6
   0  19  -1  -20.07   21.49  15
   0  19   0    8.33   26.09   6
   0  19   0  -35.88   25.67  15
   0  19   1   84.68   29.31  15
   0  19   1  103.07   47.04   6
   0  19   2   34.68   25.18  15
   0  19   3   34.63   24.29  15
   0  19   4  315.21   52.64  15
   0  19   5  271.34   46.30  15
   0 -20  12  114.23   26.04  13
   0 -20  11   25.36    8.03  13
   0 -20  10  226.75   38.97  13
   0 -20   9  -10.25   10.49  13
   0 -20   8   79.53   22.96  13
   0  20  -8  190.27   31.73   6
   0 -20   7  106.14   23.43  13
   0  20  -7   47.12   20.68   6
   0  20  -6   -9.26   11.69   6
   0  20  -5  -49.98   27.05   6
   0  20  -4  -13.53   17.03   6
   0  20  -3   57.31   27.46   6
   0  20  -2  422.33   69.52   6
   0  20  -1   82.62   32.67   6
  -1  20   1   70.22   21.54  15
  -1  20   0   42.60   16.63  15
  -1  20  -2  -29.22   20.41   6
  -1  20  -3   29.28   15.64   6
   1 -20   4   10.58    9.90  13
  -1  20  -4    0.07   10.96   6
   1 -20   5  -15.21   13.61  13
  -1  20  -5   34.06   17.88   6
   1 -20   6   76.07   23.10  13
   1 -20   7  471.44   69.02  13
   1 -20   8   12.56   13.31  13
   1 -20   9  -13.87   18.25  13
   1 -20  10  129.57   35.43  13
   1 -20  11   27.61   19.77  13
   1 -20  12   21.31   14.62  13
   1 -20  13   32.61   18.13  13
  -1  19   6  418.04   55.11  15
  -1  19   5  259.17   48.26  15
  -1  19   4  293.65   54.64  15
  -1  19   3  112.96   39.54  15
  -1  19   2  353.90   61.81  15
  -1  19   1   33.38   21.61  15
  -1  19   1   -2.33   23.15   6
  -1  19   0    3.04   20.37   6
  -1  19   0  -15.89   19.67  15
  -1  19  -1  280.98   70.79   6
  -1  19  -1  150.89   43.17  15
   1 -19   2   -9.11   13.42  11
   1 -19   2   -4.32   11.74  13
  -1  19  -2   10.21   31.11   6
   1 -19   3   -3.09   14.57  13
  -1  19  -3  -15.29   25.66   6
   1 -19   4   86.27   38.12  13
  -1  19  -4   74.93   36.71   6
  -1  19  -5   94.28   45.07   6
   1 -19   5  -24.72   21.88  13
   1 -19   6  -10.13   18.19  13
  -1  19  -6   39.20   32.61   6
   1 -19   7  103.53   47.88  13
  -1  19  -7   91.93   33.07   6
   1 -19   8   -1.98   27.54  13
   1 -19   9  -40.54   28.26  13
   1 -19  10   -7.04   15.93  13
   1 -19  11   72.19   37.26  13
   1 -19  12  237.13   58.11  13
   1 -19  13  152.14   44.17  13
   1 -19  14   18.59   20.82  13
   1 -19  15   32.52   22.04  13
   1 -19  16   70.74   23.88  13
  -1  18   8  563.86   69.89  15
  -1  18   7  366.96   65.46  15
  -1  18   6  687.11   93.35  15
  -1  18   5  189.53   62.45  15
   1 -18  -4   60.11   25.29  11
  -1  18   4   -6.27   28.06  15
   1 -18  -3   75.75   32.50  11
  -1  18   3  174.36   53.51  15
  -1  18   3   53.65   41.02   6
  -1  18   2   76.21   51.31   6
   1 -18  -2    2.43   15.00  11
  -1  18   1  728.39  132.08   6
   1 -18  -1  421.48   82.76  11
   1 -18   0   -9.78   16.78  13
   1 -18   0  -32.06   27.99  11
  -1  18   0   30.40   37.37   6
  -1  18  -1  -68.26   39.30  15
  -1  18  -1  -34.26   37.86   6
   1 -18   1   35.35   27.02  13
  -1  18  -2    3.09   24.87  15
  -1  18  -2    0.71   23.77   6
   1 -18   2   62.35   32.33  13
  -1  18  -3   16.31   20.08  15
   1 -18   3    2.76   18.40  13
  -1  18  -3  -11.89   42.23   6
  -1  18  -4  -30.73   35.23   6
   1 -18   4   -1.63   18.40  13
   1 -18   5   93.30   50.43  13
  -1  18  -5   81.61   42.48   6
  -1  18  -6  134.13   56.26   6
   1 -18   6   43.47   25.49  13
  -1  18  -7  300.54   78.50   6
   1 -18   7  231.58   69.56  13
  -1  18  -8   62.87   37.85   6
   1 -18   8   14.61   25.62  13
  -1  18  -9  841.08  112.24   6
   1 -18   9  710.33  118.16  13
   1 -18  10   21.12   33.91  13
   1 -18  11  103.81   48.62  13
   1 -18  12  -26.48   27.84  13
   1 -18  13  112.62   48.46  13
   1 -18  14   24.73   27.40  13
   1 -18  15   41.95   28.43  13
   1 -18  16    9.73   14.13  13
   1 -18  17   11.71   14.57  13
   1 -18  18  -16.66   12.09  13
  -1  17  10   -8.38   11.89  15
  -1  17   9  527.75   77.41  15
   1 -17  -8  -11.52   12.10  11
  -1  17   8   -1.97   22.56  15
  -1  17   7  571.48   91.60  15
   1 -17  -7  388.05   64.89  11
   1 -17  -6   19.19   19.29  11
   1 -17  -5  218.93   62.16  11
  -1  17   4 1108.08  165.92   6
   1 -17  -4  520.26   99.42  11
  -1  17   3   33.90   40.91   6
   1 -17  -3   37.25   32.54  11
   1 -17  -2  306.02   81.85  11
  -1  17   2  224.73   78.15   6
   1 -17  -1  -35.45   28.40  13
  -1  17   1  -26.23   42.55   6
   1 -17   0   87.74   46.24  13
  -1  17   0  -46.86   50.06   6
   1 -17   1   73.55   43.41  13
  -1  17  -1   90.62   55.57   6
   1 -17   2  160.26   64.56  13
  -1  17  -2  165.10   67.51   6
  -1  17  -3  -23.88   33.29   6
   1 -17   3  -29.79   30.55  13
  -1  17  -4   15.93   30.00   6
   1 -17   4   10.20   28.82  13
  -1  17  -5   45.89   35.92   6
   1 -17   5   88.90   47.59  13
   1 -17   6 1265.58  172.17  13
  -1  17  -6 1531.41  198.51   6
   1 -17   7  139.93   62.39  13
  -1  17  -7  172.02   69.09   6
  -1  17  -8  574.31  111.35   6
   1 -17   8  500.72  107.59  13
   1 -17   9  139.51   61.11  13
  -1  17  -9  116.45   51.48   6
   1 -17  10   50.59   36.42  13
   1 -17  11  140.45   62.59  13
   1 -17  12    0.71   31.31  13
   1 -17  13  281.20   81.83  13
  -1  17 -13  385.66  104.75  11
   1 -17  14   15.62   36.74  13
  -1  17 -14  -13.82   25.68  11
  -1  17 -15   63.51   38.49  11
   1 -17  15    0.40   24.14  13
   1 -17  16  -56.53   40.61  13
  -1  17 -16  -22.44   21.34  11
   1 -17  17  221.60   55.57  13
  -1  17 -17  218.45   56.14  11
   1 -17  18   87.73   34.07  13
   1 -17  19   13.91    8.72  13
  -1  16  12  324.69   38.68  15
  -1  16  11   47.05   23.28  15
   1 -16 -11  -37.26   14.66  11
  -1  16  10  171.75   48.67  15
   1 -16 -10  201.19   44.88  11
   1 -16  -9   11.34   18.57  11
  -1  16   9  -56.69   35.48  15
   1 -16  -8  337.79   74.80  11
   1 -16  -7   20.58   16.87  11
   1 -16  -6   69.68   48.35  11
  -1  16   6  161.16   89.08   6
   1 -16  -5 1012.07  158.61  11
  -1  16   5 1268.03  193.67   6
   1 -16  -4   52.70   35.95  11
  -1  16   4   21.54   34.86   6
   1 -16  -3  -65.32   44.37  11
  -1  16   3   58.61   34.37   6
   1 -16  -2  297.19   77.97  13
  -1  16   2  235.71   88.18   6
   1 -16  -1  187.81   64.78  13
  -1  16   1  207.01   80.61   6
   1 -16   0   11.22   38.42  13
  -1  16   0   -1.72   42.78   6
  -1  16  -1  -19.24   39.98   6
   1 -16   1   80.11   45.70  13
   1 -16   2    8.49   30.11  13
  -1  16  -2    8.43   34.95   6
  -1  16  -3  359.03  108.85   6
   1 -16   3  306.52   89.29  13
  -1  16  -4   68.81   47.12   6
   1 -16   4   19.55   37.23  13
  -1  16  -5  230.17   88.74   6
   1 -16   5  218.77   76.87  13
   1 -16   6   26.60   22.96  13
  -1  16  -6  -38.66   42.21   6
  -1  16  -7  420.18  111.48   6
   1 -16   7  299.03   80.30  13
   1 -16   8   16.19   30.23  13
  -1  16  -8   11.74   21.64   6
  -1  16  -9   32.20   54.42  11
   1 -16   9   32.66   29.23  13
  -1  16  -9  -47.02   36.88   6
  -1  16 -10  296.92   80.80   6
   1 -16  10  151.59   68.07  13
  -1  16 -10  254.36   92.46  11
  -1  16 -11   40.88   47.48  11
   1 -16  11   91.70   50.76  13
  -1  16 -12  -20.17   34.98  11
   1 -16  12   33.63   34.07  13
  -1  16 -13  -27.17   26.71  11
   1 -16  13   -6.23   32.74  13
   1 -16  14  299.85   89.22  13
  -1  16 -14  200.36   78.38  11
  -1  16 -15   15.70   29.23  11
   1 -16  15   34.37   32.08  13
  -1  16 -16    5.02   27.97  11
   1 -16  16   14.33   26.00  13
   1 -16  17   12.49   19.64  13
  -1  16 -17    4.61   26.19  11
   1 -16  18    2.41   21.32  13
  -1  16 -18   26.21   32.88  11
   1 -16  19   49.06   27.59  13
  -1  16 -19   69.76   33.80  11
   1 -16  20   -0.15    9.69  13
  -1  16 -20    0.40   10.54  11
   1 -15 -13   13.28   10.32  11
  -1  15  13  -13.55   10.28  15
  -1  15  12   79.55   29.69  15
   1 -15 -12   44.01   21.87  11
   1 -15 -11  388.33   77.34  11
  -1  15  11  356.11   73.58  15
   1 -15 -10   17.61   16.99  11
   1 -15  -9  733.42  127.38  11
   1 -15  -8   90.10   57.68  11
  -1  15   7   53.60   48.19   6
   1 -15  -7   37.93   43.77  11
  -1  15   6  384.87  103.17   6
   1 -15  -6  256.09  108.91  11
  -1  15   5   42.65   56.64   6
   1 -15  -5  122.74   62.60  11
  -1  15   4  -88.87   49.10   6
   1 -15  -4  -50.99   49.80  11
  -1  15   3  147.71   79.38   6
   1 -15  -3  289.60   77.75  13
   1 -15  -2  175.36   63.92  13
  -1  15   2   80.23   34.32   6
  -1  15   1   30.15   34.69   6
   1 -15  -1  105.72   56.18  13
  -1  15   0  132.96   59.33   6
   1 -15   0  -26.95   32.19  13
  -1  15  -1   52.82   72.90   6
   1 -15   1   38.70   33.72  13
  -1  15  -2  142.38   66.65   6
   1 -15   2  115.63   59.53  13
   1 -15   3 1570.51  195.82  13
  -1  15  -3 1729.66  224.46   6
   1 -15   4 1720.38  204.70  13
  -1  15  -4 1894.59  231.96   6
  -1  15  -5   -2.76   47.45   6
   1 -15   5    7.39   31.19  13
  -1  15  -6  287.88   82.18   6
   1 -15   6  211.58   73.72  13
  -1  15  -7  384.58  109.86  11
   1 -15   7  410.83  101.06  13
  -1  15  -7  536.37  117.58   6
   1 -15   8 1059.59  160.72  13
  -1  15  -8 1128.26  165.55   6
  -1  15  -8 1129.17  194.08  11
  -1  15  -9  267.88   78.78   6
   1 -15   9  159.96   62.95  13
  -1  15  -9  186.73   74.43  11
  -1  15 -10  212.74   86.72  11
  -1  15 -10  202.47   68.23   6
   1 -15  10  228.03   79.14  13
  -1  15 -11  235.71   98.96  11
  -1  15 -12   78.98   63.12  11
  -1  15 -13   77.93   57.88  11
  -1  15 -14   94.66   61.14  11
  -1  15 -15   48.74   39.87  11
  -1  15 -16   22.16   30.51  11
  -1  15 -17   16.67   38.76  11
  -1  15 -18  188.22   39.28  16
   1 -15  18  168.67   57.61  13
  -1  15 -18  113.36   56.55  11
   1 -15  19   57.77   29.04  13
  -1  15 -19   21.57   20.86  11
  -1  15 -19   59.96   19.74  16
   1 -15  20   59.16   27.25  13
  -1  15 -20   27.01   14.66  16
  -1  15 -20   72.33   34.10  11
  -1  15 -21  209.56   49.44  11
   1 -15  21  151.86   32.48  13
  -1  14  14   -8.15   14.38  15
   1 -14 -14   77.45   34.27  11
   1 -14 -13   -6.32   16.08  11
  -1  14  13  -14.99   16.87  15
   1 -14 -12  209.74   64.14  11
   1 -14 -11  187.34   67.21  11
   1 -14 -10  411.35  104.19  11
   1 -14  -9   14.36   40.24  11
   1 -14  -8   -8.17   35.94  11
  -1  14   7  256.34  100.24   6
   1 -14  -7  234.38  104.41  11
  -1  14   6   24.92   45.44   6
   1 -14  -6  -44.00   58.32  11
   1 -14  -5  -34.17   51.38  11
  -1  14   5   51.47   58.40   6
  -1  14   4  105.62   56.70   6
   1 -14  -3  117.10   53.82  13
  -1  14   3  122.36   67.43   6
  -1  14   2  -32.65   60.42   6
   1 -14  -2   35.46   19.40  13
   1 -14  -1  119.55   56.63  13
  -1  14   1   80.25   61.14   6
   1 -14   0   41.32   42.96  13
  -1  14   0  171.05   82.21   6
  -1  14  -1  -41.52   66.78   6
   1 -14   1   -8.56   46.94  13
   1 -14   2 2864.25  400.79  20
  -1  14  -2 2099.85  360.28   2
  -1  14  -2 2660.68  279.12   6
   1 -14   2 2633.47  254.53  13
  -1  14  -3 5155.23  376.86   6
   1 -14   3 5722.68  581.55  20
   1 -14   3 5324.28  362.23  13
  -1  14  -4  931.45  157.86   6
   1 -14   4  533.43  139.83  20
   1 -14   4  896.71  146.98  13
   1 -14   5 3041.55  394.79  20
  -1  14  -5 3383.10  310.39  11
   1 -14   5 3355.54  279.98  13
  -1  14  -5 3544.01  297.92   6
  -1  14  -6  974.94  154.87   6
   1 -14   6  768.93  131.77  13
  -1  14  -6  744.40  150.18  11
  -1  14  -7 1684.10  191.51   6
   1 -14   7 1532.09  188.26  13
  -1  14  -7 1550.12  218.39  11
   1 -14   8  -43.90   67.26  20
  -1  14  -8   -5.60   23.57   6
  -1  14  -8   75.79   50.83  11
  -1  14  -9  829.97  172.42  11
  -1  14  -9 1105.18  149.86   6
  -1  14 -10   40.22   33.70   6
  -1  14 -10   32.55   63.52  11
  -1  14 -11  290.64   96.62  11
  -1  14 -12 1129.71  198.30  11
  -1  14 -13   -2.90   31.07  11
  -1  14 -14   52.29   59.18  11
  -1  14 -15  -10.92   28.26  11
  -1  14 -16  -21.70   34.16  11
  -1  14 -17   42.81   34.50  11
  -1  14 -18  -38.28   40.15  11
  -1  14 -19  147.14   73.32  11
  -1  14 -20  547.16   75.66  16
   1 -14  20  394.90   71.93  13
  -1  14 -20  366.79   86.98  11
  -1  14 -21   59.95   22.88  16
  -1  14 -21   36.52   26.41  11
   1 -14  21   38.96   22.86  13
  -1  14 -22  272.76   41.00  16
   1 -14  22  152.99   25.83  13
  -1  14 -22  271.57   55.83  11
   1 -13 -16  -23.78   17.24  11
  -1  13  15   28.84   18.84  12
   1 -13 -15  -24.98   22.90  11
   1 -13 -14   16.46   27.07  11
  -1  13  14   21.31   15.09  15
  -1  13  14   -4.58   13.04  12
  -1  13  13  469.37   82.11  12
   1 -13 -13  530.83  108.88  11
   1 -13 -12   26.17   34.60  11
   1 -13 -11  112.30   68.85  11
   1 -13 -10   33.45   44.18  11
   1 -13  -9  -43.93   64.03  11
   1 -13  -8  -15.05   34.81  11
  -1  13   8   31.44   45.42   6
   1 -13  -7  151.85   78.75  11
  -1  13   7   71.92   39.57   6
   1 -13  -6  437.49  119.96  11
  -1  13   6  394.75  108.47   6
  -1  13   5   66.70   45.63   6
  -1  13   4  199.09   76.79   6
  -1  13   4  267.18  122.12   2
  -1  13   3   -4.86   37.72   6
   1 -13  -3   16.97   36.66  13
  -1  13   2  183.54  112.16   2
   1 -13  -2  201.72   57.34  13
  -1  13   2  336.95  113.02   6
  -1  13   1   26.07   39.27   6
  -1  13   1   26.64   49.04   2
   1 -13  -1   -6.45   19.04  13
  -1  13   0  230.28   75.87   6
   1 -13   0  266.18   77.42  13
  -1  13   0  165.94   92.25   2
   1 -13   1  257.03   67.86  13
  -1  13  -1  275.22  143.02   2
  -1  13  -1  247.86   77.15   6
  -1  13  -2 4106.01  315.18   6
  -1  13  -2 3365.31  498.12   2
   1 -13   2 3779.12  282.91  13
  -1  13  -3  431.12   98.60   6
  -1  13  -3  310.32  122.48   2
   1 -13   3  232.21   70.02  13
  -1  13  -4 4334.04  296.15   6
  -1  13  -4 3678.67  292.34  11
   1 -13   4 3555.81  278.56  13
   1 -13   4 3778.55  520.36  20
  -1  13  -5   73.93   51.18  11
   1 -13   5  118.07   53.22  13
   1 -13   5   26.84   68.58  20
  -1  13  -5  -48.91   35.97   6
   1 -13   6  288.98  129.13  20
  -1  13  -6  293.15   74.22   6
  -1  13  -6  155.03   60.25  11
  -1  13  -7  397.70   82.92   6
   1 -13   7  558.74  187.94  20
  -1  13  -7  408.97  107.68  11
  -1  13  -8  120.14   47.28  11
  -1  13  -8  275.02   67.87   6
   1 -13   9  256.26  125.78  20
  -1  13  -9  181.76   55.80   6
  -1  13  -9  179.16   83.09  11
  -1  13 -10  575.44  137.06  11
   1 -13  10  419.92  150.57  20
  -1  13 -11  601.91  139.08  11
   1 -13  11  694.11  176.12  20
  -1  13 -12  103.75   70.85  11
  -1  13 -13  255.25   93.64  11
  -1  13 -14  -20.33   38.01  11
  -1  13 -15  -86.18   66.55  11
  -1  13 -16   52.56   47.12  11
  -1  13 -17   40.37   36.58  11
  -1  13 -18  313.66   96.20  11
  -1  13 -19   51.59   59.39  11
  -1  13 -20   25.75   35.70  11
  -1  13 -21   81.39   50.08  11
  -1  13 -22    8.34    9.90  16
  -1  13 -22  -14.80   25.77  11
   1 -13  22   16.25   14.68  13
  -1  13 -23  203.82   48.22  11
  -1  13 -23  201.17   37.29  16
   1 -12 -17  236.88   58.09  11
  -1  12  17  153.25   37.23  12
   1 -12 -16  261.05   68.33  11
  -1  12  16   90.47   34.30  12
  -1  12  15   65.03   35.15  12
   1 -12 -15   60.73   36.39  11
  -1  12  14  654.88  113.42  12
  -1  12  14  445.54   76.88  15
   1 -12 -13   16.41   29.49  11
  -1  12  13   11.42   22.23  12
   1 -12 -12  134.31   72.30  11
  -1  12  12  118.98   57.42  12
  -1  12  11  264.73   79.71  12
   1 -12 -11  181.93   87.15  11
   1 -12 -10  -25.13   49.27  11
   1 -12  -9  325.29  115.67  11
  -1  12   9  288.29  107.43   6
  -1  12   8  -39.43   51.55   6
   1 -12  -8  -23.26   27.43  11
   1 -12  -7  132.57   72.17  11
  -1  12   7  251.49   99.31   6
  -1  12   6  212.21   82.11   6
  -1  12   6  180.68  104.31   2
  -1  12   5  593.79  126.28   6
  -1  12   5  152.51  106.13   2
  -1  12   4   73.73   52.98   6
  -1  12   4  148.43  110.52   2
   1 -12  -4   91.45   28.58  13
  -1  12   3  -37.30   36.14   6
   1 -12  -3 -105.58   37.20  13
  -1  12   3   26.07   50.55   2
  -1  12   2  587.61  128.52   6
  -1  12   2  171.57  117.42   2
  -1  12   1  338.53  149.24   2
  -1  12   0  810.30  236.95   2
  -1  12  -1  325.20  141.44   2
  -1  12  -2  -33.73   53.32   2
  -1  12  -3  311.90  141.64   2
   1 -12   4  119.64  120.00  20
   1 -12   5 3741.38  495.24  20
   1 -12   6  164.32  106.87  20
   1 -12   6   48.79   51.97  19
   1 -12   7  670.90  204.77  20
   1 -12   7  863.78  208.66  19
   1 -12   8  857.03  193.77  19
   1 -12   8  692.66  205.22  20
   1 -12   9  218.81  101.47  19
   1 -12   9  252.41  140.79  20
  -1  12  -9  246.63   86.93  11
   1 -12  10 -172.95   90.66  19
  -1  12 -10  -40.00   58.43  11
   1 -12  10  -77.53   78.68  20
   1 -12  11  434.56  142.20  19
  -1  12 -11  224.15   92.94  11
   1 -12  11  466.92  182.82  20
   1 -12  12 -148.36   95.99  20
   1 -12  12 -262.55  112.67  19
  -1  12 -13  235.71  113.08  11
   1 -12  13  388.54  130.82  19
   1 -12  13  358.68  135.13  20
  -1  12 -14  686.38  153.13  11
  -1  12 -15  399.15  114.78  11
  -1  12 -16  347.62  114.78  11
  -1  12 -17  -16.12   31.26  11
  -1  12 -18  163.83   73.71  11
  -1  12 -19  398.95  110.05  11
  -1  12 -20  499.62  123.48  11
  -1  12 -21   70.72   43.87  11
  -1  12 -22  128.57   54.73  11
  -1  12 -23  -26.12   33.11  11
  -1  12 -24   92.83   29.80  11
  -1  12 -24   75.95   22.77  16
  -1  11  19   32.04   14.03  12
  -1  11  18   64.03   27.34  12
   1 -11 -18   75.42   41.80  11
  -1  11  17   27.60   28.22  12
   1 -11 -17  -53.63   36.09  11
  -1  11  16  105.84   49.17  12
   1 -11 -16  108.41   58.89  11
   1 -11 -15  493.68  115.81  11
  -1  11  15  477.92  107.52  12
   1 -11 -14  -23.76   41.37  11
   1 -11 -13  715.51  160.93  11
   1 -11 -12  738.04  154.43  11
   1 -11 -11  161.09   78.92  11
   1 -11 -10   58.12   55.47  11
  -1  11   9    6.35   41.14   6
   1 -11  -9    6.72   40.41  11
  -1  11   8  102.71   54.64   6
   1 -11  -8   60.76   67.17  11
  -1  11   8  230.57  119.02   2
   1 -11  -7  102.30   62.69  11
  -1  11   7   63.04   41.38   6
  -1  11   6  341.43  156.84   2
  -1  11   6  603.94  129.20   6
  -1  11   5  -63.08   71.64   2
  -1  11   5   19.36   34.41   6
  -1  11   4  141.92  103.41   2
  -1  11   3  725.24  234.31   2
  -1  11   2  435.70  162.43   2
  -1  11   1  234.57  127.73   2
  -1  11   0  305.31  145.18   2
  -1  11  -1  175.97  109.19   2
   1 -11   2 2812.75  333.19  19
  -1  11  -2 2773.72  416.54   2
  -1  11  -3  -53.71   65.70   2
   1 -11   3   27.24   44.11  19
   1 -11   4 2725.69  419.93  20
   1 -11   4 2469.85  334.54  19
  -1  11  -4 2016.15  354.24   2
   1 -11   5  189.73   95.49  19
   1 -11   5   71.58   66.83  20
   1 -11   6 1715.33  291.14  19
   1 -11   6 1817.94  325.41  20
   1 -11   7  366.99  133.32  19
   1 -11   7  196.86   98.09  20
   1 -11   8  463.27  166.24  20
   1 -11   8  301.97  124.48  19
   1 -11   9  760.99  218.42  20
   1 -11   9  552.71  169.98  19
   1 -11  10 -164.05   95.99  19
   1 -11  10 -213.39  122.67  20
  -1  11 -11  372.84  106.78  11
   1 -11  11  403.06  176.08  20
   1 -11  11  199.94  109.02  19
   1 -11  12  -34.59   63.02  20
  -1  11 -12   16.41   23.29  11
  -1  11 -13  117.45   70.01  11
   1 -11  13  386.02  163.20  20
  -1  11 -14  127.90   74.47  11
   1 -11  14  282.49  122.36  20
  -1  11 -15  -29.40   59.87  11
  -1  11 -16   60.44   35.49  11
  -1  11 -17   71.01   74.25  11
  -1  11 -18  -17.25   47.00  11
  -1  11 -19 1452.99  220.67  11
  -1  11 -20   45.78   34.05  11
  -1  11 -21   28.79   56.89  11
  -1  11 -22   63.88   59.21  11
  -1  11 -23   35.05   30.05  11
  -1  11 -24   85.44   37.99  11
  -1  11 -25   47.71   16.32  16
   1 -10 -20    2.38   18.19  11
  -1  10  20   -0.53   15.54  12
   1 -10 -19   12.74   18.56  11
  -1  10  19   26.03   24.67  12
   1 -10 -18   86.84   42.87  11
  -1  10  18  -14.24   24.89  12
   1 -10 -17   76.55   47.64  11
  -1  10  17   69.79   41.87  12
   1 -10 -16   30.65   26.29  11
   1 -10 -15  147.62   67.18  11
   1 -10 -14   79.78   43.14  11
   1 -10 -13  617.13  144.61  11
   1 -10 -12   89.16   58.63  11
   1 -10 -11  389.59  105.22  11
   1 -10 -10   47.71   49.55  11
  -1  10  10  488.37  169.86   2
   1 -10  -9  261.12  100.82  11
  -1  10   9  188.52  110.99   2
  -1  10   9  355.62  106.51   6
   1 -10  -8   87.57   56.46  11
  -1  10   8   33.93   33.10   6
  -1  10   7  -12.95   35.25   2
  -1  10   7   47.47   48.52   6
  -1  10   6  -12.06   44.34   2
  -1  10   5 1458.68  314.05   2
  -1  10   4 1152.53  280.51   2
  -1  10   3   73.76   77.49   2
  -1  10   2    0.78   70.88   2
  -1  10   1  435.23  171.24   2
   1 -10  -1  413.14  118.63  19
  -1  10   0   65.22   52.14   2
   1 -10   0  153.25   76.43  19
   1 -10   1 2246.04  300.46  19
  -1  10  -1 2027.86  340.61   2
   1 -10   2 2094.01  286.61  19
  -1  10  -2 1887.65  323.93   2
  -1  10  -3 3283.47  427.74   2
   1 -10   3 3297.57  376.97  19
   1 -10   4  -54.36   53.57  19
  -1  10  -4  -43.31   86.87   2
   1 -10   4   10.74   51.06  20
   1 -10   5    1.66   61.33  20
   1 -10   5  -38.79   47.53  19
   1 -10   6  -39.98   48.45  19
   1 -10   6   18.12   53.23  20
   1 -10   7  843.06  236.44  20
   1 -10   7  813.77  197.45  19
   1 -10   8 1162.71  246.48  19
   1 -10   8 1363.21  275.13  20
   1 -10   9   91.67   79.49  20
   1 -10  10 2861.70  412.04  20
   1 -10  11 1243.94  291.54  20
  -1  10 -12   64.24   40.06  11
   1 -10  12  111.05   93.03  20
   1 -10  13  -39.90   61.11  20
  -1  10 -13  -31.15   43.44  11
  -1  10 -14  197.06   75.44  11
   1 -10  14  569.27  183.75  20
  -1  10 -15    1.67   47.71  11
   1 -10  15  -81.26   53.63  20
  -1  10 -16  888.11  183.15  11
  -1  10 -17  411.58  133.42  11
  -1  10 -18  157.57   88.66  11
  -1  10 -19  665.89  160.21  11
  -1  10 -20   22.16   41.01  11
  -1  10 -21   96.13   42.60  11
  -1  10 -22    4.09   31.78  11
  -1  10 -23   -5.56   31.38  11
  -1  10 -24   93.12   36.71  11
  -1  10 -25   18.21   11.49  11
  -1   9  21  139.18   34.83  12
   1  -9 -21  152.42   38.84  11
  -1   9  20   17.73   18.51  12
   1  -9 -20    3.86   27.30  11
  -1   9  19   64.17   42.16  12
   1  -9 -19   86.77   47.06  11
   1  -9 -18  -17.99   43.21  11
   1  -9 -17  640.83  130.37  11
   1  -9 -16  261.80   89.78  11
   1  -9 -15  -21.55   33.84  11
   1  -9 -14  123.74   61.23  11
   1  -9 -13 1600.39  214.12  11
   1  -9 -12   44.36   39.13  11
  -1   9  11  180.58  105.84   2
   1  -9 -11  303.17   99.33  11
   1  -9 -10    0.34   45.47  11
  -1   9  10 -128.82   96.57   2
  -1   9   9  -96.96   85.72   2
   1  -9  -9  -72.84   44.10  11
  -1   9   9  -62.47   44.38   6
  -1   9   8  300.69  139.18   2
  -1   9   7  -69.78   72.91   2
  -1   9   6  127.48   81.03   2
  -1   9   5  693.74  213.33   2
  -1   9   4  118.98  107.08   2
   1  -9  -4   34.30   39.38  19
   1  -9  -3  600.44  131.45  19
  -1   9   3  889.42  223.33   2
   1  -9  -2 1079.69  184.71  19
  -1   9   2 1211.83  258.50   2
   1  -9  -1  128.38   62.79  19
  -1   9   1   69.51   44.63   2
  -1   9   0  522.40  185.89   2
   1  -9   0  451.32  127.50  19
  -1   9  -1   81.67   68.10   2
   1  -9   1   90.16   69.73  19
  -1   9  -2  309.73  121.29   2
   1  -9   2  506.60  143.35  19
   1  -9   3    0.71   28.52  19
  -1   9  -3   91.80   57.55   2
   1  -9   4 1443.43  284.84  20
  -1   9  -4 1136.25  235.75   2
   1  -9   4 1159.62  222.60  19
   1  -9   5  125.99   80.08  19
   1  -9   5   -5.46   72.63  20
   1  -9   6   39.19   71.84  20
   1  -9   6   98.89   78.85  19
   1  -9   7  146.10   97.98  20
   1  -9   8  499.65  157.83  20
   1  -9   9 2764.00  406.31  20
   1  -9  10 1123.38  258.73  20
   1  -9  11 2455.25  396.11  20
   1  -9  12 2158.15  377.17  20
  -1   9 -13   10.37   26.83  11
  -1   9 -13  -43.42   19.62   8
  -1   9 -14  490.08   96.85   8
   1  -9  14  458.44  186.59  20
  -1   9 -14  526.31  137.56  11
   1  -9  15 -104.19   86.24  20
  -1   9 -15   -2.38   60.33  11
  -1   9 -15   -6.07   29.51   8
  -1   9 -16   59.00   71.54  11
   1  -9  16  133.49   91.50  20
  -1   9 -17   67.95   66.85  11
  -1   9 -18 2761.04  331.32  11
  -1   9 -19  121.41   88.98  11
  -1   9 -20  164.29   70.67  11
  -1   9 -21  198.36   87.97  11
  -1   9 -22  158.45   84.06  11
  -1   9 -23   -6.07   33.87  11
  -1   9 -24   65.60   38.25  11
  -1   9 -25    9.64   14.11  11
  -1   8  22    7.98   13.72  12
  -1   8  21    4.21   17.33  12
   1  -8 -21   17.14   36.34  11
   1  -8 -20    6.48   22.82  11
  -1   8  20    3.25   19.67  12
   1  -8 -19  155.37   64.25  11
   1  -8 -18   36.63   35.82  11
   1  -8 -17  358.23   97.16  11
   1  -8 -16  165.37   77.33  11
   1  -8 -15   42.66   29.85  11
   1  -8 -14 3873.53  315.05  11
   1  -8 -13  102.50   50.34  11
  -1   8  12   45.47   55.32   2
   1  -8 -12   34.22   42.04  11
   1  -8 -11  100.48   65.42  11
  -1   8  11  190.48  114.53   2
   1  -8 -10   58.18   53.52  11
  -1   8  10  324.38  143.35   2
  -1   8   9  280.86  144.98   2
   1  -8  -8  103.98   63.09   1
  -1   8   8  117.29   89.90   2
  -1   8   7 3816.66  478.65   2
   1  -8  -7 3681.16  363.95   1
  -1   8   6  401.18  141.37   2
   1  -8  -6  368.53  118.90   1
   1  -8  -5   46.94   44.79   1
  -1   8   5   35.86   62.09   2
   1  -8  -5   31.36   30.01  19
  -1   8   4   43.62   78.09   2
   1  -8  -4   83.83   53.18  19
   1  -8  -3 1701.37  220.98  19
  -1   8   3 1608.38  295.67   2
   1  -8  -2   71.74   48.93  19
  -1   8   2   30.65   50.75   2
  -1   8   1 1192.97  246.11   2
   1  -8  -1 1572.47  218.38  19
  -1   8   0 2290.40  333.59   2
   1  -8   0 2216.26  262.90  19
  -1   8  -1 9190.06  650.86   2
   1  -8   1 9391.57  542.26  19
   1  -8   2  103.52   69.61  19
  -1   8  -2   55.66   70.79   2
  -1   8  -3 1147.49  222.18   2
   1  -8   3 1126.67  201.35  19
   1  -8   4  131.40   64.55  20
  -1   8  -4  210.87   93.43   2
   1  -8   4  124.26   96.48  19
   1  -8   5 4721.76  464.51  20
   1  -8   5 3859.68  415.12  19
   1  -8   6 5245.62  479.89  20
   1  -8   7   66.92   92.82  20
   1  -8   8 9083.20  677.09  20
   1  -8   9  -15.39   61.18  20
   1  -8  10 4522.75  497.36  20
   1  -8  11 1105.02  257.23  20
   1  -8  12   29.86   65.42  20
   1  -8  13 5114.51  572.46  20
  -1   8 -14 1707.05  243.73  11
   1  -8  14 1550.38  317.48  20
  -1   8 -14 1345.82  145.03   8
  -1   8 -15  296.09   72.61   8
  -1   8 -15  303.53  114.22  11
   1  -8  15  341.04  153.46  20
   1  -8  16 1450.32  298.39  20
  -1   8 -16 1496.26  176.01   8
  -1   8 -16 1648.29  250.51  11
  -1   8 -17  119.58   56.05   8
  -1   8 -17  130.38   87.35  11
  -1   8 -18  843.35  190.26  11
  -1   8 -18  695.80  124.69   8
  -1   8 -19   69.71   60.57  11
  -1   8 -20  214.23  105.36  11
  -1   8 -21   75.05   60.83  11
  -1   8 -22   18.50   50.07  11
  -1   8 -23   31.10   31.09  11
  -1   8 -24    4.47   27.43  11
  -1   8 -25  112.54   44.73  11
   1  -7 -22  116.35   49.29  11
  -1   7  22  137.95   43.09  12
  -1   7  21   33.23   23.55  12
   1  -7 -21   13.32   26.55  11
   1  -7 -20   -1.66   28.62  11
   1  -7 -19   -7.75   41.12  11
   1  -7 -18  214.83   81.67  11
   1  -7 -17 1150.20  175.92  11
   1  -7 -16    7.88   36.49  11
   1  -7 -15  600.36  121.21  11
   1  -7 -14  -16.09   29.00  11
  -1   7  13  -96.67   82.21   2
   1  -7 -13   19.27   24.28  11
   1  -7 -12 1726.53  202.85  11
  -1   7  12 1625.14  337.78   2
   1  -7 -11   49.95   48.20   1
  -1   7  11  137.22   96.61   2
  -1   7  10 1972.97  348.49   2
   1  -7 -10 2152.88  321.03   1
   1  -7  -9   95.66   68.04   1
  -1   7   9   -6.22   31.44   2
   1  -7  -8 3556.47  385.69   1
  -1   7   8 3078.89  426.00   2
  -1   7   7  198.67  101.71   2
   1  -7  -7  284.04  112.77   1
  -1   7   6  263.81  128.23   2
   1  -7  -6  201.38   81.27   1
   1  -7  -5 5135.90  383.01  19
  -1   7   5 5249.19  513.78   2
   1  -7  -5 5040.76  404.61   1
   1  -7  -4  419.63  113.07   1
   1  -7  -4  403.11  111.90  19
  -1   7   4  430.60  147.24   2
   1  -7  -3 1954.64  237.36   1
  -1   7   3 2171.37  316.53   2
   1  -7  -3 2047.00  230.87  19
  -1   7   2  285.54  114.71   2
   1  -7  -2  276.49   91.85  19
  -1   7   1 3784.88  395.04   2
   1  -7  -1 3391.08  299.38  19
  -1   7   0 4456.56  425.19   2
   1  -7   0 4637.76  347.65  19
   1  -7   1  300.89   90.60  19
  -1   7  -1  297.85  119.91   2
   1  -7   2  273.76   95.62  19
  -1   7  -2  202.89   90.21   2
   1  -7   3  326.11  108.51  19
  -1   7  -3  276.61  112.52   2
  -1   7  -4  797.23  191.16   2
   1  -7   4  908.29  188.23  20
   1  -7   5  365.74  138.42  20
   1  -7   6  925.84  207.76  20
   1  -7   7 1590.31  263.53  20
   1  -7   8   56.27   65.48  20
   1  -7   9  328.26  151.71  20
   1  -7  10 2940.59  403.32  20
   1  -7  11  102.79   98.03  20
   1  -7  12 2632.69  386.87  20
   1  -7  13  670.78  204.56  20
   1  -7  14  -47.33   63.40  20
  -1   7 -15  549.72   84.15   8
   1  -7  15  625.22  203.09  20
  -1   7 -15  769.23  173.87  11
  -1   7 -16  189.26   55.04   8
   1  -7  16  226.09   51.59  14
  -1   7 -16  370.20  117.61  11
   1  -7  17 3456.13  213.29  14
   1  -7  17 4056.15  493.04  20
  -1   7 -17 3663.32  264.99   8
  -1   7 -17 4309.39  416.40  11
  -1   7 -18  372.37  107.04  11
   1  -7  18  328.69   70.85  14
  -1   7 -18  422.29   93.51   8
   1  -7  19  421.95   73.86  14
  -1   7 -19  466.49  145.21  11
  -1   7 -20  110.82   76.67  11
  -1   7 -21  448.72  142.80  11
  -1   7 -22   28.70   74.34  11
  -1   7 -23  -39.91   48.76  11
  -1   7 -24   49.90   52.20  11
  -1   7 -25   58.24   36.35  11
  -1   7 -26   23.57   21.42  11
  -1   6  23  102.04   31.75  12
   1  -6 -23   50.82   29.81  11
  -1   6  22  -41.26   35.90  12
   1  -6 -22    7.32   28.20  11
   1  -6 -21   15.66   37.29  11
   1  -6 -20  109.24   59.73  11
   1  -6 -19   44.68   47.24  11
   1  -6 -18 1986.79  237.96  11
   1  -6 -17  308.79   87.72  11
   1  -6 -16 3078.52  286.66  11
   1  -6 -15 1211.80  177.87  11
   1  -6 -14  896.70  147.37  11
  -1   6  14  813.60  233.62   2
   1  -6 -13 3254.09  279.05  11
   1  -6 -13 3048.24  393.71   1
  -1   6  13 3093.03  463.18   2
  -1   6  12 2666.79  411.54   2
   1  -6 -12 3092.11  416.56   1
  -1   6  11  -40.86   56.77   2
   1  -6 -11   23.90   78.09   1
   1  -6 -10   81.43   67.76   1
  -1   6  10   83.13   88.86   2
  -1   6   9 1856.15  317.79   2
   1  -6  -9 2091.55  320.46   1
   1  -6  -8  -19.26   39.96   1
  -1   6   8   30.88   43.79   2
   1  -6  -7 1136.47  212.52   1
  -1   6   7 1139.71  230.90   2
   1  -6  -6 8871.69  518.39  19
   1  -6  -6 9556.74  589.58   1
  -1   6   6 8843.30  637.76   2
  -1   6   5  195.31   94.99   2
   1  -6  -5  238.61   92.94   1
   1  -6  -5  196.54   68.46  19
   1  -6  -4 9191.88  514.53   1
   1  -6  -4 8579.80  457.25  19
  -1   6   410213.90  633.01   2
  -1   6   3  360.00  120.88   2
   1  -6  -3  282.41   92.69  19
   1  -6  -3  342.46   96.86   1
  -1   6   2 1147.45  209.22   2
   1  -6  -2 1159.64  168.22   1
   1  -6  -2 1358.84  174.53  19
   1  -6  -1 1270.55  166.47  19
  -1   6   1 1031.69  197.43   2
  -1   6   0 2486.59  280.85   2
   1  -6   0 2863.69  245.02  19
  -1   6  -1 2423.63  276.40   2
   1  -6   1 2533.11  238.12  19
   1  -6   2  234.01   25.43  18
  -1   6  -2  522.77  128.07   2
   1  -6   2  608.16  121.83  19
  -1   6  -3    3.13   52.70   2
   1  -6   4 3336.45  338.68  20
   1  -6   512439.28  657.84  20
   1  -6   6  426.26  133.84  20
   1  -6   7   41.59   67.65  20
   1  -6   8   19.09   54.09  20
   1  -6   9 8015.92  605.10  20
   1  -6  10   32.41   65.42  20
   1  -6  11 2432.85  347.34  20
   1  -6  12   88.37   79.25  20
   1  -6  13 1567.78  296.27  20
   1  -6  14  839.01  216.67  20
   1  -6  15   91.73   53.99  20
  -1   6 -15   99.35   71.57  11
   1  -6  16  149.30   43.74  14
  -1   6 -16  -24.85   72.39  11
  -1   6 -16  149.62   46.98   8
   1  -6  16   42.41  103.90  20
   1  -6  17  137.53   54.72  14
  -1   6 -17  279.70  104.47  11
  -1   6 -18    1.79   63.54  11
   1  -6  18  131.04   49.56  14
   1  -6  19   11.08   24.66  14
  -1   6 -19  -43.98   85.40  11
  -1   6 -20 1009.86  211.57  11
   1  -6  20  673.42  106.34  14
  -1   6 -21  118.31   97.44  11
   1  -6  21   84.44   43.28  14
   1  -6  22   80.60   35.34  14
  -1   6 -22   -8.69   42.55  11
  -1   6 -23  -52.72   63.69  11
  -1   6 -24    2.85   36.69  11
  -1   6 -25  124.02   50.76  11
  -1   6 -26   18.48   19.01  11
  -1   5  24    4.47    7.75  12
   1  -5 -24  -29.08   20.30  11
   1  -5 -23  -13.10   32.96  11
  -1   5  23   22.35   23.71  12
   1  -5 -22    9.18   28.18  11
   1  -5 -21   22.10   42.29  11
   1  -5 -20  143.61   72.18  11
   1  -5 -19 1940.21  248.45  11
   1  -5 -18  262.56   90.89  11
   1  -5 -17 5900.64  409.73  11
   1  -5 -16 6865.51  431.58  11
   1  -5 -1515359.91  447.33  10
   1  -5 -1514116.08  601.44  11
  -1   5  1515932.03 1042.74   2
   1  -5 -14  265.83   49.21  10
   1  -5 -14  187.90   69.01  11
  -1   5  14  324.81  151.54   2
  -1   5  13 1712.60  329.93   2
   1  -5 -13 2242.18  220.14  11
  -1   5  12  170.95   87.59   2
  -1   5  11  146.24  119.35   2
  -1   5  10  -16.64   44.15   2
  -1   5   9  -52.61   60.37   2
  -1   5   8 6524.61  548.52   2
  -1   5   7 4048.83  414.93   2
   1  -5  -6 1330.25  191.83  19
  -1   5   6 1545.02  245.55   2
   1  -5  -5 4833.17  389.46   1
  -1   5   5 4682.39  406.08   2
   1  -5  -5 4424.85  323.20  19
   1  -5  -4 2379.79  258.10   1
  -1   5   4 2428.34  282.75   2
   1  -5  -4 2061.46  206.85  19
   1  -5  -3  113.98   43.39  19
  -1   5   3  126.22   61.87   2
   1  -5  -3  163.68   66.59   1
   1  -5  -2 1910.58  205.60   1
   1  -5  -2 1977.84  199.49  19
  -1   5   2 2083.03  240.71   2
   1  -5  -1 1781.19  180.31  19
  -1   5   1 1857.81  216.53   2
  -1   5   0 8584.56  450.73   2
   1  -5   0 8214.84  370.42  19
  -1   5  -116952.48  631.03   2
   1  -5   117999.98  574.27  19
   1  -5   2 4071.90  167.46  18
  -1   5  -2 3572.38  306.98   2
  -1   5  -3 5694.58  401.90   2
   1  -5   4  -12.26   40.93  20
   1  -5   5   29.21   52.87  20
   1  -5   6  633.48  159.28  20
   1  -5   7 3287.16  358.11  20
   1  -5   8 1722.54  267.91  20
   1  -5   9  -21.26   42.10  20
   1  -5  10 3365.92  391.25  20
   1  -5  11   16.40   50.81  20
   1  -5  12  726.11  196.18  20
   1  -5  13 1321.81  265.68  20
   1  -5  14  672.71  200.74  20
   1  -5  15  471.48  181.91  20
   1  -5  16 1028.40  274.97  20
  -1   5 -16 1034.39  207.58  11
  -1   5 -17   61.46   77.70  11
   1  -5  17  -76.19   81.46  20
   1  -5  18  -37.25   31.71  14
  -1   5 -18   16.97   52.85  11
  -1   5 -19  167.15   94.75  11
   1  -5  19  193.33   60.94  14
   1  -5  20    0.36   30.08  14
  -1   5 -20  -25.95   93.30  11
   1  -5  21    2.39   25.60  14
  -1   5 -21  -36.79   62.83  11
   1  -5  22   -2.70   22.27  14
  -1   5 -22  -47.73   76.82  11
   1  -5  23   93.98   30.98  14
  -1   5 -23   74.42   65.49  11
  -1   5 -24   -4.81   39.88  11
  -1   5 -25  368.85   83.48  11
  -1   5 -26  -44.15   27.10  11
   1  -4 -24   -6.82   15.84  11
  -1   4  24   14.96   15.38  12
   1  -4 -23   -0.60   31.46  11
  -1   4  23   19.03   15.00  12
   1  -4 -22  -18.63   40.11  11
   1  -4 -21   -0.96   35.95  11
   1  -4 -20  192.41   85.64  11
   1  -4 -19  542.08  135.73  11
   1  -4 -18  381.91  116.84  11
   1  -4 -17 1228.46  191.62  11
  -1   4  1614400.00  989.50   2
   1  -4 -1613781.91  612.96  11
   1  -4 -15  296.39   92.89  11
  -1   4  15  232.59  130.82   2
   1  -4 -14  364.62   95.78  11
  -1   4  14  271.12  136.90   2
  -1   4  13  559.68  185.13   2
  -1   4  12  -11.00   43.48   2
  -1   4  11 3059.95  417.21   2
  -1   4  10  709.86  187.66   2
  -1   4   9 3122.12  384.80   2
  -1   4   8  452.99  136.92   2
  -1   4   7 4427.53  413.18   2
  -1   4   6 7540.31  502.84   2
   1  -4  -5 2485.46  234.77  19
  -1   4   5 2504.16  277.03   2
  -1   4   4 1612.23  207.81   2
   1  -4  -4 1536.00  173.22  19
   1  -4  -3 2641.62  243.54   1
  -1   4   3 2544.90  240.52   2
   1  -4  -3 2462.94  206.03  19
  -1   4   210890.14  467.49   2
   1  -4  -210122.06  436.22   1
   1  -4  -211225.57  419.56  19
  -1   4   1  856.59  131.22   2
   1  -4  -1  878.06  114.96  19
   1  -4  -1  674.96  110.15   1
  -1   4   0 2860.52  229.90   2
   1  -4   0 3044.04  205.25  19
  -1   4  -131176.48  783.26   2
   1  -4   132497.95  721.37  19
   1  -4   130623.70  372.14  18
  -1   4  -2    1.15   38.60   2
   1  -4   3 6790.67  377.04  20
   1  -4   4  445.67  115.61  20
   1  -4   5 3042.32  297.84  20
   1  -4   6  840.26  170.36  20
   1  -4   7 2353.65  286.62  20
   1  -4   8  156.57   96.28  20
   1  -4   9 3400.18  367.92  20
   1  -4  10 8836.14  618.28  20
   1  -4  11  -53.51   70.10  20
   1  -4  12   29.19   57.71  20
   1  -4  13   17.92   49.70  20
   1  -4  14  463.02  203.49  20
   1  -4  15 1447.34  309.38  20
   1  -4  16 1429.76  325.58  20
  -1   4 -16 1506.78  233.81  11
  -1   4 -17   30.90   54.82  11
   1  -4  17 -135.90  107.89  20
  -1   4 -18  116.02   69.90  11
  -1   4 -19   12.24   42.71  11
   1  -4  20   43.10   32.41  14
  -1   4 -20   89.78   61.07  11
   1  -4  21    3.89   17.50  14
  -1   4 -21   -0.73   66.63  11
  -1   4 -22   92.44   55.98  11
   1  -4  22   51.40   33.60  14
   1  -4  23   94.37   39.62  14
  -1   4 -23  151.88   88.55  11
   1  -4  24  675.87   74.92  14
  -1   4 -24  676.48  134.82  11
  -1   4 -25    6.62   20.10  11
  -1   4 -26   45.36   20.34  11
   1  -3 -25   96.21   39.89  11
  -1   3  24  266.49   54.68  12
   1  -3 -24  155.60   63.21  11
   1  -3 -23   38.35   45.87  11
   1  -3 -22  224.70   90.73  11
   1  -3 -21  154.13   79.68  11
   1  -3 -20  597.57  151.26  11
   1  -3 -19   -5.06   32.39  11
   1  -3 -18  251.38   96.92  11
   1  -3 -17  290.79  102.30  11
   1  -3 -16 2634.22  270.57  11
  -1   3  16 2631.14  453.01   2
  -1   3  15 1279.03  322.41   2
   1  -3 -15 1373.09  187.80  11
  -1   3  14 1502.22  316.68   2
  -1   3  13  137.63  106.54   2
  -1   3  12 5423.69  579.92   2
  -1   3  11 4818.81  527.71   2
  -1   3  10  814.08  205.95   2
  -1   3   9 1116.69  233.47   2
  -1   3   8  263.28  118.03   2
  -1   3   7   -2.72   57.52   2
  -1   3   6 1264.65  194.07   2
  -1   3   5 3833.25  313.76   2
   1  -3  -5 3772.19  288.88  19
  -1   3   4 1449.23  178.32   2
   1  -3  -4 1257.06  148.21  19
  -1   3   3   57.79   41.91   2
   1  -3  -3  103.39   53.65  19
   1  -3  -236066.64  770.51   1
   1  -3  -235383.18  671.81  19
  -1   3   233189.76  692.23   2
   1  -3  -1 7835.39  325.22   1
   1  -3  -1 8945.04  319.56  19
  -1   3   1 8370.88  325.40   2
  -1   3   0 2193.53  160.01   2
   1  -3   0 2391.34  160.48  19
  -1   3  -1  838.89  117.99   2
   1  -3   1  927.28   73.40  18
   1  -3   2 2821.42  201.10  20
   1  -3   311839.75  426.99  20
   1  -3   4 7150.29  369.28  20
   1  -3   5 3895.22  305.79  20
   1  -3   6    9.58   48.23  20
   1  -3   7  538.44  146.21  20
   1  -3   8 3133.70  330.11  20
   1  -3   9 1468.95  255.86  20
   1  -3  1010965.36  692.53  20
   1  -3  11 1211.47  244.68  20
   1  -3  12  353.95  151.73  20
   1  -3  13  937.28  240.71  20
   1  -3  14  999.04  243.84  20
   1  -3  15  349.80  179.41  20
  -1   3 -16   67.94   44.31  11
   1  -3  16  148.08   94.03  20
  -1   3 -17  293.70  114.05  11
   1  -3  17  548.56  220.10  20
  -1   3 -18  123.09   92.22  11
  -1   3 -19   31.32   57.04  11
  -1   3 -20   41.14   50.62  11
   1  -3  21   20.64   26.87  14
  -1   3 -21   29.21   47.20  11
   1  -3  22  295.87   73.45  14
  -1   3 -22  338.26  127.59  11
   1  -3  23  116.85   42.09  14
  -1   3 -23   93.76   56.91  11
  -1   3 -24  -19.99   41.00  11
   1  -3  24  -64.30   28.39  14
  -1   3 -25   82.40   43.05  11
  -1   3 -26   25.16   19.27  11
   1  -2 -25  171.61   56.32  11
  -1   2  24    3.71   19.29  12
   1  -2 -24  -14.15   29.42  11
   1  -2 -23  132.33   84.32  11
   1  -2 -22  513.39  145.71  11
   1  -2 -21  116.77   78.22  11
   1  -2 -20   99.98   67.34  11
   1  -2 -19   36.76   42.64  11
   1  -2 -18  120.11   72.36  11
   1  -2 -17 1842.16  233.98  11
  -1   2  17 1741.57  363.46   2
   1  -2 -16  464.77  114.84  11
  -1   2  16  170.87  113.37   2
   1  -2 -15 1152.90  168.64  11
  -1   2  15 1427.06  332.10   2
  -1   2  14  161.89  111.17   2
  -1   2  13  502.78  183.23   2
  -1   2  12  711.89  222.30   2
  -1   2  12  769.60  222.35  20
  -1   2  11 1929.35  331.96  20
  -1   2  11 1744.42  313.87   2
  -1   2  10 4921.89  496.94  20
  -1   2   9  422.84  117.76  20
  -1   2   8 1145.10  211.01  20
  -1   2   7 1432.72  219.21  20
  -1   2   6  582.65  128.25  20
  -1   2   5  207.80   74.72  20
  -1   2   4 6320.53  342.28  20
   1  -2  -4 7149.02  341.23  19
  -1   2   319540.29  538.54  20
   1  -2  -320910.08  520.14  19
  -1   2   320098.10  539.50   2
  -1   2   2 1471.02  121.74   2
   1  -2  -1 1173.77  111.39   1
  -1   2   1 1081.67   89.75   2
  -1   2   0 1434.98  101.35   2
   1  -2   0 1438.84   81.75  18
  -1   2  -1  770.70   87.73   2
   1  -2   1  816.85   75.14  18
   1  -2   2  173.93   45.51  20
   1  -2   3 3294.49  213.67  20
   1  -2   4 3156.96  235.10  20
   1  -2   5   38.94   46.53  20
   1  -2   6  248.04   88.78  20
   1  -2   7 2341.95  272.77  20
   1  -2   8   31.18   46.62  20
   1  -2   9 5119.34  458.57  20
   1  -2  10 7757.31  593.50  20
   1  -2  11 1571.77  280.92  20
   1  -2  12 3505.72  449.57  20
   1  -2  13  983.91  237.12  20
   1  -2  14 3155.31  446.52  20
   1  -2  15  223.09  141.05  20
   1  -2  16 1703.61  351.34  20
  -1   2 -16 1259.69  205.57  11
   1  -2  17 -212.57  128.64  20
  -1   2 -17   -9.79   48.77  11
  -1   2 -18   -4.56   41.57  11
  -1   2 -19  508.80  156.47  11
  -1   2 -20  163.57  112.37  11
  -1   2 -21    0.97   71.21  11
   1  -2  22    5.56   22.68  14
  -1   2 -22  124.90  101.07  11
  -1   2 -23   65.09   66.29  11
   1  -2  23  151.03   49.71  14
   1  -2  24   44.11   26.45  14
  -1   2 -24   -4.76   31.39  11
   1  -2  25  101.82   21.93  14
  -1   2 -25   24.85   33.74  11
   1  -1 -25   25.52   35.45  11
  -1   1  24  358.63   66.72  12
  -1   1  24  245.64   47.97  14
   1  -1 -24  389.88  106.42  11
   1  -1 -23   65.68   52.01  11
   1  -1 -22   62.34   51.24  11
   1  -1 -21   57.97   49.33  11
   1  -1 -20  107.62   73.38  11
   1  -1 -19    1.06   36.67  11
   1  -1 -18  617.75  157.42  11
  -1   1  17  159.49  123.20   2
   1  -1 -17  -64.24   65.52  11
  -1   1  16  176.35  118.44   2
   1  -1 -16  -22.64   28.10  11
  -1   1  15  114.30   90.66   2
  -1   1  15  229.37  136.23  20
  -1   1  14 2552.30  411.81  20
  -1   1  13  377.45  148.01  20
  -1   1  12 2468.21  393.69  20
  -1   1  11  145.59  112.59  20
  -1   1  10   78.15   86.80  20
  -1   1   9 4342.92  429.06  20
  -1   1   8  453.76  135.13  20
  -1   1   7 2240.88  261.05  20
  -1   1   6 2714.78  259.99  20
  -1   1   5  411.27   91.80  20
  -1   1   4 2606.20  198.91  20
  -1   1   3  -20.35   23.29  20
  -1   1   2 1052.06   90.81  20
  -1   1   1   10.60    9.20   2
  -1   1   1    3.90   11.29  20
   1  -1  -1    1.70   12.55   1
   1  -1   032445.83  487.95   1
   1  -1   1  898.52   64.01  20
   1  -1   2  292.71   52.46  20
   1  -1   3  605.54   88.59  20
   1  -1   4  357.73   82.78  20
   1  -1   5 4927.06  319.63  20
   1  -1   6   93.75   62.73  20
   1  -1   7  -12.78   66.44  20
   1  -1   8  455.48  140.57  20
   1  -1   9 6510.53  539.40  20
   1  -1  10 8139.64  626.69  20
   1  -1  11 6554.24  633.84  20
   1  -1  12 3138.56  428.47  20
   1  -1  13 6727.86  665.10  20
   1  -1  14  478.30  185.18  20
   1  -1  15 3486.15  496.07  20
   1  -1  16  549.84  212.41   2
  -1   1 -16  339.52  118.58  11
   1  -1  16  411.46  193.28  20
   1  -1  17  209.93  168.64   2
  -1   1 -17  249.81  106.43  11
  -1   1 -18  401.99  149.36  11
  -1   1 -19  284.27  122.97  11
  -1   1 -20  105.40   57.34  11
  -1   1 -21   15.05   42.90  11
  -1   1 -22    7.13   49.53  11
  -1   1 -23   69.71   60.53  11
   1  -1  23   51.80   25.66  14
   1  -1  24  102.74   37.05  14
  -1   1 -24   39.12   36.37  11
   1  -1  25   33.91   14.59  14
  -1   1 -25   21.50   14.80  11
   1   0 -26  -25.69   20.09  11
   1   0 -25   15.58   28.02  11
   1   0 -24  140.89   78.86  11
  -1   0  24  109.88   27.29  14
   1   0 -23  147.51   80.26  11
   1   0 -22   78.96   84.82  11
   1   0 -21    9.49   56.03  11
   1   0 -20  568.70  154.01  11
   1   0 -19  388.26  132.69  11
   1   0 -18  717.66  159.93  11
   1   0 -17  150.05   75.73  11
  -1   0  17  183.75  123.46   2
  -1   0  16   28.95   55.71  20
   1   0 -16   -1.79   24.48  11
  -1   0  15  108.23   85.99  20
  -1   0  14  590.27  204.25  20
  -1   0  13  982.88  250.08  20
  -1   0  12  198.88   95.03  20
  -1   0  11   13.49   63.71  20
  -1   0  10 2546.99  348.29  20
  -1   0   9 1217.73  233.66  20
  -1   0   8   50.26   43.96  20
  -1   0   7  662.11  148.34  20
   1   0  -6  377.56   37.14   3
  -1   0   6  440.73  107.39  20
   1   0  -5 8414.51  185.12   3
  -1   0   5 8610.75  412.96  20
   1   0  -4  208.27   29.77   3
  -1   0   4  211.40   67.37  20
  -1   0   3 4535.71  231.06  20
  -1   0   2 7300.67  237.75  20
  -1   0   117235.81  268.63  20
   1   0   0    6.37    9.06   2
   1   0   2 8771.86  295.91  20
   1   0   3   50.39   15.77   3
   1   0   3   39.73   37.47  20
   1   0   4  211.91   30.94   3
   1   0   4  186.22   70.83  20
   1   0   5 2134.38  227.15  20
   1   0   5 2688.19   95.39   3
   1   0   6  183.52   77.42  20
   1   0   7  192.44   80.74  20
   1   0   8  401.89  140.28  20
   1   0   9 4177.31  439.01  20
   1   0  10   36.86   52.25  20
   1   0  11  965.20  239.39  20
   1   0  12  673.28  207.04  20
   1   0  13  209.77  131.30  20
   1   0  14 4329.55  568.51  20
   1   0  14 3228.01  576.37   2
   1   0  15 1201.73  311.51   2
  -1   0 -15  736.07  136.36  11
  -1   0 -16  131.35   68.07  11
   1   0  16  292.64  168.46   2
   1   0  17    1.63   37.34   2
  -1   0 -17   50.32   58.19  11
  -1   0 -18  177.96   86.01  11
  -1   0 -19   12.26   79.41  11
  -1   0 -20  -27.12   64.22  11
  -1   0 -21  -43.87   49.63  11
   1   0  22   -9.97   19.43  12
  -1   0 -22   -7.21   60.47  11
   1   0  23    8.15   19.73  14
  -1   0 -23    5.85   30.21  11
   1   0  24   20.08   18.17  14
  -1   0 -24   24.66   33.15  11
  -1   0 -25  170.65   49.89  11
   1   0  25  204.48   30.41  14
   1   1 -26  -11.58   22.64  11
   1   1 -25  -22.64   37.43  11
   1   1 -24  121.12   75.09  11
   1   1 -23  178.92   92.46  11
   1   1 -22  -67.42   72.45  11
   1   1 -21 2070.23  304.20  11
   1   1 -20  392.87  139.51  11
   1   1 -19 1470.60  235.34  11
  -1  -1  18  237.56  136.30   2
   1   1 -18  102.82   77.97  11
  -1  -1  18  114.71   99.09  20
  -1  -1  17   90.32   87.32  20
   1   1 -17   75.26   33.45  11
  -1  -1  16  110.39  123.84  20
   1   1 -16   60.54   47.57  11
  -1  -1  15   87.43   81.34  20
  -1  -1  14  179.72   99.82  20
  -1  -1  13  599.71  192.41  20
  -1  -1  12   66.71   82.53  20
  -1  -1  11 1372.06  263.77  20
  -1  -1  10  933.42  204.80  20
  -1  -1   9 9678.94  616.20  20
  -1  -1   8  384.35  124.62  20
  -1  -1   7  863.73  161.25  20
  -1  -1   6 1598.44  207.19  20
   1   1  -5   23.78   14.21   3
  -1  -1   5   26.90   55.86  20
   1   1  -4 7536.64  223.46   3
  -1  -1   4 7775.46  364.53  20
   1   1  -3 2018.38  114.92   3
  -1  -1   3 2343.94  172.24  20
   1   1  -2  155.57   50.73   2
  -1  -1   2  111.78   37.86  20
   1   1  -1  797.51   87.74   2
   1   1   0 1427.10  113.13   2
   1   1   0 1482.20   96.60  18
   1   1   1 9805.32  308.98   2
   1   1   112193.27  311.25  18
   1   1   110149.14  254.68   3
   1   1   2  108.68   51.84   2
   1   1   2  152.21   32.65   3
   1   1   3 3021.65  232.67   2
   1   1   3 3148.97  142.27   3
   1   1   412184.18  491.69  20
   1   1   5   13.74   39.91  20
   1   1   6  140.96   75.19  20
   1   1   7 1643.21  266.40  20
   1   1   8 2424.28  313.81  20
   1   1   9 4948.74  478.34  20
   1   1  10    9.53   55.08  20
   1   1  11 2671.70  432.10  20
   1   1  11 2561.23  452.13   2
   1   1  12   96.91   91.44   2
   1   1  13  160.48  136.47   2
   1   1  14   90.04   43.43   2
  -1  -1 -15   23.17   39.93  11
   1   1  15   -2.58   48.91   2
  -1  -1 -16  746.87  157.60  11
   1   1  16  844.22  263.43   2
  -1  -1 -17   71.61   71.47  11
  -1  -1 -18  121.60   87.11  11
  -1  -1 -19  202.86   96.61  11
  -1  -1 -20   87.40   68.29  11
  -1  -1 -21   36.75   50.05  11
  -1  -1 -22   83.04   52.65  11
   1   1  22   19.78   16.04  12
  -1  -1 -23   24.16   42.45  11
   1   1  23  -16.19   15.71  12
  -1  -1 -24   48.71   34.77  11
   1   1  24   63.15   25.40  14
  -1  -1 -25   27.97   16.63  11
   1   2 -26   47.54   31.61  11
   1   2 -25  139.06   58.16  11
   1   2 -24  236.27   91.54  11
   1   2 -23    1.40   44.43  11
   1   2 -22  732.85  188.25  11
   1   2 -21  719.41  177.90  11
   1   2 -20  779.68  188.03  11
   1   2 -19   -8.89   74.28  11
   1   2 -18   12.99   37.52  11
   1   2 -18   16.03   33.16   8
   1   2 -17   76.65   42.32  11
  -1  -2  17   70.73   82.79  20
   1   2 -17  -78.13   34.93   8
  -1  -2  16 -180.35  118.53  20
   1   2 -16   40.35   33.90  11
  -1  -2  15  213.13  118.48  20
  -1  -2  14  149.89  105.20  20
  -1  -2  13  808.08  217.58  20
  -1  -2  12  124.87   86.45  20
  -1  -2  11 2039.31  313.12  20
  -1  -2  1022126.41  983.87  20
  -1  -2   9 7246.55  520.14  20
  -1  -2   8   16.61   56.73  20
  -1  -2   7  276.05  102.39  20
  -1  -2   6  553.67  136.97  20
  -1  -2   5   42.77   37.39  20
  -1  -2   4  -15.22   34.05  20
  -1  -2   3 2493.27  213.13  20
   1   2  -213016.72  455.45   2
   1   2  -1 9251.24  342.83   2
   1   2   0   66.67   31.54   2
   1   2   0   85.30   25.58  18
   1   2   1   -7.78   30.29   2
   1   2   1    3.68   18.73  18
   1   2   2   27.08   38.77   2
   1   2   3  331.46   87.34   2
   1   2   4 1814.35  222.13   2
   1   2   5   68.51   60.86   2
   1   2   6 4218.59  388.37   2
   1   2   7  -21.72   54.97   2
   1   2   8    0.49   75.27   2
   1   2   9  223.83  100.30   2
   1   2  10 3833.13  472.92   2
   1   2  11   60.18   66.41   2
   1   2  12  756.97  249.51   2
   1   2  13 1566.42  344.03   2
   1   2  14  752.21  277.40   2
  -1  -2 -15   84.66   52.07  11
   1   2  15  236.24  142.54   2
  -1  -2 -16 1136.98  183.19  11
   1   2  16 1414.65  342.31   2
  -1  -2 -17  -10.03   26.36  11
  -1  -2 -18   52.21   63.00  11
  -1  -2 -19 1738.79  248.85  11
  -1  -2 -20   27.24   58.57  11
  -1  -2 -21   23.36   60.60  11
   1   2  22  605.14  103.82  12
  -1  -2 -22  454.06  117.65  11
   1   2  23    9.96   13.49  12
  -1  -2 -23   39.91   32.66  11
  -1  -2 -24   21.39   23.59  11
   1   2  24   93.61   30.45  14
   1   3 -26  102.47   43.07  11
   1   3 -25  -51.70   41.48  11
   1   3 -24    6.59   38.98  11
   1   3 -23  -65.25   52.40  11
   1   3 -22 1315.00  240.06  11
   1   3 -21  118.55   84.20  11
   1   3 -20   49.13   36.99   8
   1   3 -20   -4.89   53.65  11
   1   3 -19  142.62   74.80  11
   1   3 -19   67.24   39.19   8
   1   3 -18  346.55  145.23  11
  -1  -3  18   97.55   95.08  20
   1   3 -18  464.16   94.20   8
  -1  -3  17  142.53   75.83  20
   1   3 -17  233.15   99.48  11
   1   3 -17  399.59   82.90   8
   1   3 -16   30.89   37.28  11
  -1  -3  16  142.04  121.17  20
  -1  -3  15  107.43  110.79  20
  -1  -3  14 1124.82  259.37  20
  -1  -3  13 1434.42  281.02  20
  -1  -3  12  896.72  213.18  20
  -1  -3  11 1471.49  263.52  20
  -1  -3  10   22.04   58.48  20
  -1  -3   9  241.06  115.19  20
  -1  -3   8   71.79   75.46  20
  -1  -3   7  221.27   99.24  20
  -1  -3   6 5792.36  416.78  20
  -1  -3   5   92.48   47.76  20
  -1  -3   4 2665.53  273.15  20
   1   3  -3 2205.76  230.18   2
   1   3  -239739.81  877.97   2
   1   3  -1 7600.09  369.65   2
  -1  -3   0  538.44   43.31  19
   1   3   0  745.91   75.56  18
   1   3   0  612.75  114.67   2
  -1  -3  -1 2042.93   94.36  19
   1   3   1 2774.83  149.32  18
   1   3   1 2756.80  238.30   2
  -1  -3  -1 2006.55   99.31   1
   1   3   2 1597.32  134.57  18
   1   3   2 1408.98  188.18   2
   1   3   3   21.49   49.06   2
   1   3   4  896.03  166.48   2
   1   3   5 1923.95  259.89   2
   1   3   6   31.08   62.55   2
   1   3   7  361.23  125.33   2
   1   3   8   -8.50   60.27   2
   1   3   9    4.95   82.98   2
   1   3  10   32.40   62.07   2
   1   3  11 2084.26  376.63   2
   1   3  12 1055.77  277.55   2
   1   3  13  602.58  216.00   2
   1   3  14  164.51  117.69   2
  -1  -3 -14  212.43   72.42  11
   1   3  15 1349.68  361.47   2
  -1  -3 -15 1416.65  194.56  11
  -1  -3 -16  -14.91   47.23  11
  -1  -3 -17   82.24   45.34  11
  -1  -3 -18 4130.73  365.54  11
  -1  -3 -19  -29.15   56.81  11
  -1  -3 -20  295.77   97.83  11
   1   3  21  359.56   94.32  12
  -1  -3 -21  326.99  102.60  11
   1   3  22   39.93   31.29  12
  -1  -3 -22   87.17   47.78  11
  -1  -3 -23  154.90   58.01  11
   1   3  23  274.17   55.09  12
  -1  -3 -24   33.46   15.39  11
   1   3  24   46.10   18.62  14
   1   4 -26  138.51   47.43  11
   1   4 -25   56.29   45.17  11
   1   4 -24  211.53   89.45  11
   1   4 -23  -76.12   77.85  11
   1   4 -22  505.95  155.19  11
   1   4 -21  524.79  161.29  11
   1   4 -21  301.44   85.72   8
   1   4 -20  102.46   52.59   8
   1   4 -20   65.19   52.99  11
   1   4 -19  121.55   62.70   8
   1   4 -19   25.22   42.96  11
   1   4 -18  165.92   91.71  11
   1   4 -18   86.57   54.35   8
  -1  -4  18  -47.21   71.83  20
   1   4 -17   36.70   52.99   8
   1   4 -17   29.75   63.60  11
   1   4 -16   60.65   29.81  11
  -1  -4  16  111.00   91.47  20
  -1  -4  15   47.02   63.96  20
  -1  -4  14  163.71   80.95  20
  -1  -4  13   14.21   67.68  20
  -1  -4  12 1371.71  271.56  20
  -1  -4  11   91.61   99.30  20
  -1  -4  10   41.37   81.53  20
  -1  -4   9 2706.76  351.49  20
  -1  -4   8 1299.97  242.74  20
  -1  -4   7 1370.21  235.76  20
  -1  -4   6 1045.35  203.95  20
  -1  -4   5 7163.85  490.29  20
   1   4  -4  467.68  128.28   2
  -1  -4   4  301.78  113.09  20
   1   4  -3   91.58   59.34   2
   1   4  -2 2604.97  262.40   2
  -1  -4   1 1849.77  116.32  19
   1   4  -1 1777.01  219.45   2
   1   4   0 7343.90  428.08   2
  -1  -4   0 5881.65  183.23  19
   1   4   1 8843.56  490.79   2
   1   4   1 9020.31  277.13  18
  -1  -4  -1 7431.30  206.10  19
   1   4   2 2611.10  285.46   2
   1   4   2 2832.25  173.16  18
  -1  -4  -2 2506.94  148.27   1
   1   4   3 6973.23  478.99   2
   1   4   3 7289.95  323.80  18
   1   4   4  109.23   78.84   2
   1   4   5  -10.48   60.02   2
   1   4   6 3297.49  404.66   2
   1   4   7  308.91  137.78   2
   1   4   8   71.64   67.82   2
   1   4   9   39.39   79.30   2
   1   4  10 1546.35  306.73   2
   1   4  11  -77.74   78.55   2
   1   4  12  774.99  231.27   2
   1   4  13  280.25  146.02   2
  -1  -4 -13   68.77   40.46  11
   1   4  14  716.00  238.57   2
  -1  -4 -14  451.86  105.51  11
  -1  -4 -15   63.08   43.13  11
   1   4  15  108.68   95.73   2
  -1  -4 -16   96.75   51.78  11
  -1  -4 -17  369.28   98.29  11
  -1  -4 -18  202.46   83.15  11
  -1  -4 -19   53.04   59.22  11
  -1  -4 -20  -44.21   44.15  11
   1   4  21  581.60  113.70  12
  -1  -4 -21  517.57  122.03  11
   1   4  22  159.59   52.80  12
  -1  -4 -22  114.97   53.27  11
   1   4  23  138.13   39.07  12
  -1  -4 -23  102.63   39.35  11
   1   5 -26   33.69   26.41  11
   1   5 -26   29.84   11.73  16
   1   5 -25  112.99   53.53  11
   1   5 -24  -23.91   42.76  11
   1   5 -23  640.89  156.76  11
   1   5 -22   -5.11   27.22   8
   1   5 -22  -67.99   74.54  11
   1   5 -21  254.65   80.20   8
   1   5 -21  130.38   88.37  11
   1   5 -20  -46.78   79.23  11
   1   5 -20   41.74   40.50   8
   1   5 -19  982.02  157.95   8
   1   5 -19  934.79  210.35  11
   1   5 -18  320.66   94.21   8
   1   5 -18  230.51  107.89  11
  -1  -5  18  241.70  138.33  20
   1   5 -17  404.82  136.73  11
   1   5 -17  478.15  102.11   8
  -1  -5  17  523.21  186.65  20
   1   5 -16   32.77   42.40   8
  -1  -5  16  -35.19   63.60  20
   1   5 -16  -58.90   48.46  11
  -1  -5  15 1753.78  348.07  20
  -1  -5  14  250.21  132.83  20
  -1  -5  13  211.75  132.31  20
  -1  -5  12    4.43   59.77  20
  -1  -5  11 1087.74  263.21  20
  -1  -5  10  414.15  174.08  20
  -1  -5   9 1350.92  261.75  20
  -1  -5   814063.57  807.84  20
  -1  -5   7  577.17  180.39  20
  -1  -5   6 4063.63  422.20  20
  -1  -5   5 1320.45  232.95  20
   1   5  -4  778.46  177.28   2
   1   5  -3 2958.89  318.59   2
   1   5  -2 3202.70  322.47   2
  -1  -5   2 3361.02  215.00  19
  -1  -5   1  350.34   58.96  19
   1   5  -1  500.13  142.24   2
  -1  -5   0  361.45   54.60  19
   1   5   0  422.22  127.72   2
  -1  -5  -1  745.98   73.77  19
   1   5   1 1053.99  195.26   2
   1   5   1  895.26   81.98  18
   1   5   2  424.65  139.68   2
   1   5   2  417.25   62.56  18
  -1  -5  -2  401.38   61.22  19
  -1  -5  -2  429.75   65.69   1
   1   5   3  673.65   96.99  18
  -1  -5  -3  598.22   88.71   1
   1   5   3  621.03  176.13   2
   1   5   4 2212.85  196.42  18
   1   5   4 1809.35  303.09   2
  -1  -5  -4 1995.47  179.48   1
   1   5   5  399.04  157.62   2
   1   5   6 1467.71  280.25   2
   1   5   7  222.87  111.60   2
   1   5   8 1515.21  299.38   2
   1   5   9 3121.38  428.93   2
   1   5  10 1635.72  317.08   2
   1   5  11  573.08  201.14   2
   1   5  12  386.86  169.87   2
  -1  -5 -13 1647.37  183.53  11
   1   5  13 1831.43  376.44   2
   1   5  14  117.10  101.12   2
  -1  -5 -14   67.97   43.44  11
  -1  -5 -15  630.46  123.00  11
  -1  -5 -16  351.65   96.26  11
  -1  -5 -17 1318.99  187.93  11
  -1  -5 -18 1773.37  220.84  11
  -1  -5 -19  395.49  110.57  11
  -1  -5 -20   30.31   33.82  11
   1   5  20  -30.51   48.96  12
  -1  -5 -21  110.77   51.43  11
   1   5  21   75.08   37.01  12
   1   5  22  -22.16   26.83  12
  -1  -5 -22  -52.98   36.65  11
   1   5  23  315.95   47.65  12
   1   6 -26   33.43   23.53  11
   1   6 -26   70.07   19.96  16
   1   6 -25    4.62   26.05  11
   1   6 -24  279.47   90.09  11
   1   6 -23    8.25   36.44  11
   1   6 -23   56.98   31.61   8
   1   6 -22  559.22  108.81   8
   1   6 -22  755.71  169.31  11
   1   6 -21  -39.00   33.18   8
   1   6 -21   43.39   76.12  11
   1   6 -20  105.59   61.82   8
   1   6 -20  247.34   92.91  11
   1   6 -19  276.76   83.46   8
   1   6 -19  200.42  104.92  11
   1   6 -18   97.09   73.89  11
   1   6 -18   65.11   45.67   8
   1   6 -17  550.55  156.21  11
   1   6 -17  383.19   99.10   8
  -1  -6  16  538.53  198.11  20
   1   6 -16  628.21  148.46  11
   1   6 -16  734.58  127.56   8
  -1  -6  15  101.33   80.86  20
  -1  -6  14  862.39  251.30  20
  -1  -6  13  -17.35  108.50  20
  -1  -6  12 5707.56  600.79  20
  -1  -6  11  361.98  147.30  20
  -1  -6  10  102.37   69.66  20
  -1  -6   9 6827.41  611.78  20
  -1  -6   8  -47.21   91.56  20
  -1  -6   7 2107.88  326.40  20
  -1  -6   6 5342.22  492.80  20
   1   6  -5 5134.99  487.00   2
  -1  -6   5 6284.91  532.14  20
   1   6  -4  308.43  120.14   2
   1   6  -3  -66.73   71.58   2
  -1  -6   2  140.80   47.15  19
   1   6  -2  118.02   98.94   2
  -1  -6   1 1793.95  149.41  19
   1   6  -1 2133.05  309.37   2
   1   6   0  -29.35   69.79   2
  -1  -6   0   27.27   14.00  19
   1   6   1  203.62  112.81   2
  -1  -6  -1  176.86   37.87  19
  -1  -6  -2 1054.68  101.08  19
   1   6   2 1035.78   86.57  18
   1   6   2 1329.96  258.86   2
   1   6   3    7.66   18.72  18
   1   6   3   43.73   62.75   2
   1   6   4 1434.89  137.14  18
   1   6   4 1407.74  278.91   2
  -1  -6  -4 1533.68  152.12   1
  -1  -6  -5 6525.55  337.67   1
   1   6   5 6244.23  598.50   2
  -1  -6  -6  677.13  121.95   1
   1   6   6  535.91  174.80   2
   1   6   7   39.22   73.11   2
   1   6   8 2480.42  397.66   2
   1   6   9  -53.65   67.21   2
   1   6  10 3455.19  478.77   2
   1   6  11  -33.16   52.35   2
  -1  -6 -12 1004.31  149.89  11
   1   6  12 1135.01  305.75   2
  -1  -6 -13  414.97   89.60  11
   1   6  13  353.67  177.31   2
  -1  -6 -14  297.56   82.65  11
  -1  -6 -15  609.61  122.24  11
  -1  -6 -16  122.07   67.18  11
  -1  -6 -17  624.65  126.19  11
  -1  -6 -18 2110.20  241.02  11
   1   6  19  396.90  110.72  12
  -1  -6 -19  413.08  104.58  11
   1   6  20  994.44  149.09  12
  -1  -6 -20  959.95  146.04  11
   1   6  21    1.93   24.68  12
  -1  -6 -21   17.61   19.41  11
  -1  -6 -22  300.12   55.02  11
   1   6  22  354.06   62.96  12
   1   7 -26   17.82   11.74  16
   1   7 -26    6.35   15.33  11
   1   7 -25  248.56   64.95  11
   1   7 -24  149.18   64.97  11
   1   7 -23  288.39   94.06  11
   1   7 -22   49.98   50.63  11
   1   7 -22   42.18   31.43   8
   1   7 -21  276.36   85.65   8
   1   7 -21  217.28  101.69  11
   1   7 -20  -30.50   27.52   8
   1   7 -20    1.61   33.65  11
   1   7 -19   27.83   67.44  11
   1   7 -19  120.49   68.57   8
   1   7 -18   -6.35   34.15  11
   1   7 -18  -45.85   55.27   8
   1   7 -17   94.27   28.53  11
   1   7 -17   34.37   38.65   8
   1   7 -16  194.74   86.55  11
   1   7 -16  259.38   79.57   8
  -1  -7  16  206.87  129.75  20
   1   7 -15 1841.14  219.60  11
  -1  -7  15 1803.04  359.62  20
   1   7 -15 1926.01  205.64   8
  -1  -7  14  435.75  189.67  20
  -1  -7  13  486.49  200.50  20
  -1  -7  12   72.50   70.49  20
  -1  -7  11  970.14  258.13  20
  -1  -7  10 3074.64  449.13  20
  -1  -7   9 1305.02  289.58  20
  -1  -7   8 6568.09  600.53  20
  -1  -7   7 6797.79  594.61  20
  -1  -7   6 9099.28  695.46  20
  -1  -7   5   65.88   85.60  20
   1   7  -5  116.61   91.05   2
   1   7  -4  634.19  183.88   2
  -1  -7   3  226.09   70.10  19
   1   7  -3  211.71  107.61   2
   1   7  -2   54.87   49.38   2
  -1  -7   2    7.84   17.46  19
  -1  -7   1  593.57   89.21  19
   1   7  -1  603.10  189.71   2
   1   7   0   -3.91   69.20   2
   1   7   1  182.93  108.72   2
  -1  -7  -1  172.78   42.29  19
   1   7   2 4572.61  499.63   2
   1   7   3   -2.09   74.31   2
   1   7   4 6229.90  602.79   2
   1   7   5  194.86  143.14   2
   1   7   6 5174.42  573.95   2
   1   7   7 4442.73  546.69   2
   1   7   8 3652.62  501.24   2
   1   7   9 3491.33  496.46   2
   1   7  10  -37.22   63.33   2
  -1  -7 -11  -28.73   25.88  11
   1   7  11 -139.17  105.32   2
   1   7  12   -6.35   35.79   2
  -1  -7 -12   68.75   32.74  11
  -1  -7 -13    7.03   26.72  11
  -1  -7 -14   72.29   52.60  11
  -1  -7 -15  721.43  129.51  11
  -1  -7 -16  272.04   86.98  11
  -1  -7 -17  437.45  107.77  11
  -1  -7 -18   47.17   46.25  11
   1   7  18  -54.44   48.54  12
  -1  -7 -19  697.28  123.98  11
   1   7  19  630.81  119.99  12
   1   7  20   -5.89   33.75  12
  -1  -7 -20   76.49   47.77  11
   1   7  21  157.48   44.20  12
  -1  -7 -21  168.01   45.76  11
   1   8 -26   69.67   23.43  11
   1   8 -26   84.15   23.53  16
   1   8 -25  -51.26   33.37  11
   1   8 -24   27.27   25.80  11
   1   8 -23   36.11   43.47  11
   1   8 -22   37.95   39.65  11
   1   8 -21  210.00   92.52  11
   1   8 -21  259.05   86.65   8
   1   8 -20  640.72  136.41   8
   1   8 -20  631.56  155.81  11
   1   8 -19  134.98   47.67   8
   1   8 -19   91.78   65.31  11
   1   8 -18  129.57   76.16  11
   1   8 -18  236.41   77.96   8
   1   8 -17  500.02  134.90  11
   1   8 -17  575.04  125.94   8
  -1  -8  16 4902.32  594.03  20
   1   8 -16 4619.66  346.11   8
   1   8 -16 4824.78  386.14  11
   1   8 -15   21.93   38.03   8
   1   8 -15  152.19   66.64  11
   1   8 -14  640.26  118.21   8
  -1  -8  14  766.70  253.66  20
  -1  -8  13  157.28  113.69  20
  -1  -8  12  664.12  235.67  20
  -1  -8  11 1023.85  258.92  20
  -1  -8  10 1084.94  266.88  20
  -1  -8   9 3904.56  494.42  20
  -1  -8   8 2699.46  403.61  20
  -1  -8   712703.42  839.98  20
  -1  -8   6 2392.27  380.87  20
   1   8  -5 1398.26  278.58   2
  -1  -8   4  140.88   64.87  19
   1   8  -4   93.73   63.88   2
   1   8  -3   -5.48   77.83   2
  -1  -8   3   -6.71   19.60  19
   1   8  -2 1376.05  289.68   2
  -1  -8   2 1221.50  144.65  19
   1   8  -1 1182.16  277.28   2
   1   8   0 2354.96  377.61   2
   1   8   1  368.73  159.27   2
   1   8   2  305.37  138.31   2
   1   8   3 2514.29  406.86   2
   1   8   4   10.07   50.53   2
   1   8   5 3229.98  471.47   2
   1   8   6 6805.48  697.90   2
   1   8   7 2881.97  447.45   2
   1   8   8 1863.89  367.01   2
   1   8   9  160.85  113.46   2
   1   8   9  -43.14   40.31   6
   1   8  10  104.26   93.48   2
  -1  -8 -10  -52.85   34.16  11
   1   8  10   62.98   42.17   6
   1   8  11  339.94  163.45   2
  -1  -8 -11  366.53   84.25  11
  -1  -8 -12  404.57   97.85  11
  -1  -8 -13  158.70   64.40  11
  -1  -8 -14  681.16  135.55  11
  -1  -8 -15  494.66  113.16  11
   1   8  16  187.05   80.62  12
  -1  -8 -16  162.39   64.47  11
   1   8  17   56.46   57.08  12
  -1  -8 -17  124.98   56.19  11
   1   8  18   16.92   27.05  12
  -1  -8 -18   38.56   46.29  11
   1   8  19  121.76   48.56  12
  -1  -8 -19  191.97   62.32  11
  -1  -8 -20  420.52   65.44  11
   1   8  20  266.82   60.95  12
   1   8  21   88.72   28.44  12
   1   9 -26   39.11   14.81  16
   1   9 -25  449.87   63.12  16
   1   9 -25  302.46   60.20  11
   1   9 -24  253.25   71.73  11
   1   9 -23   59.55   34.18  11
   1   9 -22  132.44   70.24  11
   1   9 -21  320.84  106.26  11
   1   9 -20  109.31   61.01   8
   1   9 -20  173.38   96.73  11
   1   9 -19  160.96   76.89  11
   1   9 -19   78.64   47.61   8
   1   9 -18   27.47   44.24   8
   1   9 -18  139.08   73.85  11
   1   9 -17  188.20   72.60   8
   1   9 -17  275.16  103.87  11
   1   9 -16 4153.85  336.55   8
  -1  -9  16 4275.77  547.92  20
   1   9 -16 3915.07  344.71  11
  -1  -9  15  359.93  177.15  20
   1   9 -15  445.58  123.12  11
   1   9 -15  356.51   94.63   8
   1   9 -14  449.36  111.61   8
   1   9 -14  578.53  115.94  11
  -1  -9  14  632.81  221.03  20
  -1  -9  13  641.95  231.43  20
   1   9 -13  643.01  127.03   8
  -1  -9  12  805.64  244.16  20
  -1  -9  11  711.34  218.67  20
  -1  -9  10 2865.21  449.76  20
  -1  -9   9 1696.74  343.34  20
  -1  -9   8 3134.15  442.44  20
  -1  -9   7  854.12  222.24  20
  -1  -9   6  563.99  142.83  19
  -1  -9   6 1041.05  259.05  20
  -1  -9   5  706.78  140.86  19
   1   9  -5 1120.53  265.20   2
  -1  -9   4  380.92   96.21  19
   1   9  -4  429.93  165.86   2
   1   9  -3   -5.06   52.46   2
   1   9  -2  904.49  231.86   2
   1   9  -1 -157.41  108.04   2
   1   9   0  379.02  153.62   2
   1   9   1   41.52   42.74   2
   1   9   2  876.31  245.56   2
   1   9   3  905.52  253.81   2
   1   9   4 4455.72  574.53   2
   1   9   5  744.20  250.85   2
   1   9   6  145.79   64.63   2
   1   9   7 1906.87  381.98   2
   1   9   8  277.23   87.73   6
   1   9   8  188.79  124.03   2
  -1  -9  -8  352.05   75.76  11
   1   9   9 -170.18  136.12   2
   1   9   9  -47.62   39.86   6
  -1  -9 -10  -32.17   30.30  11
   1   9  10   28.01   52.10   6
  -1  -9 -11 2737.36  245.45  11
  -1  -9 -12  -30.91   33.80  11
  -1  -9 -13  125.26   60.70  11
  -1  -9 -14   64.58   41.17  11
   1   9  14   34.48   33.35  12
  -1  -9 -15  134.41   62.85  11
   1   9  15    4.96   43.59  12
  -1  -9 -16  270.62   79.23  11
   1   9  16  167.93   72.27  12
   1   9  17  316.40   87.47  12
  -1  -9 -17  360.11   88.59  11
   1   9  18   20.00   31.29  12
  -1  -9 -18   26.26   26.44  11
   1   9  19  313.83   63.99  12
  -1  -9 -19  387.18   58.53  11
   1   9  20   12.69   12.78  12
   1  10 -25   98.59   26.54  11
   1  10 -25   65.03   23.27  16
   1  10 -24  149.29   50.15  11
   1  10 -23  108.69   54.51  11
   1  10 -22  159.28   66.13  11
   1  10 -21  152.18   65.97  11
   1  10 -20  287.30   92.68  11
   1  10 -19   82.65   43.53  11
   1  10 -18   33.91   34.27   8
   1  10 -18   18.52   39.57  11
   1  10 -17  908.76  175.28  11
   1  10 -17 1182.16  178.30   8
   1  10 -16   74.70   57.95   8
   1  10 -16  -14.34   35.27  11
   1  10 -15  631.98  135.27   8
   1  10 -15  426.27  114.29  11
  -1 -10  15  404.41  177.83  20
  -1 -10  14  750.33  251.83  20
   1  10 -14  510.36  113.02  11
   1  10 -14  745.23  142.52   8
   1  10 -13  403.76  107.88   8
  -1 -10  13  436.28  192.53  20
   1  10 -13  438.29  100.23  11
   1  10 -12  370.02   97.87   8
  -1 -10  12  188.34  116.53  20
  -1 -10  11 2433.07  427.07  20
  -1 -10  10  244.36  162.47  20
  -1 -10   9 2138.17  392.35  20
  -1 -10   8  252.41  153.19  20
  -1 -10   8  274.90  104.86  19
  -1 -10   7  393.58  162.85  20
  -1 -10   6   32.67   90.94  20
   1  10  -5  660.66  211.29   2
  -1 -10   5  597.56  205.80  20
   1  10  -4 1103.46  274.40   2
   1  10  -3  415.82  157.38   2
   1  10  -2  636.00  204.54   2
   1  10  -1 1350.08  308.32   2
   1  10   0 2472.05  418.01   2
   1  10   1 1031.95  274.06   2
   1  10   2  222.95  154.10   2
   1  10   3 2029.28  398.86   2
   1  10   4  817.97  253.73   2
   1  10   5  568.66  211.61   2
   1  10   6 1170.67  312.47   2
   1  10   6  983.56  161.77   6
   1  10   7  404.93  107.35   6
  -1 -10  -7  482.68   89.17  11
   1  10   7  332.84  182.88   2
   1  10   8  285.53  154.24   2
   1  10   8  306.70   87.91   6
  -1 -10  -8  202.16   81.43  11
   1  10   9   96.54   49.81   6
  -1 -10  -9   90.27   50.77  11
   1  10  10  352.31  100.13   6
  -1 -10 -10  238.94   77.57  11
   1  10  11   -0.36   37.12  12
  -1 -10 -11   41.97   46.81  11
   1  10  12  553.19  129.69  12
  -1 -10 -12  488.51  113.43  11
  -1 -10 -13   41.89   30.58  11
   1  10  13  -13.39   22.43  15
   1  10  13   18.45   37.50  12
   1  10  14   92.95   55.20  12
  -1 -10 -14  112.18   50.93  11
  -1 -10 -15   50.73   38.64  11
   1  10  15   -4.77   38.56  12
  -1 -10 -16  648.21  113.95  11
   1  10  16  565.19  110.75  12
   1  10  17    1.54   24.33  12
  -1 -10 -17   12.98   25.97  11
   1  10  18  395.08   71.89  12
   1  10  19   25.15   15.75  12
   1  11 -25   31.08   15.43  16
   1  11 -24   33.01   21.48  16
   1  11 -24    4.92   13.74  11
   1  11 -23  121.85   40.91  16
   1  11 -23   73.10   39.01  11
   1  11 -22   40.49   38.04  11
   1  11 -21   71.45   44.43  11
   1  11 -20  374.19   99.39  11
   1  11 -19  181.82   65.84  11
   1  11 -18   24.14   46.53  11
   1  11 -17   12.18   32.25  11
   1  11 -16   85.95   58.94  11
   1  11 -15  212.71   66.62  11
   1  11 -14  473.22  115.25  11
  -1 -11  14  591.61  198.38  20
   1  11 -13    0.55   23.07  11
  -1 -11  13  274.38  145.50  20
  -1 -11  12 1557.53  345.67  20
   1  11 -12 1625.62  176.95  11
   1  11 -11   52.40   38.75   6
  -1 -11  11  -80.57   91.10  20
  -1 -11  10 1072.59  285.62  20
  -1 -11   9  225.41  151.78  20
  -1 -11   8  -23.53   59.28  20
  -1 -11   7    6.39   77.77  20
  -1 -11   6  268.74  146.95  20
  -1 -11   5   -2.22   87.03  20
   1  11  -5   14.17   80.90   2
   1  11  -4    1.30   38.31   2
   1  11  -3   25.62   58.73   2
   1  11  -2  418.62  161.44   2
   1  11  -1  581.36  214.18   2
   1  11   010517.23  908.44   2
   1  11   1   -5.11   48.94   2
   1  11   2 3902.08  579.91   2
   1  11   3 1762.60  219.60   6
   1  11   3 1362.11  335.08   2
   1  11   4  105.34  101.21   2
   1  11   4  112.49   37.26   6
   1  11   5   64.65   62.14   6
  -1 -11  -5  121.74   50.83  11
   1  11   5   56.19   73.67   2
   1  11   6  180.13   66.52   6
  -1 -11  -6  113.14   45.53  11
   1  11   6  188.88  129.22   2
   1  11   7  221.18   64.68  12
  -1 -11  -7  214.63   65.57  11
   1  11   7   74.58   41.09   6
   1  11   8   31.12   37.17  12
   1  11   8   14.62   35.29   6
   1  11   9  312.99   85.51  12
  -1 -11  -9  305.39   92.19  11
   1  11   9  407.78  102.71   6
   1  11  10    1.81   33.91  12
  -1 -11 -10   41.82   34.65  11
  -1 -11 -11   55.99   43.66  11
   1  11  11   34.79   35.42  12
  -1 -11 -12  -10.41   19.21  11
   1  11  12  -15.32   34.68  12
   1  11  12   29.96   44.83  15
   1  11  13   11.82   19.71  15
  -1 -11 -13  152.86   57.40  11
   1  11  13  151.72   60.23  12
  -1 -11 -14  468.28   95.48  11
   1  11  14  322.18   90.14  12
  -1 -11 -15  854.38  114.12  11
   1  11  15  634.17  112.14  12
   1  11  16   31.08   32.79  12
  -1 -11 -16   10.28   15.04  11
   1  11  17   85.80   31.11  12
   1  11  18   46.82   18.37  12
   1  12 -24   23.29   14.13  16
   1  12 -23   85.13   32.59  11
   1  12 -23   98.78   31.96  16
   1  12 -22   57.05   26.97  11
   1  12 -22  104.68   40.61  16
   1  12 -21  -20.74   21.33  11
   1  12 -20  130.10   60.14  11
   1  12 -19   16.86   31.59  11
   1  12 -19   59.52   38.97   6
   1  12 -18  484.99  107.50   6
   1  12 -18  367.51  108.05  11
   1  12 -17   63.67   48.00  11
   1  12 -17   28.82   37.05   6
   1  12 -16  -27.93   22.76  11
   1  12 -16  -50.65   57.86   6
   1  12 -15  174.36   71.41   6
   1  12 -15   18.06   32.11  11
   1  12 -14  149.07   65.14  11
   1  12 -14   59.37   46.12   6
   1  12 -13  281.44   98.16   6
   1  12 -13  163.58   70.54  11
   1  12 -12 1027.93  171.85   6
   1  12 -12  611.13  115.07  11
  -1 -12  12  563.40  229.40  20
   1  12 -11  971.45  169.52   6
  -1 -12  11  891.96  275.49  20
   1  12 -11  657.05  113.87  11
  -1 -12  10  -26.67  106.92  20
   1  12 -10   10.19   26.71   6
  -1 -12   9  596.38  219.79  20
   1  12  -9  695.63  135.93   6
  -1 -12   8   74.47   68.23  20
   1  12  -8   60.17   29.11   6
  -1 -12   7  -18.31   65.43  20
   1  12  -7  180.17   70.95   6
   1  12  -6  -34.51   55.18   6
  -1 -12   6 -362.04  170.86  20
  -1 -12   5  -12.72   90.47  20
   1  12  -5 -263.22  145.40   2
   1  12  -4  -75.45   85.65   2
   1  12  -3 1062.74  163.04   6
   1  12  -3 1061.80  284.18   2
   1  12  -2  851.22  145.50   6
   1  12  -2  692.70  223.74   2
   1  12  -1 4123.09  584.19   2
   1  12  -1 3820.82  326.22   6
   1  12   0 2724.25  483.66   2
   1  12   0 2790.90  285.36   6
   1  12   1 6697.96  757.33   2
   1  12   1 6566.11  446.16   6
   1  12   2 1631.76  227.86   6
   1  12   2 1568.49  386.80   2
   1  12   3 1650.85  227.78   6
   1  12   3 1513.41  386.03   2
   1  12   4 1125.54  188.11   6
   1  12   4 1003.91  296.03   2
   1  12   5  -54.64   73.82   2
   1  12   5  113.25   59.19   6
  -1 -12  -6   93.59   36.32  11
   1  12   6    0.39   26.04   6
   1  12   7   50.43   52.79   6
  -1 -12  -7   92.86   61.49  11
   1  12   8  479.84   97.63  12
  -1 -12  -8  437.08  113.75  11
   1  12   8  514.04  130.32   6
   1  12   9  257.71   69.05  12
  -1 -12  -9  161.30   68.63  11
   1  12   9  332.72  103.08   6
  -1 -12 -10   -4.60   26.57  11
   1  12  10   -3.38   25.25  12
   1  12  11  -30.34   36.18  12
  -1 -12 -11    8.19   21.30  11
   1  12  11   18.75   30.65  15
   1  12  12   16.37   26.33  15
  -1 -12 -12   19.96   24.78  11
   1  12  12  -25.02   45.70  12
  -1 -12 -13   58.44   31.20  11
   1  12  13  -16.90   36.39  12
   1  12  13   52.75   26.31  15
   1  12  14  304.48   69.48  12
   1  12  15    8.40   18.31  12
   1  12  16   69.06   29.37  12
   1  13 -23    4.98   10.02  16
   1  13 -22    9.30   13.90  11
   1  13 -22   -2.29   11.00  16
   1  13 -21   59.71   27.82  11
   1  13 -21  105.94   38.31  16
   1  13 -20  135.16   45.23  16
   1  13 -20   46.41   19.33  11
   1  13 -19   95.89   48.03  11
   1  13 -19  222.17   61.46  16
   1  13 -18  -19.73   28.43   6
   1  13 -18   71.94   39.11  16
   1  13 -18   16.30   33.71  11
   1  13 -17  612.08  128.37  11
   1  13 -17 1004.53  149.42   6
   1  13 -16  233.63   76.58   6
   1  13 -16  159.76   70.88  11
   1  13 -15   59.41   43.39   6
   1  13 -15   52.85   40.77  11
   1  13 -14  -37.57   41.51   6
   1  13 -14    3.72   13.16  16
   1  13 -14  -64.14   49.48  11
   1  13 -13  -54.03   30.15  16
   1  13 -13  -12.61   32.06   6
   1  13 -12   11.78   15.29  16
   1  13 -12   68.39   59.73   6
   1  13 -11  724.44  147.37   6
  -1 -13  10 1093.29  281.32  20
   1  13 -10  905.13  163.21   6
   1  13  -9   -1.90   31.71   6
  -1 -13   9  156.26  118.91  20
  -1 -13   8  -77.68  105.77  20
   1  13  -8  129.10   54.18   6
  -1 -13   7   11.66   55.94  20
   1  13  -7   -1.71   46.86   6
  -1 -13   6 -321.43  161.86  20
   1  13  -6   59.98   61.79   6
  -1 -13   5  731.65  118.81  13
  -1 -13   5  444.28  196.06  20
   1  13  -5  776.96  151.42   6
  -1 -13   4  723.35  252.96  20
   1  13  -4  528.00  208.33   2
  -1 -13   4  722.73  110.71  13
   1  13  -4  695.58  142.42   6
   1  13  -3   88.39   92.17   2
  -1 -13   3  137.68   42.22  13
   1  13  -3  190.78   64.26   6
  -1 -13   2 2408.86  184.98  13
   1  13  -2 2293.25  266.40   6
   1  13  -2 1577.72  359.75   2
   1  13  -1 3011.87  311.16   6
   1  13  -1 2970.39  507.66   2
   1  13   0 3018.86  315.76   6
   1  13   0 2924.91  495.36   2
   1  13   1 -189.77  129.21   2
   1  13   1  -37.53   34.80   6
   1  13   2 1412.83  336.94   2
   1  13   2 1638.05  235.80   6
   1  13   3  809.15  166.75   6
   1  13   4 2449.50  289.03   6
   1  13   5  437.90  124.92   6
   1  13   6   82.74   49.30   6
   1  13   7  394.64  109.62   6
   1  13   8  -18.73   50.68   6
   1  13  10   -8.70   24.79  15
   1  13  11  -16.57   31.22  12
   1  13  11   24.99   32.18  15
   1  13  12   44.04   33.21  15
   1  13  12  126.29   46.09  12
   1  13  13   56.24   26.44  12
   1  13  13  -51.40   23.51  15
   1  13  14   47.47   24.30  12
   1  14 -22   23.69   16.74  16
   1  14 -21   11.94   11.00  16
   1  14 -20   36.78   23.35  16
   1  14 -19  -22.98   23.44  11
   1  14 -19  -16.79   15.00  16
   1  14 -18  134.55   56.11  11
   1  14 -18  327.80   72.61   6
   1  14 -18  249.53   59.58  16
   1  14 -17   -7.83   14.95  16
   1  14 -17   -6.34   21.51  11
   1  14 -17   26.18   28.67   6
   1  14 -16    0.09   15.33  16
   1  14 -16   -0.44   32.48  11
   1  14 -16   47.98   43.72   6
   1  14 -15  484.02   84.51  16
   1  14 -15  503.71  114.41   6
   1  14 -15  248.42   87.15  11
   1  14 -14   55.42   45.87  11
   1  14 -14   55.10   27.62   6
   1  14 -14   19.98   15.85  16
   1  14 -13  100.52   36.87  16
   1  14 -13   29.52   48.37   6
   1  14 -12  141.58   64.78   6
   1  14 -11  206.68   82.43   6
   1  14 -10   23.29   56.19   6
   1  14  -9   71.21   67.25   6
   1  14  -8  104.12   55.96   6
   1  14  -7  -13.30   36.27   6
   1  14  -6  134.33   67.19   6
  -1 -14   6  133.90   61.48  13
  -1 -14   5  526.56  109.40  13
   1  14  -5  627.09  136.58   6
  -1 -14   4   11.71   30.13  13
   1  14  -4   19.07   42.02   6
   1  14  -3  375.36  109.94   6
  -1 -14   3  395.21   87.68  13
   1  14  -2  201.40   82.71   6
  -1 -14   2  231.70   63.83  13
   1  14  -1 2929.95  317.46   6
   1  14   0  -46.92   67.49   6
   1  14   1  255.64   92.49   6
   1  14   2   -8.29   55.97   6
   1  14   3 2985.60  324.97   6
   1  14   4  573.59  144.44   6
   1  14   5  264.04   92.64   6
   1  14   6   94.16   65.62   6
   1  14   7  132.19   69.19   6
   1  14   8  123.83   61.61  15
   1  14   8  245.86   86.45   6
   1  14   9  -56.10   41.60  15
   1  14  10    6.14   22.23  15
   1  14  11   29.19   18.34  15
   1  14  12    2.34   12.56  15
  -1 -15  22   95.05   24.69  13
   1  15 -21   26.87   12.14  16
  -1 -15  21   42.91   23.37  13
   1  15 -20   13.05   11.89  16
   1  15 -19  360.20   55.04  16
   1  15 -18  235.91   47.72  16
   1  15 -17  189.04   53.92   6
   1  15 -17  245.40   50.39  16
   1  15 -16   47.06   34.42   6
   1  15 -16    3.84   10.53  16
   1  15 -15    3.04   26.30   6
   1  15 -14  270.15   88.23   6
   1  15 -13   67.88   52.54   6
   1  15 -12  316.11  101.23   6
   1  15 -11   30.80   43.13   6
   1  15 -10  349.16  105.49   6
  -1 -15   9  137.23   64.36  13
   1  15  -9  115.75   72.19   6
  -1 -15   8  -14.86   40.90  13
   1  15  -8  -48.73   51.60   6
  -1 -15   7  449.02  101.89  13
   1  15  -7  479.37  122.82   6
   1  15  -6   88.17   57.05   6
  -1 -15   6  -18.76   21.01  13
  -1 -15   5  134.15   59.56  13
   1  15  -5  136.98   80.37   6
   1  15  -4  354.56  109.63   6
  -1 -15   4  315.36   84.20  13
   1  15  -4  513.35   97.45  15
   1  15  -3   59.86   46.07   6
  -1 -15   3   11.16   28.13  13
   1  15  -2  831.19  173.40   6
   1  15  -1   39.51   42.57   6
   1  15   0  139.91   80.80   6
   1  15   1  738.18  164.70   6
   1  15   2   39.58   31.04   6
   1  15   3 1007.99  188.10   6
   1  15   4   49.07   49.19   6
   1  15   5  350.40  113.66   6
   1  15   6  183.29   80.81   6
   1  15   6  186.51   69.20  15
   1  15   7  327.13   87.57  15
   1  15   7  192.21   74.53   6
   1  15   8   -3.18   34.29  15
   1  15   9   89.82   45.63  15
   1  15  10   82.92   37.42  15
   1  15  11   45.61   25.44  15
  -1 -16  21   36.71   16.79  13
  -1 -16  20  -24.09   16.42  13
  -1 -16  19   11.16   20.37  13
  -1 -16  18  585.40   97.06  13
  -1 -16  17   41.83   36.24  13
   1  16 -16   64.08   27.96   6
   1  16 -15  121.79   49.65   6
   1  16 -14   76.27   43.27   6
  -1 -16  13  149.91   67.63  13
   1  16 -13  102.99   48.71   6
   1  16 -12    7.34   24.76   6
  -1 -16  12   27.42   39.89  13
  -1 -16  11  363.98   93.30  13
   1  16 -11  430.26  105.12   6
  -1 -16  10    2.16   23.55  13
   1  16 -10  -13.31   27.76   6
   1  16  -9   86.03   62.28   6
  -1 -16   9  -14.48   28.96  13
   1  16  -8  220.43   82.24   6
  -1 -16   8  249.23   76.29  13
   1  16  -7   61.15   57.50   6
  -1 -16   7   31.65   41.11  13
   1  16  -6  150.57   72.86   6
  -1 -16   6   92.92   50.66  13
   1  16  -5  169.92   80.62   6
  -1 -16   5  119.77   50.30  13
  -1 -16   4   62.48   38.49  13
   1  16  -4  125.03   64.03   6
   1  16  -4  134.58   48.15  15
   1  16  -3  318.96   79.81  15
  -1 -16   3  244.30   67.51  13
   1  16  -3  215.61   80.39   6
   1  16  -2  324.26   83.29  15
   1  16  -2  278.45  102.65   6
   1  16  -1   44.13   57.11   6
   1  16  -1   29.01   44.94  15
   1  16   0  -57.28   46.02  15
   1  16   0    8.68   37.59   6
   1  16   1 1014.59  147.23  15
   1  16   1  757.26  159.91   6
   1  16   2   -1.96   37.14   6
   1  16   2  -20.38   29.96  15
   1  16   3   -4.80   37.84  15
   1  16   3   44.33   52.91   6
   1  16   4  688.90  144.57   6
   1  16   4  611.16  133.74  15
   1  16   5  -10.65   47.69  15
   1  16   5    7.84   24.67   6
   1  16   6   71.51   56.47  15
   1  16   6  125.40   64.57   6
   1  16   7  119.30   70.31  15
   1  16   8  253.29   60.96  15
   1  16   9  -12.94   23.71  15
   1  16  10  -30.92   18.79  15
  -1 -17  19   31.85   19.87  13
  -1 -17  18  -45.63   28.50  13
  -1 -17  17   26.52   20.08  13
  -1 -17  16  -11.35   25.10  13
   1  17 -15   26.87   22.28   6
  -1 -17  15   -7.95   21.29  13
   1  17 -14  654.23  105.33   6
  -1 -17  14  588.41  103.45  13
   1  17 -13   13.57   20.22   6
  -1 -17  13   -1.29   33.47  13
  -1 -17  12  155.56   58.63  13
   1  17 -12  162.04   64.68   6
   1  17 -11  158.19   61.32   6
  -1 -17  11  141.10   48.40  13
   1  17 -10   44.46   44.03   6
  -1 -17  10   17.58   28.43  13
  -1 -17   9    0.97   36.01  13
   1  17  -9  -29.35   44.04   6
   1  17  -8   63.07   41.18   6
  -1 -17   8   62.94   39.20  13
   1  17  -7  192.60   82.33   6
  -1 -17   7  144.42   54.32  13
   1  17  -6  846.89  164.37   6
  -1 -17   6  797.45  122.59  13
  -1 -17   5  -32.09   28.45  13
   1  17  -5   37.29   35.66   6
  -1 -17   4   12.32   18.15  13
   1  17  -4   11.71   23.47  15
   1  17  -4   36.04   39.56   6
   1  17  -3   92.19   45.93  15
   1  17  -3   98.98   59.90   6
   1  17  -2   15.54   30.79   6
   1  17  -2   73.76   34.87  15
   1  17  -1  136.39   46.55  15
   1  17  -1  110.16   58.88   6
   1  17   0   12.38   32.50  15
   1  17   0  -30.10   36.31   6
   1  17   1 -114.88   50.71  15
   1  17   1  -19.34   49.35   6
   1  17   2   71.39   45.69  15
   1  17   2   37.67   41.16   6
   1  17   3   75.87   51.10   6
   1  17   3   31.65   42.86  15
   1  17   4   -2.08   23.47  15
   1  17   4   61.90   43.67   6
   1  17   5  318.18   70.44  15
   1  17   6  616.86   97.15  15
   1  17   7  -16.12   16.93  15
   1  17   8   33.93   21.71  15
   1  17   9   51.00   19.03  15
  -1 -18  18   42.23   17.66  13
  -1 -18  17  182.94   40.93  13
  -1 -18  16   30.79   21.12  13
  -1 -18  15   15.43   16.07  13
  -1 -18  14   39.09   22.68  13
   1  18 -14  -34.78   27.18   6
   1  18 -13  349.60   67.48   6
  -1 -18  13  321.32   70.24  13
   1  18 -12   59.90   24.59   6
  -1 -18  12  123.20   47.06  13
  -1 -18  11   57.49   26.97  13
   1  18 -11   37.90   27.24   6
  -1 -18  10   -1.43   21.60  13
   1  18 -10   20.78   27.44   6
  -1 -18   9  -23.18   24.46  13
   1  18  -9   51.96   39.85   6
   1  18  -8   67.22   46.80   6
  -1 -18   8  112.32   45.58  13
  -1 -18   7  209.79   55.45  13
   1  18  -7  280.57   87.63   6
  -1 -18   6   43.43   24.27  13
   1  18  -6   20.70   26.67   6
   1  18  -5  358.21   98.39   6
   1  18  -4  124.70   65.04   6
   1  18  -3  264.44   83.17   6
   1  18  -3  301.93   62.07  15
   1  18  -2  144.94   54.09  15
   1  18  -2  200.95   74.41   6
   1  18  -1  -19.75   23.74  15
   1  18  -1   -7.09   26.09   6
   1  18   0   20.43   22.35   6
   1  18   0   28.99   21.20  15
   1  18   1   52.27   31.19  15
   1  18   1  100.24   51.88   6
   1  18   2   56.03   41.74   6
   1  18   2   32.70   36.69  15
   1  18   3  -24.90   29.29   6
   1  18   3   -6.50   20.22  15
   1  18   4  693.08   98.97  15
   1  18   5  204.33   49.50  15
   1  18   6   59.79   26.96  15
   1  18   7  328.55   47.01  15
  -1 -19  15   18.53   11.92  13
  -1 -19  14   76.54   26.91  13
  -1 -19  13  -17.85   15.18  13
   1  19 -12  105.96   29.56   6
  -1 -19  12   56.40   25.77  13
   1  19 -11  202.38   50.55   6
  -1 -19  11  154.53   39.72  13
   1  19 -10  179.46   52.70   6
  -1 -19  10   87.32   30.96  13
  -1 -19   9  130.66   36.61  13
   1  19  -9  107.47   46.20   6
  -1 -19   8  -24.30   16.78  13
   1  19  -8   56.98   21.82   6
   1  19  -7  -13.93   25.15   6
  -1 -19   7  -77.61   23.89  13
   1  19  -6   61.18   33.47   6
   1  19  -5   73.15   42.11   6
   1  19  -4   57.81   34.80   6
   1  19  -3   54.01   30.42   6
   1  19  -2  114.58   32.68  15
   1  19  -2   93.15   44.89   6
   1  19  -1   43.58   23.03  15
   1  19  -1   11.16   18.18   6
   1  19   0  197.26   43.22  15
   1  19   0  101.92   45.27   6
   1  19   1  154.77   38.14  15
   1  19   1  163.31   51.57   6
   1  19   2   19.55   18.12  15
   1  19   3   12.55   16.91  15
   1  19   4   10.65   10.19  15
   1  20  -8   -4.24   11.77   6
   1  20  -7  149.15   39.65   6
   1  20  -6    7.09   15.28   6
   1  20  -5  166.18   46.01   6
   1  20  -4   20.11   21.40   6
   1  20  -3   67.07   28.87   6
   1  20  -2  318.26   56.89   6
  -2  20   2  521.14   53.46  15
  -2  20   1    3.01    9.04  15
  -2  20   0  -26.90   13.74  15
   2 -20   1  156.07   29.43  11
   2 -20   2   96.10   27.60  11
   2 -20   2  260.79   42.77  13
   2 -20   3  155.18   38.24  13
   2 -20   3   86.82   29.21  11
   2 -20   4  106.87   37.18  13
   2 -20   5   76.34   31.00  13
   2 -20   6   69.17   33.22  13
   2 -20   7   16.81   21.57  13
   2 -20   8  128.96   39.93  13
   2 -20   9  -11.37   17.81  13
   2 -20  10  -13.26   15.18  13
   2 -20  11   -0.59   10.59  13
   2 -20  12   -7.49   10.20  13
   2 -20  13   -4.08    9.72  13
  -2  19   6  125.64   33.93  15
  -2  19   5  384.86   62.43  15
  -2  19   4   52.69   23.25  15
   2 -19  -4   20.01   12.54  11
  -2  19   3  465.52   72.84  15
   2 -19  -3  253.35   50.17  11
   2 -19  -2  -28.19   21.03  11
  -2  19   2   -9.28   17.99  15
  -2  19   1   87.80   33.31  15
   2 -19  -1   40.24   24.74  11
   2 -19   0  -22.39   16.44  11
  -2  19   0   22.70   25.75  15
   2 -19   0   -1.27   11.15  13
  -2  19   0  -10.20   21.66   6
  -2  19  -1    4.37   18.50  15
   2 -19   1  -32.84   23.67  13
  -2  19  -2   -3.78   13.41  15
  -2  19  -2   15.62   22.86   6
   2 -19   2   52.38   28.04  13
   2 -19   3   93.27   42.09  13
  -2  19  -3   76.81   35.55   6
   2 -19   4   16.89   15.68  13
  -2  19  -4   96.31   35.67   6
   2 -19   5  374.19   75.80  13
   2 -19   6  128.18   47.79  13
   2 -19   7   94.10   41.00  13
   2 -19   8   26.04   27.44  13
   2 -19   9  -31.01   24.82  13
   2 -19  10   26.61   20.21  13
   2 -19  11    6.60   17.70  13
   2 -19  12   92.39   38.16  13
   2 -19  13  -44.78   29.24  13
   2 -19  14    2.44   14.22  13
   2 -19  15   13.52   15.28  13
   2 -19  16   39.85   16.61  13
  -2  18   9   34.15   19.13  15
  -2  18   8   83.77   31.82  15
  -2  18   7   41.75   25.93  15
   2 -18  -7  -41.26   19.38  11
   2 -18  -6  278.89   56.90  11
   2 -18  -5    9.73   23.11  11
   2 -18  -4  341.06   78.68  11
   2 -18  -3  367.67   80.72  11
   2 -18  -2   85.59   35.61  13
  -2  18   2  120.01   56.03   6
   2 -18  -2   60.49   46.36  11
  -2  18   1   -1.00   20.93   6
   2 -18  -1  -12.96   28.69  13
  -2  18   0  206.23   66.45   6
   2 -18   0  128.72   49.79  13
   2 -18   1  296.86   82.80  13
  -2  18  -1  388.14   94.13   6
   2 -18   2  178.86   61.78  13
  -2  18  -2  199.61   72.66   6
  -2  18  -3   -0.63   36.49   6
   2 -18   3    7.76   21.21  13
   2 -18   4  154.82   62.08  13
  -2  18  -4   64.64   39.23   6
  -2  18  -5   37.07   33.29   6
   2 -18   5   40.55   24.83  13
   2 -18   6  126.35   54.67  13
   2 -18   7  123.61   54.87  13
   2 -18   8  240.96   70.20  13
   2 -18   9   21.18   41.37  13
   2 -18  10    9.76   24.21  13
   2 -18  11   -6.37   46.90  13
   2 -18  12   72.11   41.75  13
   2 -18  13   42.73   30.98  13
   2 -18  14  213.94   60.21  13
   2 -18  15   95.22   36.94  13
   2 -18  16   -5.62   16.24  13
   2 -18  17   15.60   12.43  13
  -2  17  11   -7.04    9.24  15
  -2  17  10   69.19   26.26  15
   2 -17 -10   47.89   19.61  11
  -2  17   9  -30.66   26.31  15
   2 -17  -9   10.86   18.88  11
   2 -17  -8   16.38   22.31  11
   2 -17  -7   16.05   23.46  11
   2 -17  -6  -11.62   20.16  11
   2 -17  -5  577.78  116.32  11
  -2  17   4  287.92   83.15   6
   2 -17  -4  238.20   74.31  11
   2 -17  -3  -25.89   28.10  13
   2 -17  -3   17.53   46.02  11
  -2  17   3    0.44   34.26   6
   2 -17  -2  -11.04   25.25  13
  -2  17   2  108.56   55.94   6
   2 -17  -1   93.11   44.40  13
  -2  17   1   82.69   54.46   6
  -2  17   0   53.70   54.19   6
   2 -17   0  -44.01   31.32  13
   2 -17   1  500.39  111.42  13
  -2  17  -1  415.83  101.51   6
   2 -17   2  128.87   57.13  13
  -2  17  -2  114.42   59.32   6
   2 -17   3  274.93   84.17  13
  -2  17  -3  234.36   75.25   6
  -2  17  -4  109.61   49.88   6
   2 -17   4  114.22   53.43  13
  -2  17  -5  685.42  121.99   6
   2 -17   5  653.42  128.59  13
   2 -17   6   59.08   35.56  13
  -2  17  -6  152.88   59.85   6
   2 -17   7  847.15  146.54  13
   2 -17   8    3.98   28.86  13
   2 -17   9   28.40   44.92  13
   2 -17  10  -27.14   25.08  13
   2 -17  11   66.34   53.25  13
  -2  17 -11   21.85   53.21  11
   2 -17  12   92.93   55.81  13
  -2  17 -12  105.60   71.14  11
  -2  17 -13   55.40   58.23  11
   2 -17  13   76.56   47.20  13
  -2  17 -14   -5.42   24.70  11
   2 -17  14   -8.50   30.77  13
   2 -17  15   99.45   48.24  13
  -2  17 -15   26.18   35.71  11
   2 -17  16  125.03   45.37  13
  -2  17 -16  126.81   54.57  11
  -2  17 -17  122.42   51.71  11
   2 -17  17  147.54   43.96  13
   2 -17  18   91.80   31.50  13
  -2  17 -18   53.44   27.14  11
   2 -17  19   41.52   16.63  13
   2 -16 -12  -59.45   22.54  11
  -2  16  12  -20.28   14.84  15
  -2  16  11  420.73   67.45  15
   2 -16 -11  412.48   70.75  11
   2 -16 -10  116.71   44.10  11
   2 -16  -9    0.45   25.62  11
   2 -16  -8  112.65   54.19  11
   2 -16  -7  101.85   62.43  11
   2 -16  -6  793.94  156.87  11
  -2  16   5   -6.33   38.74   6
   2 -16  -5   30.31   31.61  11
   2 -16  -4   40.93   34.60  13
  -2  16   4   -0.17   35.84   6
   2 -16  -4  -27.69   53.59  11
   2 -16  -3  100.37   52.03  13
  -2  16   3  134.81   66.37   6
  -2  16   2    6.36   29.99   6
   2 -16  -2   28.73   32.28  13
  -2  16   1  106.10   60.65   6
   2 -16  -1   68.02   45.89  13
  -2  16   0  272.19   79.51   6
   2 -16   0  275.06   85.75  13
  -2  16  -1   42.68   49.41   6
   2 -16   1  -15.36   27.73  13
  -2  16  -2   68.63   48.67   6
   2 -16   2   26.32   37.03  13
  -2  16  -3   90.20   52.52   6
   2 -16   3   54.11   32.29  13
   2 -16   4  515.44  116.59  13
  -2  16  -4  609.47  130.09   6
   2 -16   5  813.72  142.48  13
  -2  16  -5  912.59  150.69   6
   2 -16   6  171.11   73.08  13
  -2  16  -6   39.34   35.66   6
   2 -16   7  131.44   64.71  13
  -2  16  -8   59.97   66.14  11
   2 -16   8  124.71   62.33  13
   2 -16   9   21.67   36.80  13
  -2  16  -9   99.32   75.48  11
   2 -16  10   84.11   56.00  13
  -2  16 -10  108.72   60.05  11
   2 -16  11   -0.41   25.86  13
  -2  16 -11   12.69   46.06  11
   2 -16  12   58.14   48.67  13
  -2  16 -12   78.27   39.58  11
  -2  16 -13  -20.56   34.21  11
   2 -16  13   24.81   35.81  13
   2 -16  14   11.52   42.60  13
  -2  16 -14   35.68   43.91  11
  -2  16 -15   60.70   55.69  11
   2 -16  15   45.95   44.01  13
   2 -16  16   41.87   24.45  13
  -2  16 -16   20.06   37.00  11
   2 -16  17   10.78   24.49  13
  -2  16 -17   39.46   33.91  11
   2 -16  18  -37.91   29.95  13
  -2  16 -18    4.97   29.01  11
   2 -16  19   26.47   18.86  13
  -2  16 -19   -1.46   15.40  11
  -2  16 -20   32.29   23.57  11
   2 -16  20   50.77   17.38  13
   2 -15 -14  313.29   46.86  11
   2 -15 -13  -10.27   21.34  11
  -2  15  13   -1.66   10.25  15
   2 -15 -12  207.86   58.80  11
   2 -15 -11  -21.11   33.33  11
   2 -15 -10  106.83   61.54  11
   2 -15  -9  629.61  130.54  11
   2 -15  -8    5.98   36.07  11
   2 -15  -7  509.43  134.44  11
   2 -15  -6   44.23   43.67  11
  -2  15   6   -4.09   41.95   6
  -2  15   5   50.90   38.57   6
   2 -15  -5    3.15   33.19  11
   2 -15  -5  -19.32   22.81  13
   2 -15  -4  169.23   63.80  13
  -2  15   4  248.94   89.18   6
   2 -15  -3  -23.32   30.94  13
  -2  15   3   40.28   63.74   6
   2 -15  -2   79.29   45.04  13
  -2  15   2   83.37   42.11   6
   2 -15  -1  341.83   89.49  13
  -2  15   1  361.46   97.92   6
   2 -15   0  601.38  127.49  13
  -2  15   0  525.04  125.39   6
  -2  15  -1  963.49  167.86   6
   2 -15   1  959.27  160.57  13
   2 -15   2  425.28  104.60  13
  -2  15  -2  368.63   96.46   6
   2 -15   3 3085.31  282.60  13
  -2  15  -3 3322.58  296.59   6
  -2  15  -4  823.64  141.52   6
   2 -15   4  906.60  153.28  13
   2 -15   5  217.21   77.51  13
  -2  15  -5  170.37   57.94   6
  -2  15  -6   -9.61   43.12  11
   2 -15   6    3.64   39.11  13
  -2  15  -6  104.15   48.64   6
  -2  15  -7  331.82  103.69  11
   2 -15   7  465.40  103.89  13
   2 -15   8   -1.18   39.04  13
  -2  15  -8    3.78   60.27  11
   2 -15   9  224.81   80.45  13
  -2  15  -9  196.36   96.42  11
  -2  15 -10  250.66  100.29  11
   2 -15  10  280.86   88.12  13
  -2  15 -11   -1.01   52.29  11
   2 -15  11  -26.13   48.65  13
  -2  15 -12   46.99   62.00  11
   2 -15  12   65.26   45.64  13
   2 -15  13   23.05   32.31  13
  -2  15 -13    2.65   33.69  11
   2 -15  14   15.70   22.74  13
  -2  15 -14  -11.70   39.98  11
  -2  15 -15  151.66   76.65  11
   2 -15  15  148.38   63.82  13
   2 -15  16  399.35   96.56  13
  -2  15 -16  315.86  106.52  11
  -2  15 -17   61.91   57.13  11
   2 -15  17  130.99   50.73  13
   2 -15  18  253.93   64.76  13
  -2  15 -18  224.78   71.95  11
  -2  15 -19   55.43   31.15  11
   2 -15  19  -13.60   13.83  13
   2 -15  20   73.53   26.73  13
  -2  15 -20   81.93   44.73  11
  -2  15 -21   60.77   30.59  11
   2 -14 -15  234.18   51.89  11
  -2  14  14   29.95   18.06  15
   2 -14 -14    4.17   15.46  11
   2 -14 -13  169.26   62.86  11
   2 -14 -12   87.56   54.71  11
   2 -14 -11   15.44   38.51  11
   2 -14 -10   94.40   58.96  11
   2 -14  -9   14.98   38.80  11
   2 -14  -8   78.25   49.57  11
   2 -14  -7   49.66   51.24  11
  -2  14   7   86.78   59.12   6
   2 -14  -6   45.71   35.42  13
  -2  14   6   55.81   61.10   6
   2 -14  -6   41.38   51.16  11
   2 -14  -5  674.29  119.51  13
  -2  14   5  661.73  147.74   6
   2 -14  -4  -19.35   34.45  13
  -2  14   4   44.68   52.19   6
  -2  14   3  989.77  172.55   6
   2 -14  -3 1044.12  161.80  13
  -2  14   2  688.95  144.50   6
   2 -14  -2  658.81  128.90  13
   2 -14  -1  423.68  103.80  13
  -2  14   1  442.12  120.41   6
   2 -14   0 1637.94  205.11  13
  -2  14   0 1693.75  222.71   6
   2 -14   1  536.99  119.60  13
  -2  14  -1  524.16  122.70   6
  -2  14  -2   87.65   40.88   6
   2 -14   2   64.27   29.32  13
   2 -14   3 1612.04  204.95  13
  -2  14  -3 1666.42  191.97   6
  -2  14  -4 2368.15  224.84   6
   2 -14   4 2198.63  234.79  13
  -2  14  -4 2123.04  271.25  11
   2 -14   5   49.98   24.99  13
  -2  14  -5   46.55   28.90  11
  -2  14  -6    4.67   40.17  11
   2 -14   6   -1.07   20.35  13
  -2  14  -7  -47.53   56.12  11
   2 -14   7  -44.00   53.27  13
   2 -14   8  126.43   63.58  13
  -2  14  -8   84.90   67.42  11
   2 -14   9   14.32   29.18  13
  -2  14  -9   26.96   41.63  11
  -2  14 -10  157.49   81.61  11
  -2  14 -11  103.78   76.20  11
  -2  14 -12  839.69  174.78  11
  -2  14 -13  201.49   86.82  11
  -2  14 -14  -39.60   40.51  11
  -2  14 -15   -1.47   31.59  11
  -2  14 -16   86.31   54.35  11
  -2  14 -17  238.53   91.25  11
  -2  14 -18  159.40   63.92  11
   2 -14  18  222.76   63.59  13
   2 -14  19   72.59   38.32  13
  -2  14 -19  156.75   68.09  11
  -2  14 -20   -2.90   35.13  11
   2 -14  20    0.59   11.17  13
   2 -14  21  -15.00   10.93  13
  -2  14 -21   -4.43   20.48  11
  -2  14 -21  -15.05   12.25  16
  -2  14 -22  -10.79   13.69  11
  -2  14 -22    6.11    6.76  16
   2 -13 -17  108.25   32.44  11
   2 -13 -16 1429.01  143.21  11
   2 -13 -15   -9.44   23.86  11
   2 -13 -14  380.59   91.62  11
   2 -13 -13   59.10   57.68  11
   2 -13 -12   28.15   39.23  11
   2 -13 -11  150.39   84.06  11
   2 -13 -10   24.61   47.76  11
   2 -13  -9  -50.90   60.22  11
  -2  13   8   93.08   58.43   6
   2 -13  -8  -47.02   38.64  11
   2 -13  -7 1589.73  170.02  13
   2 -13  -7 1636.32  246.24  11
  -2  13   7 1850.18  238.57   6
  -2  13   6   78.24   66.46   6
   2 -13  -6  110.59   52.18  13
  -2  13   5  292.34  103.05   6
   2 -13  -5  247.49   69.72  13
  -2  13   4  339.91  100.80   6
   2 -13  -4  239.84   71.09  13
   2 -13  -3 2484.74  229.78  13
  -2  13   3 2807.00  292.63   6
   2 -13  -2 3423.89  273.54  13
  -2  13   2 2952.03  389.11   2
  -2  13   2 3330.04  311.59   6
   2 -13  -1 1983.70  211.15  13
  -2  13   1 1396.23  301.11   2
  -2  13   1 2221.95  249.29   6
   2 -13   0  814.14  137.13  13
  -2  13   0  723.47  195.48   2
  -2  13   0  751.74  141.84   6
  -2  13  -1 2518.38  232.05   6
  -2  13  -1 2120.70  352.80   2
   2 -13   1 2048.00  217.65  13
  -2  13  -2   56.36   60.27   2
   2 -13   2  268.54   82.17  13
  -2  13  -2  180.13   61.62   6
   2 -13   2  300.50  139.46  20
   2 -13   3  349.44  126.71  20
  -2  13  -3  457.85   84.63   6
   2 -13   3  588.23  119.48  13
  -2  13  -3  446.66  125.56  11
  -2  13  -4   15.52   52.53  11
   2 -13   4   30.67   22.88  13
  -2  13  -5  927.49  178.36  11
   2 -13   5 1292.84  257.15  20
   2 -13   5 1180.91  169.96  13
   2 -13   6    3.87   19.44  13
   2 -13   6  -19.59   36.23  19
  -2  13  -6   15.88   36.56  11
   2 -13   6   61.98   61.54  20
  -2  13  -7   78.49   45.26  11
   2 -13   7    3.41   36.88  20
  -2  13  -8 1601.24  237.58  11
   2 -13   8 1684.79  239.22  19
  -2  13  -9  135.35   79.66  11
   2 -13   9  700.53  172.50  19
   2 -13  10  171.17   83.84  19
  -2  13 -10   45.26   46.08  11
   2 -13  11  828.92  177.97  19
  -2  13 -11  890.27  192.49  11
  -2  13 -12   36.72   48.03  11
  -2  13 -13  511.53  135.13  11
  -2  13 -14   74.50   45.01  11
  -2  13 -15  199.92   93.31  11
  -2  13 -16  175.92   71.96  11
  -2  13 -17   41.70   30.12  11
  -2  13 -18  -35.17   48.60  11
  -2  13 -19   51.70   47.17  11
   2 -13  20  205.80   49.48  13
  -2  13 -20  167.95   76.09  11
  -2  13 -21   18.11   30.96  11
  -2  13 -22   14.20   24.70  11
  -2  13 -23    0.58    5.31  16
  -2  13 -23   21.00   15.23  11
   2 -12 -18   -8.35   18.47  11
   2 -12 -17  871.11  115.45  11
  -2  12  17  584.80   75.90  12
  -2  12  16   -1.64   18.88  12
   2 -12 -16   -3.75   32.84  11
   2 -12 -15  503.49  108.57  11
  -2  12  15  349.69   78.74  12
   2 -12 -14  -26.03   37.83  11
  -2  12  14  -25.70   37.03  12
   2 -12 -13 2208.27  252.01  11
   2 -12 -12  450.50  125.22  11
   2 -12 -11   22.68   45.43  11
   2 -12 -10   -1.77   32.61  11
   2 -12  -9  -14.56   52.52  11
  -2  12   8  397.53  116.88   6
   2 -12  -8  433.89  130.89  11
   2 -12  -7 1105.79  219.46  11
  -2  12   7 1358.05  203.57   6
   2 -12  -7 1056.89  131.84  13
  -2  12   6  -42.66   42.57   2
  -2  12   6   -5.78   41.96   6
   2 -12  -6   -9.58   23.12  13
   2 -12  -5   41.73   35.06  13
  -2  12   5   54.36   27.84   6
  -2  12   5  -22.12   42.10   2
   2 -12  -4  152.25   48.32  13
  -2  12   4   86.73   45.04   6
   2 -12  -3 1307.36  146.54  13
  -2  12   3  978.04  244.43   2
  -2  12   3 1438.51  194.66   6
  -2  12   2  346.36  148.12   2
  -2  12   1  227.93  122.55   2
  -2  12   0 2500.15  402.21   2
  -2  12  -1   13.35   70.75   2
   2 -12   1 -115.16   73.00  19
   2 -12   2 6486.34  571.17  19
  -2  12  -2 6141.88  609.37   2
   2 -12   3  -84.37   66.75  19
   2 -12   3  -38.47   63.80  20
   2 -12   4  620.42  182.73  20
   2 -12   4  441.56  153.73  19
   2 -12   5   68.69   73.25  20
   2 -12   5   51.23   59.48  19
   2 -12   6   36.25   46.21  19
   2 -12   6   22.84   78.74  20
   2 -12   7  211.53  110.27  19
   2 -12   7   24.42   45.99  20
   2 -12   8   58.38   64.29  20
  -2  12  -8   61.88   50.03  11
   2 -12   8   22.45   96.94  19
   2 -12   9 1683.66  294.13  20
  -2  12  -9 1697.21  231.58  11
   2 -12   9 1378.24  266.62  19
  -2  12 -10  180.16   74.19  11
   2 -12  10  165.54   95.24  19
   2 -12  10  293.02  129.97  20
   2 -12  11  460.90  157.31  19
   2 -12  11  377.46  139.31  20
  -2  12 -11  377.38  116.87  11
  -2  12 -12   17.01   39.71  11
   2 -12  12   71.39   29.46  19
  -2  12 -13   21.51   53.17  11
  -2  12 -14  247.71  103.36  11
  -2  12 -15   54.98   52.53  11
  -2  12 -16   20.32   32.23  11
  -2  12 -17  316.28  110.59  11
  -2  12 -18   70.30   70.53  11
  -2  12 -19  957.28  180.49  11
  -2  12 -20   37.64   37.38  11
  -2  12 -21  -11.67   42.85  11
  -2  12 -22  223.33   72.33  11
  -2  12 -23   14.08   21.93  11
  -2  12 -24   10.20   16.74  11
  -2  12 -24   -7.09    7.78  16
   2 -11 -19  156.81   43.97  11
  -2  11  19   72.51   26.15  12
  -2  11  18   97.89   32.31  12
   2 -11 -18  193.81   55.37  11
  -2  11  17  -28.01   27.78  12
   2 -11 -17    8.36   31.19  11
   2 -11 -16  644.16  124.97  11
   2 -11 -15   84.47   44.66  11
   2 -11 -14  861.46  161.06  11
   2 -11 -13  727.26  155.47  11
   2 -11 -12 1046.45  195.40  11
   2 -11 -11  686.20  160.19  11
   2 -11 -10   77.35   65.22  11
  -2  11   9  397.31  119.17   6
   2 -11  -9  350.97  111.45  11
  -2  11   8  619.19  140.43   6
  -2  11   8  477.44  154.72   2
   2 -11  -8  439.58  134.20  11
   2 -11  -8  475.79   80.67  13
   2 -11  -7  638.14   92.78  13
  -2  11   7  465.77  161.04   2
  -2  11   7  591.38  138.60   6
   2 -11  -6  739.73   94.73  13
  -2  11   6 1030.84  170.55   6
  -2  11   6  548.86  165.72   2
  -2  11   5  274.30   87.68   6
  -2  11   5  210.47  116.67   2
  -2  11   4  138.09   92.57   2
  -2  11   3  484.24  147.71   2
   2 -11  -2  539.83  141.98  19
  -2  11   2  450.84  169.70   2
  -2  11   1 3614.66  471.74   2
   2 -11  -1 4034.82  426.70  19
   2 -11   0  138.73   90.82  19
  -2  11   0   51.54   54.82   2
   2 -11   1 7408.34  619.65  19
  -2  11  -1 6541.19  599.83   2
  -2  11  -2  -20.19   43.23   2
   2 -11   2  -44.95   54.16  19
   2 -11   3  107.01   79.68  19
   2 -11   3   83.11   97.51  20
   2 -11   4 1181.43  251.56  19
   2 -11   4 1028.34  232.97  20
   2 -11   5  249.48  117.87  20
   2 -11   5  275.88  130.91  19
   2 -11   6  -63.34  114.50  20
   2 -11   6   83.48   70.94  19
   2 -11   7  291.50  121.93  20
   2 -11   7  250.24  116.22  19
   2 -11   8   82.58   68.78  19
   2 -11   8   75.24   92.93  20
   2 -11   9  145.02   92.71  19
   2 -11   9   13.19   49.37  20
   2 -11  10   18.77   37.66  19
  -2  11 -10   25.45   27.83  11
   2 -11  10  -53.20   64.33  20
   2 -11  11 2951.28  429.35  19
   2 -11  11 3295.75  419.39  20
  -2  11 -11 3306.52  329.48  11
  -2  11 -12  188.06   81.03  11
   2 -11  12 -105.39   87.09  19
   2 -11  12  165.53   98.49  20
  -2  11 -13  417.87  122.61  11
   2 -11  13  491.70  183.06  19
   2 -11  13  680.51  169.42  20
  -2  11 -14   80.33   58.39  11
  -2  11 -15   44.83   54.08  11
  -2  11 -16  103.18   74.01  11
  -2  11 -17   -6.93   43.99  11
  -2  11 -18  352.54  107.35  11
  -2  11 -19   57.54   44.07  11
  -2  11 -20   73.49   68.55  11
  -2  11 -21   32.12   47.11  11
  -2  11 -22  104.23   57.56  11
  -2  11 -23  -12.69   26.85  11
  -2  11 -24   23.56   23.25  11
   2 -10 -20   18.06   21.80  11
  -2  10  20   24.68   17.31  12
  -2  10  19  125.19   41.85  12
   2 -10 -19  318.17   73.80  11
   2 -10 -18   26.88   33.12  11
   2 -10 -17 2451.31  236.96  11
   2 -10 -16  -24.66   39.90  11
   2 -10 -15  239.56   85.75  11
   2 -10 -14   83.94   53.14  11
   2 -10 -13  189.15   78.80  11
   2 -10 -12   64.22   50.54  11
   2 -10 -11   -7.05   34.06  11
   2 -10 -10   37.45   25.92  11
  -2  10  10   98.22   72.80   2
  -2  10   9  440.21  115.30   6
  -2  10   9  559.53  176.02   2
   2 -10  -9  212.42   96.40  11
  -2  10   8  -74.56   71.69   2
  -2  10   8  -40.63   39.81   6
   2 -10  -8   17.09   24.40  11
  -2  10   7  125.73   88.62   2
  -2  10   7   13.96   30.70   6
  -2  10   6  228.13  134.90   2
   2 -10  -5  203.40   92.69  19
  -2  10   5  497.34  167.76   2
  -2  10   4  109.00   51.97   2
   2 -10  -4   85.05   61.69  19
   2 -10  -3  978.83  203.04  19
  -2  10   3  782.28  211.09   2
   2 -10  -2 5738.35  500.02  19
  -2  10   2 5029.66  535.01   2
   2 -10  -1 1210.21  237.34  19
  -2  10   1 1294.02  268.13   2
   2 -10   0 1163.13  233.62  19
  -2  10   0 1227.03  252.59   2
  -2  10  -1  507.41  144.84   2
   2 -10   1  582.43  168.88  19
   2 -10   2  -42.15   51.34  19
  -2  10  -2   10.16   34.59   2
   2 -10   3  -20.56   43.22  19
   2 -10   4  -45.28   78.00  20
   2 -10   4  -12.44   35.55  19
   2 -10   5 3654.04  416.28  20
   2 -10   5 3188.74  416.22  19
   2 -10   6  -20.40   45.09  20
   2 -10   6  -63.11   64.34  19
   2 -10   7  245.01  116.03  19
   2 -10   7  105.22   49.59  20
   2 -10   8  368.29  138.73  20
   2 -10   8  434.91  148.17  19
   2 -10   9   -6.66   83.31  20
   2 -10   9  -17.78   39.25  19
   2 -10  10 2789.72  406.58  20
   2 -10  11 -126.93   90.01  20
  -2  10 -12  559.31  137.42  11
   2 -10  12  580.40  182.17  20
  -2  10 -13  133.91   82.74  11
   2 -10  13  142.06   39.31  14
   2 -10  14   66.67   33.93  14
  -2  10 -14   57.66   48.54  11
  -2  10 -15  297.41  116.68  11
  -2  10 -16  273.62  102.92  11
  -2  10 -17   10.76   57.32  11
  -2  10 -18 1153.01  217.84  11
  -2  10 -19   64.68   55.67  11
  -2  10 -20   82.92   71.56  11
  -2  10 -21   -1.46   45.46  11
  -2  10 -22   88.87   62.19  11
  -2  10 -23    7.02   23.22  11
  -2  10 -24   -9.60   16.46  11
   2  -9 -21  -10.94   22.27  11
  -2   9  21   -6.67   13.31  12
  -2   9  20  216.69   57.47  12
   2  -9 -20  217.40   63.28  11
   2  -9 -19  -16.85   31.23  11
   2  -9 -18 1733.18  201.04  11
   2  -9 -17  151.52   64.49  11
   2  -9 -16  515.91  115.23  11
   2  -9 -15   69.29   52.22  11
   2  -9 -14 1541.92  211.23  11
   2  -9 -13  392.55  110.26  11
   2  -9 -12  103.06   64.03  11
  -2   9  12  -64.40   57.23   2
   2  -9 -11  184.50   70.79  11
  -2   9  11  -60.60   66.76   2
  -2   9  10  934.26  246.84   2
   2  -9 -10  850.92  166.19  11
   2  -9  -9  169.16   84.68  11
  -2   9   9  256.42   83.96   6
   2  -9  -8   84.41   62.95   1
  -2   9   8 -210.51  115.25   2
   2  -9  -7  263.43  110.88   1
  -2   9   7 -110.67   80.03   2
   2  -9  -6  995.55  226.54  19
  -2   9   6 1102.33  252.57   2
  -2   9   5 3093.01  409.19   2
   2  -9  -5 3001.74  353.11  19
  -2   9   4 2072.42  328.32   2
   2  -9  -4 1814.31  272.47  19
   2  -9  -3 2693.28  328.12  19
  -2   9   3 2761.73  378.37   2
   2  -9  -2 1944.64  283.75  19
  -2   9   2 1533.23  283.99   2
   2  -9  -1 2404.20  316.24  19
  -2   9   1 2272.27  336.15   2
   2  -9   0 1266.75  236.20  19
  -2   9   0 1266.73  236.69   2
  -2   9  -1 3587.37  392.92   2
   2  -9   1 4003.99  417.52  19
   2  -9   2  993.41  214.11  19
  -2   9  -2  759.56  174.41   2
  -2   9  -3  126.60   75.19   2
   2  -9   3  380.50  138.28  19
   2  -9   4  137.00   92.16  19
   2  -9   4   48.36   47.60  20
   2  -9   5   60.66   65.91  20
   2  -9   5   87.86   72.94  19
   2  -9   6  582.07  164.00  19
   2  -9   6  621.14  188.84  20
   2  -9   7  116.48   84.35  20
   2  -9   7  162.42   96.55  19
   2  -9   8 1487.03  267.31  20
   2  -9   9 1093.30  239.82  20
   2  -9  10  -14.28   46.77  20
   2  -9  11  571.74  192.57  20
   2  -9  12  571.43  164.76  20
   2  -9  13  -23.21  103.76  20
  -2   9 -13   81.80   72.47  11
  -2   9 -14   23.15   65.40  11
   2  -9  14  -12.80   27.44  14
   2  -9  15   51.06   60.87  20
   2  -9  15  232.05   57.92  14
  -2   9 -15  103.07   71.75  11
   2  -9  16  -60.69   34.52  14
  -2   9 -16  -26.67   41.52  11
  -2   9 -17 1694.61  259.96  11
   2  -9  17 1350.15  146.07  14
  -2   9 -18 1140.88  215.89  11
   2  -9  18  895.10  125.76  14
   2  -9  19  151.30   47.62  14
  -2   9 -19   99.93   79.50  11
  -2   9 -20  116.75   87.08  11
  -2   9 -21   11.46   40.49  11
  -2   9 -22  -69.60   54.97  11
  -2   9 -23   -1.63   35.39  11
  -2   9 -24  100.59   47.61  11
  -2   9 -25   12.56   15.53  11
   2  -8 -22  106.13   40.25  11
  -2   8  22   60.53   24.61  12
  -2   8  21   57.46   34.23  12
   2  -8 -21   69.70   38.89  11
   2  -8 -20   89.93   53.34  11
   2  -8 -19  420.21   98.99  11
   2  -8 -18    9.92   31.61  11
   2  -8 -17 1983.13  225.31  11
   2  -8 -16   80.38   54.59  11
   2  -8 -15   62.14   48.12  11
   2  -8 -14  335.00   75.26  10
   2  -8 -14  285.85   90.84  11
   2  -8 -13 2078.73  180.24  10
  -2   8  13 1951.97  304.68   2
   2  -8 -13 1856.25  226.04  11
   2  -8 -12  877.22  108.06  10
  -2   8  12  629.23  189.18   2
   2  -8 -12  660.45  136.79  11
  -2   8  11  255.51  135.41   2
   2  -8 -11  363.42   99.99  11
   2  -8 -11  251.64  108.90   1
   2  -8 -10  286.10  119.55   1
  -2   8  10  364.16  168.46   2
   2  -8  -9 3169.16  408.70   1
  -2   8   9 3482.99  447.28   2
  -2   8   8  578.22  176.59   2
   2  -8  -8  604.17  170.48   1
  -2   8   7 1019.23  223.13   2
   2  -8  -7 1176.63  234.02   1
   2  -8  -6 1040.36  213.50  19
  -2   8   6  899.12  207.41   2
   2  -8  -6  934.57  204.91   1
   2  -8  -5 2144.75  283.49  19
   2  -8  -5 2053.68  289.82   1
  -2   8   5 2143.13  320.05   2
  -2   8   4  712.71  193.47   2
   2  -8  -4  643.24  150.74  19
  -2   8   3  454.44  146.35   2
   2  -8  -3  556.06  134.91  19
   2  -8  -2 8671.16  559.65  19
  -2   8   2 8448.68  617.17   2
   2  -8  -1  882.20  184.55  19
  -2   8   1  948.17  200.27   2
  -2   8   0 3346.71  360.39   2
   2  -8   0 3761.40  386.82  19
  -2   8  -1  169.55   81.31   2
   2  -8   1  298.37  129.30  19
  -2   8  -2  222.02   82.62   2
   2  -8   2  227.29   93.03  19
   2  -8   3   92.67   80.81  19
  -2   8  -3   57.32   38.41   2
   2  -8   4  516.89  154.99  20
   2  -8   4  600.22  172.12  19
   2  -8   5 1237.38  251.32  19
   2  -8   5 1091.36  211.07  20
   2  -8   6 7294.55  389.37  18
   2  -8   6 7743.37  552.66  20
   2  -8   7  176.62  104.54  20
   2  -8   8 4630.74  459.97  20
   2  -8   9  333.99  131.10  20
   2  -8  10   79.24   68.76  20
   2  -8  11  639.20  186.77  20
   2  -8  12  770.06  215.50  20
   2  -8  13  213.88  117.28  20
   2  -8  14   17.93   21.98  14
  -2   8 -14  100.75   68.67  11
   2  -8  15 1470.24  149.70  14
  -2   8 -15 1219.26  222.22  11
   2  -8  15 1371.88  264.16  20
   2  -8  16  502.14   96.42  14
   2  -8  16  895.59  205.36  20
  -2   8 -16  681.62  167.56  11
   2  -8  17  809.96  121.41  14
  -2   8 -17 1057.10  208.06  11
  -2   8 -18   34.46   65.97  11
   2  -8  18    6.31   26.06  14
  -2   8 -19   22.48   58.16  11
   2  -8  19   76.36   33.55  14
  -2   8 -20  -29.26   62.56  11
   2  -8  20   18.58   21.86  14
  -2   8 -21   25.70   65.32  11
   2  -8  21  -34.95   24.63  14
  -2   8 -22    5.95   41.02  11
  -2   8 -23  215.39   80.38  11
  -2   8 -24  -15.58   30.04  11
  -2   8 -25  290.54   66.35  11
   2  -7 -23  -18.23   22.03  11
  -2   7  23    9.41    8.65  12
  -2   7  22   87.01   37.29  12
   2  -7 -22  115.21   50.98  11
   2  -7 -21   39.05   37.24  11
   2  -7 -20  712.32  132.76  11
   2  -7 -19   17.20   44.16  11
   2  -7 -18 1044.65  165.53  11
   2  -7 -17  483.15  116.90  11
   2  -7 -16   71.54   32.75  11
   2  -7 -16  124.96   46.03  10
   2  -7 -15  817.60  119.85  10
   2  -7 -15  777.35  139.62  11
   2  -7 -14  103.99   41.93  10
   2  -7 -14   80.08   36.79  11
  -2   7  13 1024.45  243.98   2
   2  -7 -13 1035.19  221.51   1
   2  -7 -13 1087.77  124.31  10
   2  -7 -13 1070.10  164.01  11
   2  -7 -12  101.25   62.93  11
   2  -7 -12  -36.22   50.47   1
   2  -7 -12  177.24   45.62  10
  -2   7  12  127.15   92.21   2
   2  -7 -11  336.18  144.74   1
  -2   7  11  327.26  137.78   2
  -2   7  10 5694.25  569.41   2
   2  -7 -10 6482.07  605.17   1
   2  -7  -9   -5.13   62.82   1
  -2   7   9   -0.34   45.60   2
   2  -7  -8 2099.52  325.12   1
  -2   7   8 2175.28  337.80   2
   2  -7  -7   24.10   40.57   1
   2  -7  -7   44.23   34.32  19
  -2   7   7   40.22   54.33   2
   2  -7  -6 2399.12  322.58   1
   2  -7  -6 2511.67  304.80  19
  -2   7   6 2684.90  353.50   2
   2  -7  -518311.46  800.02  19
  -2   7   519581.37  916.20   2
   2  -7  -518031.13  846.11   1
  -2   7   4  121.44   73.74   2
   2  -7  -4  106.21   62.35  19
   2  -7  -4   90.53   63.18   1
  -2   7   341572.77 1251.48   2
   2  -7  -336723.88 1157.17   1
   2  -7  -341351.93 1142.51  19
   2  -7  -2  175.53   95.53  19
  -2   7   2  166.62   77.88   2
   2  -7  -1  299.62  107.94  19
  -2   7   1  374.93  115.09   2
  -2   7   0  802.47  162.31   2
   2  -7   0  657.16  153.29  19
  -2   7  -1  185.42   70.56   2
   2  -7   1  237.12  101.66  19
   2  -7   2   38.83   56.22  19
  -2   7  -2   18.09   62.68   2
   2  -7   3 6963.99  467.66  20
   2  -7   3 5996.35  254.55  18
   2  -7   3 6879.64  510.60  19
   2  -7   4 9753.45  395.89  18
   2  -7   410271.68  665.17  19
   2  -7   5  428.60  119.18  20
   2  -7   5  527.98  109.56  18
   2  -7   6 3539.69  362.69  20
   2  -7   7  772.44  179.61  20
   2  -7   8  602.56  162.74  20
   2  -7   9  658.32  167.65  20
   2  -7  10   30.82   38.92  20
   2  -7  11 1572.94  282.51  20
   2  -7  12  491.86  172.11  20
   2  -7  13   53.84   74.95  20
  -2   7 -14 3433.96  336.75  11
   2  -7  14 3363.36  458.03  20
   2  -7  15  273.46  129.67  20
   2  -7  15  197.66   51.00  14
  -2   7 -15  466.60  139.46  11
   2  -7  16  344.52  165.08  20
  -2   7 -16  241.46   84.59  11
   2  -7  16  195.59   59.27  14
  -2   7 -17    9.03   54.89  11
   2  -7  17   46.33   34.76  14
   2  -7  18   91.56   42.50  14
  -2   7 -18   39.94   38.78  11
  -2   7 -19   31.07   54.19  11
   2  -7  19  -17.27   25.53  14
  -2   7 -20  -41.39   74.52  11
   2  -7  20  -14.12   32.57  14
  -2   7 -21   14.45   80.25  11
   2  -7  21   21.93   26.18  14
  -2   7 -22  172.73   89.25  11
   2  -7  22  119.98   38.36  14
   2  -7  23   95.23   29.94  14
  -2   7 -23  -24.32   38.90  11
  -2   7 -24  421.39   98.03  11
  -2   7 -25   -7.54   18.47  11
   2  -6 -23  353.88   83.93  11
  -2   6  23  470.27   77.84  12
   2  -6 -22   -7.48   27.88  11
   2  -6 -21  290.01   88.97  11
   2  -6 -20  121.44   64.02  11
   2  -6 -19  502.65  125.82  11
   2  -6 -18  658.60  138.49  11
   2  -6 -17  752.99  144.72  11
   2  -6 -16   71.70   45.67  11
   2  -6 -16   29.13   24.34  10
   2  -6 -15  721.33  111.13  10
  -2   6  15  510.24  162.40   2
   2  -6 -15  750.74  139.94  11
   2  -6 -15  919.03  193.74   1
   2  -6 -14  -30.39   25.08  10
  -2   6  14    7.34   29.32   2
   2  -6 -14   15.22   32.33   1
   2  -6 -14  -60.08   58.86  11
   2  -6 -13   80.39   49.14  11
  -2   6  13  127.87   91.29   2
   2  -6 -13   49.49   20.74  10
  -2   6  12  247.53  122.02   2
   2  -6 -12  180.67  109.16   1
   2  -6 -11  644.44  202.15   1
  -2   6  11  618.89  186.07   2
  -2   6  10  128.14   76.64   2
   2  -6 -10   95.14   77.96   1
  -2   6   9 1232.15  243.69   2
   2  -6  -9 1506.96  289.26   1
  -2   6   8  705.38  183.38   2
   2  -6  -8  753.03  197.81   1
   2  -6  -7   72.45   64.63   1
  -2   6   7  201.36   85.40   2
   2  -6  -7  198.79  100.06  19
  -2   6   610442.02  648.63   2
   2  -6  -6 9960.09  577.45  19
   2  -6  -610549.50  664.70   1
   2  -6  -5 1882.51  247.66  19
  -2   6   5 1872.43  262.84   2
   2  -6  -5 2040.29  275.07   1
   2  -6  -469357.97 1553.90   1
  -2   6   475236.58 1589.73   2
   2  -6  -469972.56 1419.64  19
   2  -6  -3 2755.74  279.83  19
  -2   6   3 2817.95  297.34   2
   2  -6  -3 2739.15  301.40   1
   2  -6  -2 5544.41  412.04   1
  -2   6   2 6074.67  416.32   2
   2  -6  -2 6313.23  413.80  19
   2  -6  -1 2996.03  287.03  19
  -2   6   1 2754.35  273.42   2
   2  -6   0  439.52  115.14  19
  -2   6   0  376.86  103.99   2
  -2   6  -1  797.05  139.18   2
   2  -6   1 1002.89  169.75  19
  -2   6  -211837.59  579.27   2
   2  -6   213616.71  652.61  19
   2  -6   212032.87  364.55  18
   2  -6   3 9062.84  566.77  19
   2  -6   3 8348.96  461.80  20
   2  -6   3 8065.32  344.31  18
   2  -6   4 3170.33  291.21  20
   2  -6   4 2975.82  241.07  18
   2  -6   5    1.05   47.29  20
   2  -6   6 1936.51  254.60  20
   2  -6   7  962.47  189.29  20
   2  -6   8  654.92  173.14  20
   2  -6   9  503.77  168.28  20
   2  -6  10 3878.89  416.77  20
   2  -6  11 2040.37  312.92  20
   2  -6  12 1006.63  228.26  20
   2  -6  13  916.38  233.02  20
   2  -6  14  -99.93   87.86  20
   2  -6  15  733.37  218.79  20
   2  -6  15  887.84  120.30  14
  -2   6 -15  723.33  166.22  11
  -2   6 -16  -51.00   57.40  11
   2  -6  16   76.92   22.78  14
  -2   6 -17  148.66   99.85  11
   2  -6  17  238.61   70.48  14
  -2   6 -18    9.33   45.04  11
   2  -6  18   40.67   33.25  14
   2  -6  19   99.02   56.54  14
  -2   6 -19  104.56   79.59  11
   2  -6  20   85.30   43.69  14
  -2   6 -20  102.45   60.12  11
  -2   6 -21  574.63  162.74  11
   2  -6  21  454.81   92.42  14
  -2   6 -22  -26.94   47.96  11
   2  -6  22  -15.54   21.33  14
   2  -6  23  496.24   74.10  14
  -2   6 -23  648.10  140.50  11
   2  -6  24  163.41   29.18  14
  -2   6 -24   74.12   48.82  11
  -2   6 -25  363.60   77.77  11
   2  -5 -24   36.69   32.26  11
  -2   5  24   45.72   21.66  12
   2  -5 -23  -13.57   32.36  11
   2  -5 -22   41.70   32.68  11
   2  -5 -21   30.87   44.03  11
   2  -5 -20  549.76  128.84  11
   2  -5 -19  327.56  101.89  11
   2  -5 -18  206.90   80.91  11
   2  -5 -17 6911.04  436.91  11
   2  -5 -16 8883.42  484.38  11
   2  -5 -16 7742.83  394.99  10
   2  -5 -15   41.80   30.16  10
   2  -5 -15   -9.80   25.84  11
   2  -5 -15   14.16   23.60   1
  -2   5  14 1273.90  283.13   2
   2  -5 -14 1334.71  142.34  10
   2  -5 -14 1267.27  176.04  11
  -2   5  13  577.85  184.31   2
  -2   5  12 4797.14  518.82   2
  -2   5  11   63.05   82.85   2
  -2   5  10  167.53   98.13   2
  -2   5   9  511.83  157.28   2
  -2   5   8 2860.18  343.52   2
   2  -5  -7  599.52  166.62   1
   2  -5  -7  590.48  144.50  19
  -2   5   7  867.27  183.52   2
   2  -5  -6  173.03   86.53   1
  -2   5   6  147.93   79.66   2
   2  -5  -6   92.86   64.32  19
  -2   5   515913.06  689.30   2
   2  -5  -515309.18  657.64  19
   2  -5  -516863.53  773.61   1
  -2   5   4   84.09   41.62   2
   2  -5  -4  164.83   76.88   1
   2  -5  -4   87.91   54.91  19
   2  -5  -3 6648.65  398.87  19
   2  -5  -3 6629.28  440.91   1
  -2   5   3 6901.16  411.31   2
   2  -5  -2  355.71  106.04   1
   2  -5  -2  312.95   78.92  19
  -2   5   2  320.74   87.55   2
   2  -5  -1 6392.34  371.04  19
  -2   5   1 6393.71  354.87   2
   2  -5   025513.61  750.08  19
  -2   5   024764.86  689.45   2
   2  -5   1   53.21   25.95  18
   2  -5   1   41.04   49.61  19
  -2   5  -1   83.32   48.39   2
   2  -5   2 1521.94  207.40  19
   2  -5   2 1392.00  133.16  18
  -2   5  -2 1161.62  160.52   2
   2  -5   3  277.75   85.14  20
   2  -5   3  348.89   76.71  18
   2  -5   4  622.59  129.55  20
   2  -5   5   42.08   58.08  20
   2  -5   6  566.26  136.15  20
   2  -5   7 1222.87  212.34  20
   2  -5   8    8.39   57.54  20
   2  -5   9 3887.23  392.98  20
   2  -5  10 3073.64  368.87  20
   2  -5  11  204.43  110.97  20
   2  -5  12  254.67  108.04  20
   2  -5  13  113.12   96.03  20
   2  -5  14  631.77  196.41  20
   2  -5  15 -130.43   96.07  20
  -2   5 -15   21.93   49.25  11
   2  -5  16 1208.88  290.63  20
  -2   5 -16 1199.68  219.68  11
  -2   5 -17  202.76   82.48  11
   2  -5  17  261.38  125.46  20
   2  -5  17  244.77   75.79  14
   2  -5  18   89.84   57.11  14
  -2   5 -18  106.66   90.59  11
  -2   5 -19  228.84  118.59  11
   2  -5  19  170.74   63.31  14
   2  -5  20   29.74   40.31  14
  -2   5 -20   38.65   45.61  11
   2  -5  21  -32.38   36.83  14
  -2   5 -21    2.68   48.94  11
  -2   5 -22  146.10   75.14  11
   2  -5  22   60.53   40.71  14
  -2   5 -23   25.44   33.50  11
   2  -5  23   72.80   35.48  14
  -2   5 -24  442.16   98.31  11
   2  -5  24  380.86   55.06  14
  -2   5 -25    5.07   23.62  11
   2  -4 -24   50.94   35.27  11
  -2   4  24   50.06   29.06  12
   2  -4 -23  109.12   53.03  11
   2  -4 -22   17.57   33.44  11
   2  -4 -21  -26.14   44.04  11
   2  -4 -20  113.06   87.02  11
   2  -4 -19  512.77  136.95  11
   2  -4 -18 1123.38  183.93  11
   2  -4 -17 1131.23  177.50  11
   2  -4 -16  277.86   92.55  11
   2  -4 -16  221.32   68.22  10
   2  -4 -15  455.77   95.70  10
  -2   4  15  313.16  145.41   2
   2  -4 -15  618.99  131.45  11
   2  -4 -14 1731.77  197.27  11
  -2   4  14 1912.04  342.73   2
  -2   4  13  214.11  114.96   2
  -2   4  12 1490.02  288.48   2
  -2   4  11 7019.37  605.77   2
  -2   4  10   68.40   56.06   2
  -2   4   9  143.40   68.05   2
  -2   4   8   28.82   36.53   2
   2  -4  -7 2599.38  297.67  19
  -2   4   7 2602.57  300.40   2
  -2   4   6 4165.67  352.08   2
   2  -4  -6 4277.37  352.51  19
   2  -4  -5  117.22   65.48  19
  -2   4   5   76.80   55.14   2
   2  -4  -4 4884.81  380.91   1
   2  -4  -4 4955.66  334.23  19
  -2   4   4 4556.22  315.49   2
   2  -4  -3 3544.13  271.51  19
  -2   4   3 3406.36  250.11   2
   2  -4  -3 3401.40  303.95   1
   2  -4  -2   84.07   48.06  19
   2  -4  -2   47.73   40.08   1
  -2   4   2   64.21   34.29   2
  -2   4   1 6399.62  295.93   2
   2  -4  -1 5726.49  366.52   1
   2  -4  -1 6238.68  338.57  19
   2  -4   010382.01  325.25  18
  -2   4   010648.51  382.62   2
  -2   4  -112198.49  434.40   2
   2  -4   112638.62  370.03  18
   2  -4   2 8999.22  350.66  18
   2  -4   2 7524.68  331.95  20
   2  -4   3 7193.73  338.21  20
   2  -4   412873.71  497.97  20
   2  -4   5  937.60  152.45  20
   2  -4   6   26.92   38.76  20
   2  -4   7 1040.96  180.38  20
   2  -4   8  218.84  108.95  20
   2  -4   9 2721.92  327.58  20
   2  -4  10 5353.48  482.59  20
   2  -4  11 4897.72  494.14  20
   2  -4  12 -142.35   93.20  20
   2  -4  13   73.98   50.49  20
   2  -4  14  -71.87   73.73  20
  -2   4 -15   95.83   54.15  11
   2  -4  15   28.54   63.63  20
  -2   4 -16   26.76   32.32  11
   2  -4  16   87.82   34.71  20
   2  -4  17    4.92   30.98  20
  -2   4 -17  -56.65   59.89  11
  -2   4 -18  165.24   86.05  11
  -2   4 -19   63.86   85.42  11
   2  -4  19   61.56   41.92  14
  -2   4 -20  -79.18   72.56  11
   2  -4  20   26.87   25.77  14
  -2   4 -21  133.88   79.72  11
   2  -4  21  -12.86   34.39  14
   2  -4  22    0.91   23.55  14
  -2   4 -22    8.48   43.84  11
  -2   4 -23  161.45   79.97  11
   2  -4  23  141.31   48.23  14
   2  -4  24   47.40   26.36  14
  -2   4 -24   64.55   50.94  11
  -2   4 -25  -27.96   28.98  11
   2  -3 -25   40.16   20.60  11
   2  -3 -24  175.34   62.74  11
   2  -3 -23  121.20   61.49  11
   2  -3 -22  556.92  146.01  11
   2  -3 -21  153.92   80.81  11
   2  -3 -20  -17.98   41.94  11
   2  -3 -19  555.79  134.59  11
   2  -3 -18 1526.60  216.12  11
  -2   3  17  374.24  144.87   2
   2  -3 -17  242.52   84.12  11
   2  -3 -16  246.33   88.86  11
  -2   3  16  417.62  170.14   2
   2  -3 -15   37.51   33.00  11
   2  -3 -15   59.93   36.97  10
  -2   3  15   57.34   66.54   2
  -2   3  14  683.64  213.61   2
  -2   3  13  222.90  117.72   2
  -2   3  12 1487.44  295.51   2
  -2   3  11 1545.26  288.34   2
  -2   3  10    9.24   53.98   2
  -2   3   9 4034.99  409.43  20
  -2   3   9 3479.70  382.66   2
  -2   3   8  129.53   76.43  20
  -2   3   8   51.17   44.60   2
  -2   3   7 4969.88  386.54  20
  -2   3   7 5041.29  397.59   2
   2  -3  -6 1302.35  193.37  19
  -2   3   6 1258.49  179.44   2
   2  -3  -5  294.30   88.15  19
  -2   3   5  288.79   86.08   2
  -2   3   4 5275.15  307.80   2
   2  -3  -4 5316.08  328.79  19
   2  -3  -3 3668.44  295.87   1
  -2   3   3 3421.17  216.37   2
   2  -3  -2 9107.59  441.40   1
  -2   3   2 8879.68  308.86   2
   2  -3  -1 3039.68  242.19   1
  -2   3   1 2965.85  155.79   2
   2  -3   0 2728.77  168.62  18
  -2   3   0 2600.01  165.48   2
   2  -3   1  -23.52   27.64  18
   2  -3   1  -21.76   28.48  20
   2  -3   267463.69  996.48  18
   2  -3   254389.28  737.82  20
   2  -3   3 2371.27  177.13  20
   2  -3   4 1096.76  146.36  20
   2  -3   511945.26  483.32  20
   2  -3   6 1400.26  185.72  20
   2  -3   7   61.66   53.11  20
   2  -3   8  104.32   55.66  20
   2  -3   9 1599.21  253.16  20
   2  -3  10   45.68   72.45  20
   2  -3  11 2299.93  338.23  20
   2  -3  12 5970.38  561.88  20
   2  -3  13  153.87   91.84  20
   2  -3  14  131.42  101.31  20
   2  -3  15 1183.03  296.08  20
  -2   3 -15  752.74  160.12  11
   2  -3  16 1668.18  348.99  20
  -2   3 -16 1281.36  223.59  11
  -2   3 -17  -12.49   65.88  11
   2  -3  17   92.95   76.06  20
  -2   3 -18   11.36   69.63  11
  -2   3 -19  -40.58   54.20  11
  -2   3 -20   36.50   70.15  11
   2  -3  21  -22.84   35.11  14
  -2   3 -21 -128.65   96.15  11
  -2   3 -22  141.12   80.24  11
   2  -3  22  138.95   51.47  14
   2  -3  23  306.94   67.72  14
  -2   3 -23  242.32   87.66  11
  -2   3 -24   63.37   49.22  11
   2  -3  24   95.68   35.95  14
  -2   3 -25   -9.38   22.80  11
   2  -2 -25   15.06   24.20  11
  -2   2  25   53.53   19.46  12
   2  -2 -24   46.99   36.45  11
   2  -2 -23  268.24   99.07  11
   2  -2 -22   48.06   50.53  11
   2  -2 -21    5.35   33.19  11
   2  -2 -20  -27.98   43.71  11
   2  -2 -19  400.41  120.56  11
   2  -2 -18   88.27   64.98  11
   2  -2 -17  181.03   76.59  11
   2  -2 -17  273.48   57.54   8
  -2   2  17  406.24  163.96   2
   2  -2 -16  958.15  161.81  11
  -2   2  16 1021.86  281.98   2
   2  -2 -16 1300.04  117.82   8
   2  -2 -15 1867.52  204.92  11
  -2   2  15 1978.61  377.21   2
  -2   2  14   65.49   73.16   2
  -2   2  13 1603.59  309.61  20
  -2   2  13 1308.86  286.29   2
  -2   2  12  264.45  122.90  20
  -2   2  11  440.80  140.91  20
  -2   2  10 2883.72  359.28  20
  -2   2   9 2515.70  320.29  20
  -2   2   8  -10.67   52.70  20
  -2   2   7 2533.10  270.96  20
   2  -2  -6 4329.11  345.13  19
  -2   2   6 3696.37  298.27  20
   2  -2  -5 1035.79  151.21  19
  -2   2   5  921.35  138.50  20
  -2   2   4 2104.22  183.10  20
  -2   2   3   25.98   27.07  20
  -2   2   3   46.61   30.84   2
  -2   2   242100.78  543.66   2
   2  -2  -244900.41  896.37   1
  -2   2   114467.74  222.48   2
   2  -2  -115023.14  476.80   1
   2  -2   0   68.70   31.63  18
   2  -2   1 6936.71  173.44  20
   2  -2   1 9740.13  346.62  18
   2  -2   225952.26  643.15  18
   2  -2   220540.15  387.85  20
   2  -2   363502.87  835.67  20
   2  -2   435198.00  714.59  20
   2  -2   5 1597.57  178.13  20
   2  -2   6 5021.26  355.26  20
   2  -2   7  -11.37   47.54  20
   2  -2   8  224.95   99.93  20
   2  -2   9  111.52   94.54  20
   2  -2  10 2251.24  325.85  20
   2  -2  11 6009.05  556.51  20
   2  -2  12   -1.69   85.23  20
   2  -2  13 2613.54  414.48  20
   2  -2  14  326.31  164.15  20
  -2   2 -15  101.23   67.43  11
   2  -2  15   58.90   80.48  20
   2  -2  16  413.83  190.27   2
  -2   2 -16  319.24  115.75  11
  -2   2 -17  322.10  126.11  11
   2  -2  17  -23.49   52.23   2
  -2   2 -18  522.83  150.69  11
  -2   2 -19   59.06   77.49  11
  -2   2 -20  295.29  122.65  11
  -2   2 -21   30.28   51.40  11
  -2   2 -22   89.36   77.67  11
   2  -2  22   98.68   50.32  14
  -2   2 -23  217.36   90.37  11
   2  -2  23  240.74   62.56  14
  -2   2 -24   73.27   45.20  11
   2  -2  24  -33.78   21.93  14
  -2   2 -25  -39.70   23.60  11
   2  -1 -26   43.44   27.87  11
   2  -1 -25  133.11   59.76  11
  -2   1  25   98.47   22.16  12
   2  -1 -24  840.89  154.80  11
   2  -1 -23  355.73  118.47  11
   2  -1 -22  344.94  113.72  11
   2  -1 -21  -72.72   72.65  11
   2  -1 -20  342.84  128.77  11
   2  -1 -19  206.94   92.25  11
   2  -1 -18  234.40   95.58  11
   2  -1 -18  210.84   60.49   8
   2  -1 -17  103.80   47.67   8
  -2   1  17   -2.00   26.02   2
   2  -1 -17   43.32   31.65  11
   2  -1 -16 2119.55  154.96   8
  -2   1  16 1931.44  368.50   2
   2  -1 -16 1810.48  219.91  11
  -2   1  16 2354.27  407.13  20
  -2   1  15 1362.81  300.45  20
  -2   1  14  418.34  160.91  20
  -2   1  13  266.60  130.02  20
  -2   1  12  398.61  163.05  20
  -2   1  11  142.07   87.56  20
  -2   1  10 5000.27  466.55  20
  -2   1   9 9610.94  614.22  20
  -2   1   8   35.78   48.11  20
   2  -1  -8   -9.34   10.88   3
  -2   1   7  -22.37   43.17  20
  -2   1   6 7139.82  406.76  20
  -2   1   5 5733.59  326.50  20
  -2   1   4 3537.22  223.39  20
  -2   1   329900.57  551.56  20
  -2   1   2   23.80   18.06  20
   2  -1  -1 1895.09  153.44   1
   2  -1   0  271.12   50.59  19
   2  -1   1 1708.67  141.10  19
   2  -1   285409.13  833.11  20
   2  -1   319675.26  485.23  20
   2  -1   412005.02  435.00  20
   2  -1   5 6993.47  377.79  20
   2  -1   610171.24  507.87  20
   2  -1   7 1322.97   92.93   3
   2  -1   7 1090.29  197.00  20
   2  -1   8 3245.33  355.57  20
   2  -1   9 1001.42  203.88  20
   2  -1  10 7930.04  624.43  20
   2  -1  11  103.79  100.72  20
   2  -1  12 1806.31  341.65  20
   2  -1  13  207.10  151.79  20
   2  -1  14   89.84   90.82   2
   2  -1  14  -14.04   79.03  20
  -2   1 -15   39.04   26.97  11
   2  -1  15   41.77  104.69   2
   2  -1  16 3003.18  516.50   2
  -2   1 -16 2812.02  310.61  11
  -2   1 -17  386.71  122.10  11
  -2   1 -18    3.28   41.38  11
  -2   1 -19  137.47   59.88  11
  -2   1 -20  777.27  182.07  11
  -2   1 -21  -18.18   48.24  11
   2  -1  22  620.83  110.35  14
  -2   1 -22  627.67  149.79  11
   2  -1  23   47.74   32.99  14
  -2   1 -23   15.15   42.66  11
  -2   1 -24  129.26   49.09  11
   2  -1  24  110.66   33.95  14
  -2   1 -25   10.05   12.99  11
   2   0 -26  -27.27   27.91  11
   2   0 -25  397.96   90.48  11
   2   0 -24  169.58   80.78  11
   2   0 -23  634.52  156.24  11
   2   0 -22   37.15   55.62  11
   2   0 -21  -45.91   47.30  11
   2   0 -20  126.67   55.81   8
   2   0 -20   36.09   59.63  11
   2   0 -19  303.12   77.00   8
   2   0 -19  268.88  116.68  11
   2   0 -18   93.67   75.78  11
   2   0 -18  -30.11   27.68   8
  -2   0  18  -28.34   56.36  20
  -2   0  17  114.86   94.98   2
   2   0 -17   -1.85   24.57   8
  -2   0  17  -27.93   53.73  20
   2   0 -17   67.68   46.24  11
   2   0 -16   34.52   47.87  11
  -2   0  16   62.53   72.68  20
  -2   0  15 1033.54  259.49  20
  -2   0  14  486.23  177.25  20
  -2   0  13  458.97  152.67  20
  -2   0  12 2276.06  345.60  20
  -2   0  11 2873.48  365.83  20
  -2   0  10   -5.66   86.40  20
  -2   0   9  382.65  117.46  20
   2   0  -8 1627.70  113.65   3
  -2   0   8 1668.70  231.75  20
  -2   0   7 6803.58  429.32  20
   2   0  -7 6495.89  245.29   3
   2   0  -6 5892.07  231.90   3
  -2   0   6 6425.21  383.25  20
  -2   0   524638.10  689.21  20
   2   0  -524354.51  490.06   3
   2   0  -412182.16  442.17  19
  -2   0   410960.44  418.15  20
  -2   0   3  248.80   59.97  20
   2   0  -3  249.30   56.19  19
  -2   0   2  563.34   66.87  20
   2   0  -2  479.11   69.00  19
   2   0  -1 2608.57  137.85   2
   2   0  -1 2411.05  140.91  19
   2   0  -1 2080.69  135.86   1
   2   0   0   88.06   23.66  19
   2   0   0   97.19   26.51   2
   2   0   126140.05  464.69   2
   2   0   286664.22 1083.11   2
   2   0   3 4399.87  283.86   2
   2   0   416727.18  575.00  20
   2   0   418295.29  417.31   3
   2   0   5 4627.01  208.49   3
   2   0   5 4305.22  320.29  20
   2   0   612151.25  575.77  20
   2   0   612891.08  326.58   3
   2   0   711335.57  611.10  20
   2   0   711600.96  264.30   3
   2   0   8  462.34  149.56  20
   2   0   9 3956.56  451.99  20
   2   0  10  265.65  145.25  20
   2   0  11  256.39  142.21   2
   2   0  11  273.33  122.44  20
   2   0  12   53.46   72.10   2
   2   0  13  633.71  252.37   2
   2   0  14  311.05  148.35   2
  -2   0 -15  437.27  111.40  11
   2   0  15  482.46  196.01   2
   2   0  16    8.08   40.78   2
  -2   0 -16  144.53   79.82  11
  -2   0 -17   84.59   72.96  11
  -2   0 -18   26.52   44.94  11
  -2   0 -19 2550.59  324.33  11
  -2   0 -20  -33.14   41.35  11
   2   0  20  -13.12   39.57  12
   2   0  21  376.89   80.91  12
  -2   0 -21  158.89   93.86  11
  -2   0 -22   -7.47   40.80  11
   2   0  22  -57.82   26.87  12
   2   0  23   76.05   36.82  14
  -2   0 -23   85.88   56.00  11
  -2   0 -24   69.65   40.28  11
   2   0  24   67.15   29.01  14
   2   1 -26   74.41   31.58  11
   2   1 -25   24.05   45.57  11
   2   1 -24  948.65  174.45  11
   2   1 -23    2.69   43.36  11
   2   1 -22  192.57   92.06  11
   2   1 -21   27.46   23.22   8
   2   1 -21   41.86   73.76  11
   2   1 -20   14.20   27.26   8
   2   1 -20   19.57   62.64  11
   2   1 -19   22.81   24.12   8
   2   1 -19    7.20   44.13  11
   2   1 -18   21.88   30.72   8
  -2  -1  18   37.58   53.99  20
   2   1 -18   -1.92   27.55  11
   2   1 -17  120.74   53.34  11
   2   1 -17  -62.33   40.11   8
  -2  -1  16 1071.96  280.29  20
   2   1 -16  922.91  154.91  11
  -2  -1  15  869.26  232.02  20
  -2  -1  14 2925.97  419.62  20
  -2  -1  13   45.76   60.68  20
  -2  -1  12  -27.29   65.20  20
  -2  -1  1118326.00  926.04  20
  -2  -1  10 5000.28  455.53  20
  -2  -1   9 1857.83  262.07  20
  -2  -1   8  630.54  135.91  20
  -2  -1   7 1325.51  193.14  20
   2   1  -7 1177.53  116.17   3
   2   1  -6 2677.11  175.83   3
  -2  -1   6 2882.26  270.25  20
  -2  -1   5 7416.43  398.83  20
   2   1  -5 7333.58  289.37   3
   2   1  -4 2925.52  183.93   3
  -2  -1   4 3126.34  236.76  20
  -2  -1   318996.03  523.14  20
   2   1  -317166.57  449.22   3
   2   1  -2 7457.34  312.89   2
   2   1  -2 5541.23  209.08  19
   2   1  -1  888.53   72.43   1
   2   1  -1  792.40   65.90  19
   2   1   0  101.15   21.08  19
   2   1   0  120.12   43.45  18
   2   1   0  100.46   36.64   2
   2   1   163035.75  916.09  18
   2   1   162143.47  849.76   3
   2   1   160524.35  864.63   2
   2   1   227282.76  674.48  18
   2   1   224941.21  632.38   2
   2   1   225460.88  545.16   3
   2   1   328603.11  567.04   3
   2   1   327547.51  748.79   2
   2   1   4 5398.19  246.98   3
   2   1   4 5457.63  368.01   2
   2   1   5 2337.30  160.21   3
   2   1   5 1763.72  246.18   2
   2   1   6   -9.19   37.92   2
   2   1   7 1506.88  260.04   2
   2   1   8 1813.85  312.20   2
   2   1   9  722.17  210.87   2
   2   1  10 2446.89  394.86   2
   2   1  11  199.56  116.34   2
   2   1  12 5335.55  631.66   2
   2   1  13 -121.67  102.94   2
  -2  -1 -14 1955.16  211.09  11
   2   1  14 3305.41  502.73   2
  -2  -1 -15    6.70   43.69  11
   2   1  15   54.52   79.97   2
  -2  -1 -16  251.85   91.17  11
   2   1  16  331.98  173.60   2
  -2  -1 -17  -39.16   34.17  11
  -2  -1 -18 1289.26  213.94  11
  -2  -1 -19   65.91   59.79  11
   2   1  20   43.42   39.20  12
  -2  -1 -20  -37.08   52.81  11
  -2  -1 -21  -50.51   54.83  11
   2   1  21  -19.29   29.03  12
  -2  -1 -22   74.50   40.36  11
   2   1  22   56.11   20.70  12
  -2  -1 -23  -32.62   41.52  11
   2   1  23  -14.27   21.18  14
   2   1  24  620.14   71.46  14
  -2  -1 -24  380.54   66.62  11
   2   2 -26  -34.15   35.40  11
   2   2 -25  141.28   63.08  11
   2   2 -24  142.27   82.32  11
   2   2 -23  408.60  127.56  11
   2   2 -22  -55.56   40.93   8
   2   2 -22  -88.66   79.52  11
   2   2 -21   34.86   23.97   8
   2   2 -21   66.87   68.42  11
   2   2 -20  540.62  117.37   8
   2   2 -20  544.69  161.45  11
   2   2 -19  -33.14   37.90   8
   2   2 -19  -48.77   33.26  11
   2   2 -18  641.56  116.91   8
   2   2 -18  429.48  135.00  11
  -2  -2  17  578.42  204.11  20
   2   2 -17  587.31  143.39  11
   2   2 -17  440.23   93.16   8
  -2  -2  16 1058.70  266.19  20
  -2  -2  15 2058.96  359.60  20
  -2  -2  14   48.15   65.28  20
  -2  -2  13  199.98  110.21  20
  -2  -2  12 4112.11  458.47  20
  -2  -2  11 6629.60  547.47  20
  -2  -2  1021906.88  962.14  20
  -2  -2   916548.39  800.62  20
  -2  -2   816292.52  747.84  20
  -2  -2   7 7673.09  486.41  20
  -2  -2   6  441.58  122.17  20
   2   2  -6  338.62   74.51   3
  -2  -2   5 1450.68  194.27  20
   2   2  -5 1530.64  153.29   3
  -2  -2   4  717.81  127.87  20
   2   2  -4  648.23   98.70   3
   2   2  -3  752.36  129.54   2
   2   2  -3  796.83  109.24   3
   2   2  -213312.18  477.73   2
   2   2  -1 4046.30  254.27   2
   2   2  -1 3521.73  215.90  18
   2   2   0 6519.36  298.26  18
   2   2   0 5484.19  306.27   2
   2   2   1  -15.37   27.71  18
   2   2   1   77.02   47.38   3
   2   2   1    7.48   26.48   2
   2   2   2  268.37   72.36  18
   2   2   2  213.92   80.24   2
   2   2   2  229.40   63.09   3
   2   2   310460.51  380.93   3
   2   2   311192.89  469.97  18
   2   2   3 9648.84  499.35   2
   2   2   411765.31  403.20   3
   2   2   410502.91  547.44   2
   2   2   5 3932.55  380.05   2
   2   2   6  439.79  142.49   2
   2   2   7   45.58   64.55   2
   2   2   8  297.74  137.51   2
   2   2   9  813.72  244.29   2
   2   2  10  743.14  215.27   2
   2   2  11 2801.81  431.36   2
   2   2  12 2410.84  419.31   2
   2   2  13  359.83  167.62   2
   2   2  14  163.12  116.86   2
  -2  -2 -14   24.37   33.16  11
   2   2  15  525.08  209.83   2
  -2  -2 -15  383.93   96.38  11
  -2  -2 -16  146.87   68.72  11
  -2  -2 -17   36.92   54.67  11
  -2  -2 -18  661.89  156.26  11
  -2  -2 -19  158.45   74.82  11
   2   2  20  -33.71   28.92  12
  -2  -2 -20   -7.59   33.97  11
  -2  -2 -21   94.88   47.47  11
   2   2  21   62.49   36.47  12
  -2  -2 -22   59.42   47.02  11
   2   2  22   -7.15   24.56  12
  -2  -2 -23  300.85   69.35  11
   2   2  23  466.23   73.10  14
   2   2  23  473.50   55.26  12
   2   2  24   29.57   16.98  14
   2   3 -26  219.95   57.68  11
   2   3 -25  -30.90   49.77  11
   2   3 -24  194.09   75.82  11
   2   3 -23   58.31   33.84   8
   2   3 -23  -49.13   66.57  11
   2   3 -22  106.45   59.30  11
   2   3 -22  149.55   59.01   8
   2   3 -21  714.03  170.80  11
   2   3 -21  727.53  129.03   8
   2   3 -20  428.45  105.49   8
   2   3 -20  458.57  147.72  11
   2   3 -19  323.53  122.50  11
   2   3 -19  388.36  101.85   8
   2   3 -18   74.78   60.60   8
   2   3 -18   21.62   32.58  11
   2   3 -17   61.25   60.98  11
   2   3 -17  -22.33   31.55   8
  -2  -3  16  663.79  212.19  20
  -2  -3  15   10.81   42.47  20
  -2  -3  14 1241.58  271.57  20
  -2  -3  13 1318.93  266.70  20
  -2  -3  12   65.42   63.95  20
  -2  -3  11  304.58  126.19  20
  -2  -3  10 1836.24  297.24  20
  -2  -3   919090.43  901.67  20
  -2  -3   8  903.29  192.44  20
  -2  -3   7  180.46   93.95  20
  -2  -3   6 5038.13  405.91  20
  -2  -3   5  686.80  154.87  20
   2   3  -4 1508.93  171.31   3
  -2  -3   4 1644.82  231.76  20
   2   3  -4 1795.99  234.12   2
   2   3  -3 3916.07  275.19   3
   2   3  -3 4877.76  342.24   2
   2   3  -2 6717.36  395.51   2
   2   3  -1 5377.47  349.58   2
   2   3   0 3742.43  269.28   3
   2   3   0 3582.73  222.26  18
   2   3   0 3782.39  294.48   2
   2   3   1 4426.94  259.76  18
   2   3   1 4934.94  301.92   3
   2   3   1 4436.59  330.63   2
   2   3   2  933.24  127.69  18
   2   3   2  919.97  162.50   2
   2   3   3  123.09   74.96   2
   2   3   3  114.61   44.66  18
   2   3   4 1133.83  206.05   2
   2   3   4 1252.70  171.62  18
   2   3   5  316.75  127.61   2
   2   3   6   60.56   71.92   2
   2   3   7  556.07  172.15   2
   2   3   8 9486.63  686.86   2
   2   3   9 1027.57  249.89   2
   2   3  10 2015.63  346.74   2
   2   3  11  602.92  198.12   2
   2   3  12  555.70  201.19   2
  -2  -3 -13  516.30   94.40  11
   2   3  13  935.77  280.53   2
  -2  -3 -14  189.67   72.14  11
   2   3  14  162.83  117.75   2
   2   3  15 1049.34  292.95   2
   2   3  15  992.43  224.13  18
  -2  -3 -15 1033.81  167.55  11
  -2  -3 -16 1654.52  218.46  11
  -2  -3 -17  516.76  122.75  11
  -2  -3 -18 1078.35  187.64  11
  -2  -3 -19   96.14   67.00  11
   2   3  19  120.41   62.52  12
  -2  -3 -20   37.52   36.20  11
   2   3  20   85.83   43.99  12
   2   3  21  -28.24   26.59  12
  -2  -3 -21   30.19   28.82  11
  -2  -3 -22   82.59   45.00  11
   2   3  22  187.72   51.09  12
  -2  -3 -23   93.26   29.49  11
   2   3  23   62.90   27.97  14
   2   3  23   65.62   20.70  12
   2   4 -26   34.19   20.71  11
   2   4 -25  171.42   72.02  11
   2   4 -24  -18.05   50.27  11
   2   4 -23  904.96  127.53   8
   2   4 -23  900.63  180.24  11
   2   4 -22  351.01  119.74  11
   2   4 -22  237.74   78.36   8
   2   4 -21  302.01  127.67  11
   2   4 -21  166.53   73.29   8
   2   4 -20  -33.10   41.76   8
   2   4 -20  -18.03   39.26  11
   2   4 -19   19.95   25.67   8
   2   4 -19   67.49   77.91  11
  -2  -4  18  187.50  119.88  20
   2   4 -18   30.63   54.31  11
   2   4 -18  131.89   67.48   8
   2   4 -17 1775.22  199.56   8
   2   4 -17 1799.66  245.83  11
  -2  -4  16  101.56  102.10  20
   2   4 -16  136.35   57.40   8
  -2  -4  15  539.73  187.84  20
  -2  -4  14   17.46   48.74  20
  -2  -4  13 1739.08  318.39  20
  -2  -4  12 1322.24  270.84  20
  -2  -4  11 2799.62  392.43  20
  -2  -4  1011588.49  772.42  20
  -2  -4   9   -5.52   56.62  20
  -2  -4   8  395.57  145.95  20
  -2  -4   7 3023.61  360.13  20
  -2  -4   6 2484.38  312.00  20
  -2  -4   5  842.15  194.56  20
   2   4  -4 7613.82  494.21   2
   2   4  -3   77.34   61.87   2
   2   4  -2 4546.92  369.21   2
   2   4  -1    6.84   48.88   2
   2   4   017664.68  706.34   2
   2   4   016460.08  483.57  18
   2   4   1  696.34  102.36  18
   2   4   1  594.63  137.98   2
   2   4   2 1650.95  165.86  18
   2   4   2 1768.71  245.77   2
   2   4   3 1317.72  225.14   2
   2   4   3 1209.19  155.90  18
   2   4   4 7278.97  405.06  18
   2   4   4 6937.96  546.49   2
   2   4   5 3231.17  383.57   2
   2   4   5 3360.25  299.23  18
   2   4   6  204.98  114.79   2
   2   4   6  184.76   79.97  18
   2   4   7  308.34  133.06   2
   2   4   8 5754.91  571.07   2
   2   4   9 2525.54  386.77   2
   2   4  10 5331.02  575.27   2
   2   4  11  219.97  126.99   2
   2   4  12 2609.73  437.34   2
   2   4  12 1518.71  277.65  18
   2   4  13  583.34  166.08  18
   2   4  13  905.83  265.67   2
  -2  -4 -13  818.74  121.62  11
   2   4  14  187.16  131.61   2
  -2  -4 -14  129.54   59.64  11
  -2  -4 -15   65.57   42.37  11
  -2  -4 -16  141.19   68.56  11
  -2  -4 -17 3689.76  321.28  11
  -2  -4 -18   13.89   28.79  11
  -2  -4 -19  126.16   63.98  11
   2   4  19  151.96   67.74  12
  -2  -4 -20  151.92   66.98  11
   2   4  20   96.92   48.73  12
  -2  -4 -21   40.34   44.60  11
   2   4  21   22.94   17.70  12
  -2  -4 -22  137.60   47.63  11
   2   4  22  156.73   41.11  12
   2   4  23  -20.84   18.53  14
   2   5 -26   31.78   13.41  16
   2   5 -26  -50.68   26.84  11
   2   5 -25   73.22   45.97  11
   2   5 -24  245.57   83.70  11
   2   5 -24  258.58   60.26   8
   2   5 -23  -48.31   55.38  11
   2   5 -23   -0.36   24.94   8
   2   5 -22   93.40   46.50   8
   2   5 -22   29.31   49.83  11
   2   5 -21   65.68   59.39  11
   2   5 -21   18.72   29.34   8
   2   5 -20  748.69  147.14   8
   2   5 -20  822.69  179.54  11
   2   5 -19 1666.38  254.02  11
   2   5 -19 1575.18  207.63   8
   2   5 -18  375.64  102.06   8
  -2  -5  18  438.71  183.68  20
   2   5 -18  322.64  124.38  11
   2   5 -17   53.82   35.55  11
   2   5 -17  160.31   62.01   8
  -2  -5  17  104.85   89.46  20
   2   5 -16 1253.35  171.66   8
  -2  -5  16 1272.38  308.87  20
   2   5 -16 1256.83  180.40  11
  -2  -5  15  195.89  120.26  20
  -2  -5  14 2285.87  382.85  20
  -2  -5  13  824.98  225.95  20
  -2  -5  12  244.10  136.66  20
  -2  -5  11  -31.60   62.30  20
  -2  -5  10 1129.06  249.51  20
  -2  -5   9 9401.19  719.35  20
  -2  -5   8  415.45  152.02  20
  -2  -5   7 5136.51  502.52  20
  -2  -5   6  280.56  137.33  20
  -2  -5   5 3444.63  403.48  20
   2   5  -5 3435.94  373.81   2
   2   5  -4   34.57   53.31   2
   2   5  -3 2395.69  293.19   2
   2   5  -2 1323.16  241.02   2
  -2  -5   2 1287.62   92.39  19
   2   5  -1  426.00  130.74   2
   2   5   0 1319.59  234.33   2
   2   5   1   -1.23   44.90   2
   2   5   1  -22.85   25.33  18
   2   5   2  165.15   55.70  18
   2   5   2  106.62   69.09   2
   2   5   3   15.20   21.47  18
   2   5   3   84.19   92.02   2
   2   5   4 2721.94  252.97  18
   2   5   4 3118.05  408.70   2
   2   5   513006.40  576.62  18
   2   5   513934.18  857.68   2
   2   5   6  810.72  156.82  18
   2   5   6  952.00  229.67   2
   2   5   7   91.81   82.69   2
   2   5   7  -13.34   27.52  18
   2   5   8 5779.08  591.18   2
   2   5   8 3952.55  383.72  18
   2   5   9 2657.44  325.57  18
   2   5   9 3563.88  485.12   2
   2   5  10  524.71  200.35   2
   2   5  10  574.16  158.31  18
   2   5  11 1429.73  320.74   2
   2   5  12  109.74   97.86   2
  -2  -5 -12  189.31   58.55  11
  -2  -5 -13   43.18   30.79  11
   2   5  13 -267.97  150.33   2
  -2  -5 -14  888.36  141.74  11
  -2  -5 -15  346.04   89.95  11
  -2  -5 -16 1986.05  222.62  11
  -2  -5 -17   -0.16   26.13  11
  -2  -5 -18 1062.58  167.41  11
   2   5  18 1111.20  182.59  12
  -2  -5 -19  126.96   62.90  11
   2   5  19  243.15   85.89  12
  -2  -5 -20  289.61   84.42  11
   2   5  20  422.63   94.96  12
  -2  -5 -21  122.14   45.25  11
   2   5  21   49.47   31.43  12
   2   5  22   75.59   29.86  12
   2   6 -26   -0.60   15.93  11
   2   6 -26    1.71    8.28  16
   2   6 -25   48.77   18.94  11
   2   6 -24    1.47   21.01   8
   2   6 -24   65.34   42.49  11
   2   6 -23  135.76   59.24   8
   2   6 -23  192.91   80.12  11
   2   6 -22  -56.55   58.32  11
   2   6 -22  -10.74   29.42   8
   2   6 -21  122.61   61.81   8
   2   6 -21   79.59   57.00  11
   2   6 -20   13.53   31.65  11
   2   6 -20  108.57   55.92   8
   2   6 -19   14.47   34.86  11
   2   6 -19    0.36   39.35   8
   2   6 -18  263.76  102.61  11
   2   6 -18  359.77  101.29   8
   2   6 -17  -29.92   48.44   8
  -2  -6  17  -10.44   43.35  20
   2   6 -17   22.51   31.37  11
   2   6 -16  498.39  111.31  11
   2   6 -16  646.02  129.74   8
  -2  -6  16  710.06  227.86  20
  -2  -6  15 3245.89  476.52  20
  -2  -6  14 1583.63  333.67  20
  -2  -6  13  695.54  234.81  20
  -2  -6  12  976.82  258.30  20
  -2  -6  11  183.84  121.09  20
  -2  -6  10 5786.79  612.15  20
  -2  -6   9  276.06  148.24  20
  -2  -6   8 5865.30  568.51  20
  -2  -6   7 6005.27  561.73  20
  -2  -6   6   83.67   68.55  20
   2   6  -5 1091.22  230.15   2
   2   6  -4 3314.28  380.98   2
  -2  -6   3   73.20   33.63  19
   2   6  -3   10.92   74.53   2
   2   6  -2  234.53  120.41   2
  -2  -6   2  184.78   34.95  19
   2   6  -1 3114.75  373.38   2
   2   6   0 1545.84  268.25   2
   2   6   1   -7.65   69.05   2
   2   6   2 4375.01  470.40   2
   2   6   2 3276.04  223.21  18
   2   6   3 1294.82  151.95  18
   2   6   3 1535.77  280.78   2
   2   6   4  565.68  185.06   2
   2   6   4  435.80   97.88  18
   2   6   5  574.28  194.07   2
   2   6   6  -27.34   55.54   2
   2   6   7   36.32   66.34   2
   2   6   8  293.75  135.68   2
   2   6   9  974.73  272.28   2
   2   6  10  204.83  130.73   2
   2   6  11   84.36   88.76   2
  -2  -6 -11   27.99   22.05  11
   2   6  12 1115.97  302.02   2
  -2  -6 -12 1115.49  144.96  11
  -2  -6 -13 1602.28  181.88  11
  -2  -6 -14  854.64  136.71  11
  -2  -6 -15 1131.61  160.15  11
  -2  -6 -16  887.10  146.52  11
   2   6  16  839.95  165.23  12
   2   6  17 2232.16  265.68  12
  -2  -6 -17 2378.49  238.67  11
  -2  -6 -18  -33.23   37.96  11
   2   6  18   -7.64   34.86  12
   2   6  19 1239.15  171.87  12
  -2  -6 -19 1187.21  164.35  11
  -2  -6 -20   17.72   19.02  11
   2   6  20   -7.04   26.56  12
   2   6  21   35.37   26.70  12
   2   6  22  155.72   32.68  14
   2   7 -26   76.60   22.06  16
   2   7 -26   49.16   22.90  11
   2   7 -25   61.82   25.88  11
   2   7 -25  152.47   38.91  16
   2   7 -24   72.17   36.69  11
   2   7 -23   99.76   50.92   8
   2   7 -23   39.01   37.79  11
   2   7 -22  -34.72   41.34   8
   2   7 -22   73.32   56.26  11
   2   7 -21  -32.66   48.37  11
   2   7 -21   29.66   33.44   8
   2   7 -20  185.40   75.50   8
   2   7 -20  275.89  112.02  11
   2   7 -19   52.74   30.80   8
   2   7 -19   36.35   38.77  11
   2   7 -18  710.65  138.82   8
   2   7 -18  578.92  136.29  11
   2   7 -17  442.98  114.14   8
  -2  -7  17  374.41  171.57  20
   2   7 -17  537.91  132.28  11
  -2  -7  16 2246.59  409.24  20
   2   7 -16 2174.51  236.69   8
   2   7 -16 2222.04  233.59  11
   2   7 -15   49.92   36.34   8
  -2  -7  15  -37.81   58.43  20
  -2  -7  14  -15.21   55.44  20
  -2  -7  13  431.41  189.22  20
  -2  -7  12  439.26  173.63  20
  -2  -7  11 6039.69  644.27  20
  -2  -7  10  207.39  123.39  20
  -2  -7   9 3040.65  437.07  20
  -2  -7   8  318.59  142.35  20
  -2  -7   7  676.04  189.29  20
  -2  -7   6  448.73  185.89  20
   2   7  -5   48.44   91.35   2
   2   7  -4   -8.61   73.29   2
  -2  -7   4   -1.91   18.58  19
   2   7  -3 1031.44  235.28   2
   2   7  -2 2611.84  375.10   2
   2   7  -1  432.72  161.79   2
   2   7   0 3110.83  416.11   2
   2   7   1 2733.12  390.88   2
   2   7   2 1671.14  318.08   2
   2   7   3 2339.69  376.17   2
   2   7   4 7386.31  689.48   2
   2   7   5 1364.00  319.66   2
   2   7   6  966.21  269.79   2
   2   7   7 1156.36  288.92   2
   2   7   8  -59.50   74.81   2
   2   7   9  344.15  140.97   2
  -2  -7 -10  133.90   39.64  11
   2   7  10  116.43  100.93   2
   2   7  10  222.58   66.95   6
   2   7  11  561.87  208.62   2
  -2  -7 -11  383.94   88.74  11
  -2  -7 -12  522.31  101.96  11
  -2  -7 -13  315.26   90.23  11
  -2  -7 -14  147.45   61.06  11
  -2  -7 -15  208.28   72.46  11
   2   7  15  201.28   79.67  12
   2   7  16  739.44  148.43  12
  -2  -7 -16  755.31  138.67  11
  -2  -7 -17 1083.19  156.16  11
   2   7  17  725.20  143.74  12
   2   7  18  829.67  143.03  12
  -2  -7 -18  823.71  131.71  11
  -2  -7 -19  166.24   52.64  11
   2   7  19  234.38   73.03  12
   2   7  20   30.34   29.31  12
   2   7  21   33.14   20.92  12
   2   8 -26   -0.90    6.53  16
   2   8 -25   82.01   29.35  16
   2   8 -25   72.20   35.32  11
   2   8 -24  -32.03   32.55  11
   2   8 -23  184.15   72.32  11
   2   8 -22  173.74   76.48   8
   2   8 -22   55.30   41.51  11
   2   8 -21  167.84   77.53   8
   2   8 -21  131.85   68.71  11
   2   8 -20  298.41  107.85  11
   2   8 -20  269.40  104.19   8
   2   8 -19  286.45   97.43   8
   2   8 -19  399.39  118.66  11
   2   8 -18   45.90   34.92  11
   2   8 -18  -32.08   45.29   8
   2   8 -17 1744.04  222.72   8
   2   8 -17 1521.12  212.89  11
   2   8 -16  -33.00   29.75  11
  -2  -8  16  -60.63   82.83  20
   2   8 -16   11.83   32.75   8
   2   8 -15 3324.28  256.86  11
   2   8 -15 3411.80  301.07   8
   2   8 -14 4121.07  317.51   8
  -2  -8  14 4568.71  595.99  20
  -2  -8  13 1081.35  293.64  20
  -2  -8  12 1412.33  329.44  20
  -2  -8  11  -99.20  128.78  20
  -2  -8  10  378.36  159.79  20
  -2  -8   9  183.42  132.62  20
  -2  -8   8  193.69  106.46  20
  -2  -8   7  327.31  139.96  20
   2   8  -6  256.44  137.86   2
  -2  -8   6  107.65   90.48  20
   2   8  -5  853.36  219.37   2
   2   8  -4 5770.51  583.71   2
   2   8  -3 1107.73  253.28   2
   2   8  -2 4476.14  522.55   2
   2   8  -1   45.31   70.62   2
   2   8   0 1348.92  287.60   2
   2   8   1 6183.52  631.76   2
   2   8   2  -16.31   53.19   2
   2   8   3 1918.27  365.48   2
   2   8   4  -11.03   53.63   2
   2   8   5 1658.06  365.17   2
   2   8   6 -205.26  123.75   2
   2   8   7  846.61  253.02   2
   2   8   8  211.60  103.39   2
   2   8   8  534.17  101.91   6
   2   8   9 -181.46  123.37   2
   2   8   9    9.39   40.44   6
   2   8  10  749.67  249.71   2
  -2  -8 -10  542.94   95.93  11
   2   8  10  593.38  121.33   6
  -2  -8 -11    0.57   32.00  11
  -2  -8 -12   59.51   39.49  11
   2   8  13  -22.83   53.65  12
  -2  -8 -13  -17.81   25.56  11
   2   8  14    0.18   53.62  12
  -2  -8 -14   39.73   37.93  11
   2   8  15   -7.49   34.11  12
  -2  -8 -15    1.56   27.65  11
  -2  -8 -16  199.00   66.36  11
   2   8  16  102.30   38.36  12
   2   8  17   66.77   55.05  12
  -2  -8 -17    1.82   18.40  11
  -2  -8 -18   79.28   39.13  11
   2   8  18   61.93   40.48  12
   2   8  19   42.05   32.38  12
   2   8  20  356.88   61.42  12
   2   9 -26   74.65   20.90  16
   2   9 -25   63.05   24.37  16
   2   9 -25   26.52   15.10  11
   2   9 -24   -8.06   13.31  16
   2   9 -24   33.53   23.17  11
   2   9 -23   -1.07   27.34  11
   2   9 -22  -18.66   42.04  11
   2   9 -21   32.78   46.84  11
   2   9 -21   91.78   56.57   8
   2   9 -20  125.81   61.60  11
   2   9 -20  139.09   70.10   8
   2   9 -19  295.49  110.19  11
   2   9 -19  279.96   92.07   8
   2   9 -18   63.41   57.90  11
   2   9 -18  -31.86   61.50   8
   2   9 -17  869.48  161.68   8
   2   9 -17  831.26  154.35  11
   2   9 -16  665.51  130.37  11
  -2  -9  16  748.57  260.46  20
   2   9 -16  821.62  158.17   8
   2   9 -15   40.12   45.67  11
   2   9 -15   36.84   49.21   8
  -2  -9  15   16.66   52.68  20
  -2  -9  14  299.09  157.86  20
   2   9 -14  132.47   71.74   8
  -2  -9  13 4150.46  567.77  20
   2   9 -13 3773.05  305.80   8
  -2  -9  12  477.99  197.98  20
  -2  -9  11  962.64  269.88  20
  -2  -9  10   20.18   56.28  20
  -2  -9   9  849.02  260.42  20
  -2  -9   8  604.21  201.00  20
  -2  -9   7  -11.72  101.65  20
   2   9  -6  417.72  159.70   2
  -2  -9   6  478.05  182.05  20
   2   9  -5  332.05  158.28   2
   2   9  -4 3255.46  453.89   2
   2   9  -3   36.24   45.85   2
   2   9  -2  -28.59   88.95   2
   2   9  -1 2436.16  408.33   2
   2   9   0  251.28  126.34   2
   2   9   1 1097.61  285.44   2
   2   9   2 1292.15  313.38   2
   2   9   3  626.46  241.49   2
   2   9   4 1146.89  296.80   2
   2   9   5   16.11   54.36   2
   2   9   6  159.00  118.26   2
   2   9   7  566.69  217.47   2
   2   9   7  709.51  128.27   6
   2   9   7  802.19  124.49  12
   2   9   8   29.63   25.95   6
   2   9   8   -4.57   56.77  12
   2   9   9   99.42   34.79   6
   2   9   9   49.92   27.45  12
   2   9  10   -6.89   27.43   6
   2   9  10    8.51   34.71  12
  -2  -9 -11    3.18   17.63  11
   2   9  11   65.46   42.64  15
   2   9  11   35.95   30.61  12
   2   9  12  662.20  140.82  12
   2   9  12  562.46   90.19  15
   2   9  13   51.83   52.88  12
  -2  -9 -13   89.81   49.97  11
  -2  -9 -14   53.00   39.45  11
   2   9  14   53.55   43.99  12
  -2  -9 -15   46.99   32.00  11
   2   9  15   -8.04   31.40  12
  -2  -9 -16  234.52   63.33  11
   2   9  16  242.36   76.62  12
   2   9  17   46.82   36.35  12
   2   9  18  100.43   44.16  12
   2   9  19   46.89   30.12  12
   2  10 -25   72.56   23.52  16
   2  10 -24   38.49   23.55  11
   2  10 -24   56.37   26.57  16
   2  10 -23   15.99   21.92  16
   2  10 -23   34.20   26.84  11
   2  10 -22   25.88   38.69  11
   2  10 -21   38.82   44.18  11
   2  10 -20  556.95  131.13   8
   2  10 -20  395.55  104.83  11
   2  10 -19  201.69   77.94   8
   2  10 -19   32.71   35.97  11
   2  10 -18   32.45   33.97  11
   2  10 -18   59.92   38.24   8
   2  10 -17  378.53   99.47  11
   2  10 -17  338.36  105.91   8
   2  10 -16  451.90  103.57  11
   2  10 -16  681.02  144.29   8
   2  10 -15 3021.53  297.59   8
  -2 -10  15 3303.09  491.99  20
   2  10 -14  356.60   98.95   8
  -2 -10  14  237.12  146.99  20
  -2 -10  13  200.40  112.13  20
   2  10 -13  251.13   90.31   8
  -2 -10  12  750.87  238.72  20
   2  10 -12  823.19  143.19   8
  -2 -10  11  377.86  187.52  20
  -2 -10  10 1465.33  334.49  20
  -2 -10   9   67.29   94.86  20
  -2 -10   8   36.12   62.04  20
  -2 -10   7   48.17   49.29  20
   2  10  -6 1075.26  280.03   2
  -2 -10   6 1337.68  299.36  20
   2  10  -5   86.40   94.88   2
   2  10  -4  -28.08   82.43   2
   2  10  -3 -129.28  100.49   2
   2  10  -2 1360.30  310.93   2
   2  10  -1   99.74  116.62   2
   2  10   0  553.18  213.41   2
   2  10   1  239.99  146.68   2
   2  10   2  195.12  131.44   2
   2  10   3 1467.21  356.24   2
   2  10   4  456.64  201.94   2
   2  10   4  409.89  102.39   6
   2  10   5 2303.63  439.36   2
   2  10   5 2027.73  233.86   6
   2  10   6  176.65   68.57   6
   2  10   6  285.69   68.98  12
   2  10   6  129.02   86.33   2
   2  10   7    0.90   24.14   6
   2  10   7  -88.15   92.02   2
   2  10   7   -0.49   30.26  12
   2  10   8  271.29   83.17  12
   2  10   8  313.05   99.50   6
   2  10   9  447.39  109.10  12
   2  10   9  403.65  106.92   6
   2  10  10    5.05   24.69  15
   2  10  10   64.40   46.09  12
   2  10  11  240.47   67.92  15
   2  10  11  250.75   91.39  12
   2  10  12   68.38   19.46  15
   2  10  12   84.38   69.25  12
   2  10  13  599.47  129.20  12
   2  10  14   49.59   31.92  12
   2  10  15  240.31   74.64  12
   2  10  16  -11.12   22.62  12
   2  10  17  471.89   81.37  12
   2  10  18   39.30   21.96  12
   2  11 -25   -3.31    7.12  16
   2  11 -24    5.54   11.37  16
   2  11 -23   85.57   38.07  16
   2  11 -22  109.08   35.37   6
   2  11 -22   91.26   43.97  16
   2  11 -22   39.50   28.65  11
   2  11 -21   82.97   47.83   6
   2  11 -21   45.02   34.13  11
   2  11 -20   55.85   46.10  11
   2  11 -19    8.20   30.79  11
   2  11 -18   84.86   53.03  11
   2  11 -17   26.72   29.69  11
   2  11 -17    5.02   50.47   8
   2  11 -16   90.65   34.91   8
   2  11 -15  391.04  114.11   8
   2  11 -14   43.29   39.16   8
  -2 -11  13  427.81  189.18  20
   2  11 -13  420.17  104.69   8
  -2 -11  12  -79.10   93.83  20
   2  11 -12   30.76   46.41   8
   2  11 -11  226.74   85.34   6
  -2 -11  11  211.47  132.44  20
   2  11 -10   35.82   20.11  16
   2  11 -10   92.10   58.72   6
   2  11  -9   46.37   56.01   6
  -2 -11   9  169.14  118.17  20
  -2 -11   8   55.97   82.69  20
  -2 -11   7  593.89  178.69  20
  -2 -11   6  483.99  186.06  20
  -2 -11   5 1531.40  348.06  20
   2  11  -5 1145.69  292.33   2
   2  11  -4   13.87  116.15   2
   2  11  -3 1219.29  310.69   2
   2  11  -2 1098.55  292.08   2
   2  11  -1 4155.45  587.21   2
   2  11   0  197.06  132.80   2
   2  11   1 3412.59  551.47   2
   2  11   1 3751.61  316.61   6
   2  11   2 1594.91  374.16   2
   2  11   2 1637.34  221.01   6
   2  11   3   64.33   80.47   2
   2  11   3  170.98   74.27   6
   2  11   4 2126.59  254.54   6
   2  11   4 1936.22  416.45   2
   2  11   5  437.00  118.77   6
   2  11   5  289.96  164.60   2
   2  11   6 -115.85   47.99  12
   2  11   6   20.03   53.18   6
   2  11   6  -76.32   86.84   2
   2  11   7 1245.35  163.94  12
   2  11   7 1339.71  198.53   6
   2  11   8   23.97   29.87  12
   2  11   8   52.85   34.35   6
   2  11   9  203.56   73.33  12
   2  11   9  328.37  101.02   6
   2  11  10  -35.06   34.04  12
   2  11  10  -54.54   55.36  15
   2  11  11  -21.19   24.93  15
   2  11  11   16.64   21.42  12
   2  11  12    5.65   29.36  15
   2  11  12   78.03   49.06  12
   2  11  13  142.55   60.06  12
   2  11  13   39.26   25.12  15
   2  11  14  747.39  122.10  12
   2  11  15   34.67   28.59  12
   2  11  16  348.35   66.34  12
   2  11  17   38.30   23.21  12
   2  12 -24   28.67   17.35  16
   2  12 -23   19.34   18.03  16
   2  12 -22   -6.75   18.39  16
   2  12 -21   43.24   31.67  16
   2  12 -21  -32.27   33.07   6
   2  12 -20   79.26   39.35  16
   2  12 -20   40.36   45.21   6
   2  12 -19  417.41  103.00   6
   2  12 -19  657.52  114.14  16
   2  12 -18   45.43   46.82   6
   2  12 -18   43.75   34.10  16
   2  12 -17  377.20  105.31   6
   2  12 -16  149.71   74.68   6
   2  12 -15   33.56   38.13   6
   2  12 -14  -33.18   65.98   6
   2  12 -14  -50.05   31.76  16
   2  12 -13  103.92   50.67  16
   2  12 -13   89.25   58.53   6
  -2 -12  12  818.87  248.14  20
   2  12 -12 1128.20  190.18   6
   2  12 -12 1066.21  133.87  16
   2  12 -11   70.55   65.11   6
  -2 -12  11   19.97   85.76  20
   2  12 -11   15.91   18.35  16
   2  12 -10   43.53   38.10   6
   2  12 -10  -53.25   24.97  16
  -2 -12  10 -128.84  106.49  20
   2  12  -9  152.44   68.50   6
  -2 -12   9  200.14  144.87  20
   2  12  -8  225.90   90.38   6
  -2 -12   8  108.21  101.04  20
  -2 -12   7  -29.20   62.22  20
   2  12  -7   14.45   26.11   6
   2  12  -6  556.84  123.20   6
  -2 -12   6  644.24  224.22  20
   2  12  -5 -160.75  120.40   2
  -2 -12   5  -33.59   92.33  20
   2  12  -5   10.06   53.93   6
   2  12  -4 1468.62  347.67   2
   2  12  -4 1378.75  199.18   6
   2  12  -3   41.65   42.10   6
   2  12  -3   87.22   52.07   2
   2  12  -2 1187.35  184.61   6
   2  12  -2  901.07  267.77   2
   2  12  -1   83.12   56.56   6
   2  12  -1  127.83  123.17   2
   2  12   0  321.01  103.89   6
   2  12   0  240.69  148.40   2
   2  12   1  682.52  146.01   6
   2  12   1  710.43  252.67   2
   2  12   2  139.55  116.84   2
   2  12   2  -23.21   46.35   6
   2  12   3 1086.26  314.36   2
   2  12   3 1026.84  186.00   6
   2  12   4  600.12  143.40   6
   2  12   5  618.13  138.85   6
   2  12   6  276.05   95.68   6
   2  12   7  213.26   81.66   6
   2  12   7   91.55   22.31  12
   2  12   8   63.49   58.25  15
   2  12   8  150.39   71.99   6
   2  12   8   69.63   40.35  12
   2  12   9   82.21   43.24  15
   2  12   9  176.38   82.08   6
   2  12   9   69.73   43.02  12
   2  12  10  313.59   81.69  12
   2  12  10  324.25   89.61  15
   2  12  11  115.94   56.73  12
   2  12  11   88.22   43.64  15
   2  12  12  -24.15   26.27  15
   2  12  12   10.65   22.93  12
   2  12  13  695.42  110.58  12
   2  12  13  447.26   64.73  15
   2  12  14   28.87   19.49  12
   2  12  15  441.05   67.65  12
   2  13 -23    5.68   11.02  16
   2  13 -22  767.24   88.70  16
   2  13 -21   76.59   32.46   6
   2  13 -21    0.84   13.25  16
   2  13 -20  121.55   47.25   6
   2  13 -20  205.29   57.13  16
   2  13 -19  107.14   50.71   6
   2  13 -19   43.22   30.21  16
   2  13 -18   19.65   23.62  16
   2  13 -18   -2.14   29.46   6
   2  13 -17  166.14   67.01   6
   2  13 -17  112.23   52.00  16
   2  13 -16  473.79  117.68   6
   2  13 -16  325.67   81.73  16
   2  13 -15  798.36  118.12  16
   2  13 -15  882.88  163.32   6
   2  13 -14  119.27   43.45  16
   2  13 -14  125.89   72.37   6
   2  13 -13  345.57  101.57   6
   2  13 -13  392.44   80.89  16
   2  13 -12   31.17   40.85   6
   2  13 -12   40.79   27.44  16
   2  13 -11   96.96   66.35   6
   2  13 -11  128.80   47.86  16
   2  13 -10 1004.74  180.83   6
  -2 -13   9  531.02  199.82  20
   2  13  -9  370.05  111.64   6
  -2 -13   8   36.24   68.89  20
   2  13  -8  145.25   55.07   6
  -2 -13   7  872.59  252.00  20
   2  13  -7  651.58  139.92   6
   2  13  -6  367.66  111.52   6
  -2 -13   6   -3.64   62.71  20
   2  13  -5  509.71  123.94   6
  -2 -13   5  589.00  228.04  20
   2  13  -5  846.11  104.96  15
  -2 -13   5  676.92  106.95  13
   2  13  -4  619.18  138.49   6
   2  13  -4  622.69  226.64   2
   2  13  -4  624.71   95.50  15
  -2 -13   4  406.81  176.05  20
   2  13  -3  765.32  153.47   6
   2  13  -3  626.84  223.59   2
   2  13  -2  572.06  181.38   2
   2  13  -2  506.55  129.47   6
   2  13  -1  673.95  147.54   6
   2  13  -1 1021.54  301.00   2
   2  13   0   33.01   37.26   6
   2  13   0  226.40  143.06   2
   2  13   1 2909.28  317.31   6
   2  13   2   22.87   49.71   6
   2  13   3  996.95  190.36   6
   2  13   4  268.37   97.53   6
   2  13   5   49.86   41.82   6
   2  13   6   18.41   39.75   6
   2  13   7 -114.65   58.41  15
   2  13   7  -35.87   42.86   6
   2  13   8  -93.16   55.49  15
   2  13   8   47.40   53.89   6
   2  13   9    3.49   23.77  15
   2  13   9   80.26   43.86  12
   2  13  10   76.84   46.22  15
   2  13  10   12.93   15.07  12
   2  13  11   30.33   23.48  12
   2  13  11  -25.76   25.43  15
   2  13  12  788.03  100.00  12
   2  13  12  632.86   84.33  15
   2  13  13   21.16   11.09  12
   2  13  14  545.87   48.54  12
  -2 -14  23   71.24   22.22  13
   2  14 -22   -7.77   12.48  16
   2  14 -21  396.42   62.18  16
   2  14 -20  -11.31   17.60   6
   2  14 -20   -4.96   11.78  16
   2  14 -19   64.98   31.32  16
   2  14 -19   53.48   30.94   6
   2  14 -18    9.11   21.35  16
   2  14 -18   60.99   44.38   6
   2  14 -17    1.38   29.03   6
   2  14 -17   33.15   26.60  16
   2  14 -16  828.25  146.15   6
   2  14 -16  982.57  120.81  16
   2  14 -15  155.66   72.08   6
   2  14 -15  196.96   57.05  16
   2  14 -14   26.45   46.95   6
   2  14 -14   59.87   23.51  16
   2  14 -13  103.16   40.00  16
   2  14 -13   93.31   55.03   6
   2  14 -12  -27.45   38.61   6
   2  14 -11  762.46  157.89   6
   2  14 -10  255.47   89.43   6
   2  14  -9  328.50  106.76   6
   2  14  -8  526.78  132.80   6
  -2 -14   7  182.95   65.08  13
   2  14  -7  226.79   86.24   6
  -2 -14   6  539.03  107.58  13
   2  14  -6  510.08  127.58   6
   2  14  -5  416.73  123.72   6
   2  14  -5  573.74   93.80  15
  -2 -14   5  337.95   72.01  13
   2  14  -4   -7.08   48.15   6
   2  14  -4   48.67   37.04  15
   2  14  -3   25.99   54.10   6
   2  14  -3   -4.02   35.87  15
   2  14  -2  754.51  161.49   6
   2  14  -2  842.11  127.20  15
   2  14  -1  216.91   90.95   6
   2  14   0   89.28   64.47   6
   2  14   1 1156.95  201.43   6
   2  14   2  -20.02   66.88   6
   2  14   3   68.41   46.56   6
   2  14   4  499.23  106.76  15
   2  14   4  477.12  127.23   6
   2  14   5  -20.19   39.62   6
   2  14   5  -10.79   47.45  15
   2  14   6   61.71   44.37   6
   2  14   6    7.18   39.78  15
   2  14   7  115.35   62.00  15
   2  14   7  214.15   73.06   6
   2  14   8  529.33  118.68  15
   2  14   9  -22.16   35.17  15
   2  14  10   -2.41   19.23  15
   2  14  11  100.83   35.51  15
   2  14  12   60.63   18.87  15
  -2 -15  22  100.15   26.60  13
   2  15 -21   -1.88    5.44  16
  -2 -15  21  -11.78   17.32  13
   2  15 -20  117.01   27.92  16
   2  15 -19   83.85   26.81  16
   2  15 -19  103.61   35.31   6
   2  15 -18  135.90   44.95   6
   2  15 -18   97.32   31.91  16
   2  15 -17   80.02   33.57   6
   2  15 -17   52.35   24.90  16
   2  15 -16  487.02  105.17   6
   2  15 -16  614.71   83.47  16
   2  15 -15  194.70   46.43  16
   2  15 -15  174.98   71.09   6
   2  15 -14   -6.78   39.54   6
   2  15 -13  452.00  116.92   6
   2  15 -12   60.21   47.88   6
   2  15 -11   30.58   39.41   6
   2  15 -10  717.89  150.99   6
  -2 -15   9 1159.31  161.11  13
   2  15  -9 1234.25  201.70   6
   2  15  -8  434.44  126.03   6
  -2 -15   8  409.53   95.51  13
  -2 -15   7 1479.93  178.73  13
   2  15  -7 1653.73  233.25   6
   2  15  -6  279.25   99.38   6
  -2 -15   6  264.25   77.27  13
   2  15  -5 1415.90  156.71  15
  -2 -15   5 1128.37  142.68  13
   2  15  -5 1092.86  191.09   6
   2  15  -4  168.66   83.31   6
   2  15  -4  149.56   51.20  15
   2  15  -3   60.40   57.79   6
   2  15  -3  122.48   54.48  15
   2  15  -2   95.00   68.58   6
   2  15  -2   43.96   42.35  15
   2  15  -1  171.18   77.30  15
   2  15  -1  230.98   87.50   6
   2  15   0  -31.27   54.14   6
   2  15   0   22.06   38.99  15
   2  15   1  -17.15   44.37  15
   2  15   1  -42.44   63.43   6
   2  15   2 1119.06  195.07   6
   2  15   2 1151.25  162.58  15
   2  15   3   60.23   44.01  15
   2  15   3   32.42   38.77   6
   2  15   4   12.34   44.73  15
   2  15   4  -24.05   36.70   6
   2  15   5   -5.61   40.30  15
   2  15   5   29.61   31.18   6
   2  15   6  -78.57   48.42  15
   2  15   6    7.16   28.22   6
   2  15   7  443.01  108.83  15
   2  15   8  125.74   49.15  15
   2  15   9  114.53   43.42  15
   2  15  10   83.26   29.18  15
   2  15  11   69.36   19.78  15
  -2 -16  20   49.19   24.24  13
  -2 -16  19   40.38   28.54  13
  -2 -16  18   31.76   29.66  13
   2  16 -18   44.59   22.65   6
  -2 -16  17   59.13   34.89  13
   2  16 -17  -10.44   19.31   6
   2  16 -16  218.58   60.48   6
   2  16 -15   63.25   39.07   6
   2  16 -14  -30.07   27.25   6
  -2 -16  14   43.01   43.78  13
   2  16 -13  303.31   88.84   6
  -2 -16  13  359.10   93.25  13
  -2 -16  12   16.95   29.69  13
   2  16 -12   22.20   36.89   6
  -2 -16  11  -16.03   28.58  13
   2  16 -11   56.00   46.39   6
  -2 -16  10  -39.40   36.78  13
   2  16 -10  -25.91   44.24   6
   2  16  -9   33.66   50.54   6
  -2 -16   9  -15.69   20.99  13
  -2 -16   8   44.24   34.07  13
   2  16  -8   18.04   50.40   6
   2  16  -7   92.56   58.39   6
  -2 -16   7  134.75   58.38  13
  -2 -16   6  767.91  114.60  13
   2  16  -6  706.61  152.38   6
   2  16  -5   92.97   60.69   6
   2  16  -5   20.92   25.65  15
   2  16  -4  254.24   66.83  15
   2  16  -4  152.39   73.14   6
   2  16  -3   -6.50   26.01  15
   2  16  -3    8.72   37.73   6
   2  16  -2   98.29   68.85   6
   2  16  -2   41.45   35.79  15
   2  16  -1   28.74   42.80  15
   2  16  -1   36.00   59.80   6
   2  16   0    4.27   33.32   6
   2  16   0  100.32   39.29  15
   2  16   1  -12.36   31.64  15
   2  16   1    4.41   33.78   6
   2  16   2  141.41   63.73  15
   2  16   2   40.21   27.04   6
   2  16   3  497.73  107.43  15
   2  16   3  438.05  106.47   6
   2  16   4   40.53   36.25  15
   2  16   4   62.86   45.31   6
   2  16   5   72.42   48.55  15
   2  16   5  193.25   69.04   6
   2  16   6   19.81   29.03  15
   2  16   7  144.77   54.47  15
   2  16   8  -14.05   19.62  15
   2  16   9  266.99   48.50  15
  -2 -17  19   38.86   16.73  13
  -2 -17  18  -61.29   25.17  13
   2  17 -17  139.51   30.89   6
  -2 -17  17   -3.79   20.03  13
   2  17 -16   23.10   18.30   6
  -2 -17  16  -61.28   31.94  13
   2  17 -15   60.65   34.11   6
  -2 -17  15  -30.99   24.65  13
   2  17 -14  179.09   60.51   6
  -2 -17  14  117.92   38.33  13
   2  17 -13  180.52   63.28   6
  -2 -17  13   46.28   25.27  13
  -2 -17  12  387.76   81.44  13
   2  17 -12  538.57  114.01   6
   2  17 -11   53.04   49.03   6
  -2 -17  11  -19.80   28.46  13
   2  17 -10  110.09   58.74   6
  -2 -17  10   27.89   36.60  13
   2  17  -9  165.05   74.02   6
  -2 -17   9   71.44   36.04  13
   2  17  -8   67.57   61.41   6
  -2 -17   8   17.12   17.15  13
   2  17  -7   36.19   30.48   6
  -2 -17   7   40.24   27.73  13
   2  17  -6  -48.64   57.21   6
   2  17  -5  633.60  141.15   6
   2  17  -4   70.70   29.77  15
   2  17  -4  -15.88   34.00   6
   2  17  -3  -32.94   31.61  15
   2  17  -3  -45.51   44.93   6
   2  17  -2  -25.36   32.98  15
   2  17  -2    2.56   28.93   6
   2  17  -1   51.79   23.85  15
   2  17  -1   24.97   38.21   6
   2  17   0   18.35   43.07   6
   2  17   0    1.35   24.01  15
   2  17   1  -10.86   23.52  15
   2  17   1   39.20   39.19   6
   2  17   2  -14.53   33.26  15
   2  17   2   19.03   49.89   6
   2  17   3  302.35   84.80  15
   2  17   3  462.65   95.25   6
   2  17   4   51.21   34.00  15
   2  17   4   72.63   41.90   6
   2  17   5  235.23   64.73  15
   2  17   6  -46.15   29.06  15
   2  17   7   46.92   23.20  15
   2  17   8  109.66   27.06  15
  -2 -18  17   25.19   13.49  13
  -2 -18  16   13.00   13.35  13
  -2 -18  15  -31.01   22.35  13
   2  18 -15   23.45   16.75   6
  -2 -18  14   22.55   15.35  13
   2  18 -14   12.74   19.83   6
  -2 -18  13   34.34   22.35  13
   2  18 -13   40.39   26.99   6
  -2 -18  12  108.96   38.02  13
   2  18 -12   33.46   37.91   6
   2  18 -11   37.11   29.59   6
  -2 -18  11   63.87   34.06  13
  -2 -18  10  -10.97   15.61  13
   2  18 -10  -15.47   34.29   6
  -2 -18   9  154.78   41.75  13
   2  18  -9  222.14   71.82   6
   2  18  -8  404.01   95.40   6
   2  18  -7   28.67   38.03   6
   2  18  -6  430.10  105.89   6
   2  18  -5   29.24   37.96   6
   2  18  -4   93.77   34.11  15
   2  18  -4  113.34   63.82   6
   2  18  -3  135.50   44.24  15
   2  18  -3  110.28   47.03   6
   2  18  -2   51.22   33.97  15
   2  18  -2  104.97   52.04   6
   2  18  -1    2.88   17.28  15
   2  18  -1  -32.08   36.61   6
   2  18   0  -36.91   26.35  15
   2  18   0   62.29   33.77   6
   2  18   1   91.65   44.81   6
   2  18   1  128.07   46.94  15
   2  18   2  197.28   52.03  15
   2  18   2  208.14   58.37   6
   2  18   3   29.36   19.74  15
   2  18   3   23.20   21.19   6
   2  18   4  147.85   39.88  15
   2  18   5    0.72   11.84  15
   2  19 -12    2.91   16.45   6
  -2 -19  12   28.29   11.33  13
   2  19 -11   -5.83   15.33   6
   2  19 -10   99.09   43.01   6
   2  19  -9  319.53   68.13   6
   2  19  -8  -17.12   28.65   6
   2  19  -7  432.60   88.30   6
   2  19  -6    6.05   18.43   6
   2  19  -5   13.42   18.76   6
   2  19  -4    3.86   19.27   6
   2  19  -3   59.93   33.57   6
   2  19  -2  136.88   49.28   6
   2  19  -2  184.61   32.95  15
   2  19  -1   77.55   24.54  15
   2  19  -1   26.88   28.87   6
   2  19   0    5.94   11.75  15
   2  19   0   -4.20   21.46   6
   2  19   1  188.57   37.07  15
   2  19   1   98.07   34.82   6
   2  19   2   22.14   17.21  15
   2  20  -8  111.63   30.31   6
   2  20  -7   84.12   27.97   6
   2  20  -6  334.30   55.72   6
   2  20  -5   52.81   19.59   6
   2  20  -4   -3.07   16.13   6
   2  20  -3  -30.44   22.31   6
   3 -21   6   16.12   11.95  13
   3 -21   7   14.40   13.03  13
   3 -21   8  109.67   27.00  13
  -3  20   3  -46.60   17.12  15
  -3  20   2  -69.53   20.52  15
   3 -20  -2    1.62    7.85  11
   3 -20  -1  194.05   39.29  11
  -3  20   1  398.06   44.73  15
   3 -20   0  -28.65   21.12  11
  -3  20   0  -68.61   18.36  15
   3 -20   1  332.87   55.37  13
   3 -20   1  261.79   55.91  11
   3 -20   2   40.31   27.06  11
   3 -20   2   -0.20   10.29  13
   3 -20   3  100.43   32.18  13
   3 -20   4  -11.87   18.04  13
   3 -20   5   96.34   38.15  13
   3 -20   6   -6.94   13.29  13
   3 -20   7    1.79   13.05  13
   3 -20   8  -10.43   19.04  13
   3 -20   9   -8.48   21.66  13
   3 -20  10    9.50   12.06  13
   3 -20  11  -23.04   22.95  13
   3 -20  12   35.06   18.62  13
   3 -20  13   34.48   18.53  13
  -3  19   7   96.99   25.54  15
   3 -19  -6   44.42   18.39  11
  -3  19   6  146.38   35.35  15
  -3  19   5   -7.06   16.30  15
   3 -19  -5  -10.18   15.41  11
   3 -19  -4  122.93   41.27  11
   3 -19  -3  270.43   62.94  11
   3 -19  -2  145.52   48.73  11
   3 -19  -1   58.51   34.12  11
   3 -19  -1   47.77   31.32  13
   3 -19   0  221.83   59.39  13
   3 -19   1   52.32   30.37  13
   3 -19   2   61.29   35.41  13
   3 -19   3  128.77   52.27  13
   3 -19   4    2.16   20.94  13
   3 -19   5  -10.86   21.71  13
   3 -19   6    1.76   17.30  13
   3 -19   7   40.43   30.04  13
   3 -19   8   29.55   38.35  13
   3 -19   9   21.98   26.67  13
   3 -19  10   10.91   21.46  13
   3 -19  11  -18.79   27.89  13
   3 -19  12   63.26   38.19  13
   3 -19  13  -15.81   20.58  13
   3 -19  14  220.34   47.06  13
   3 -19  15  -23.01   14.70  13
  -3  18   9  219.49   42.46  15
   3 -18  -8   66.94   27.55  11
  -3  18   8   76.63   31.70  15
   3 -18  -7   52.40   34.11  11
   3 -18  -6   56.98   37.63  11
   3 -18  -5  -40.37   38.81  11
   3 -18  -4  752.03  130.09  11
   3 -18  -3  -17.64   21.89  13
   3 -18  -3  -21.10   27.21  11
   3 -18  -2  244.63   81.11  11
   3 -18  -2  148.81   54.21  13
  -3  18   1  212.04   61.53   6
   3 -18  -1  180.79   58.07  13
   3 -18   0   -0.24   33.17  13
  -3  18   0   -3.46   20.30   6
  -3  18  -1  206.41   61.66   6
   3 -18   1  233.10   69.50  13
   3 -18   2  148.23   60.24  13
   3 -18   3    0.12   32.49  13
   3 -18   4   -7.18   33.36  13
   3 -18   5   54.48   38.57  13
   3 -18   6  176.32   67.02  13
   3 -18   7   79.13   41.86  13
   3 -18   8   23.60   31.12  13
   3 -18   9  110.66   54.38  13
   3 -18  10   76.68   46.28  13
   3 -18  11  109.88   49.22  13
   3 -18  12   23.01   26.58  13
   3 -18  13   74.00   32.77  13
   3 -18  14   45.63   29.12  13
   3 -18  15   -2.46   15.05  13
   3 -18  16  181.83   41.24  13
   3 -18  17   -7.21   11.36  13
   3 -17 -11  133.52   31.79  11
  -3  17  11  193.42   37.15  15
   3 -17 -10    0.21   20.53  11
   3 -17  -9   27.19   27.83  11
   3 -17  -8  -42.71   37.17  11
   3 -17  -7  397.31   90.33  11
   3 -17  -6   27.91   39.56  11
   3 -17  -5  350.49  106.11  11
   3 -17  -4  235.53   89.00  11
   3 -17  -4  221.61   66.71  13
   3 -17  -3  239.70   74.04  13
  -3  17   3  204.17   60.13   6
  -3  17   2  542.88  114.85   6
   3 -17  -2  594.31  116.03  13
  -3  17   1  395.65   92.80   6
   3 -17  -1  484.68  110.47  13
   3 -17   0  211.49   77.28  13
  -3  17   0  254.95   71.69   6
  -3  17  -1  442.27   95.90   6
   3 -17   1  559.32  119.21  13
   3 -17   2  369.24   99.77  13
  -3  17  -2  515.37   97.76   6
   3 -17   3  125.40   59.44  13
   3 -17   4  419.76  104.75  13
   3 -17   5  222.67   80.64  13
   3 -17   6  -16.62   45.21  13
   3 -17   7   23.61   33.90  13
   3 -17   8   36.30   29.44  13
   3 -17   9   35.81   45.91  13
   3 -17  10   71.13   35.36  13
  -3  17 -10  134.04   78.36  11
   3 -17  11  -23.83   37.38  13
  -3  17 -11    8.19   40.72  11
  -3  17 -12  236.53   97.16  11
   3 -17  12  160.15   58.11  13
  -3  17 -13  -31.58   59.32  11
   3 -17  13   32.70   23.81  13
  -3  17 -14  -11.97   40.04  11
   3 -17  14  -18.01   22.28  13
  -3  17 -15  194.94   72.56  11
   3 -17  15  103.44   43.81  13
  -3  17 -16   35.89   40.81  11
   3 -17  16   46.10   28.89  13
   3 -17  17   10.12   11.48  13
  -3  17 -17   31.08   35.59  11
   3 -17  18   18.79   12.57  13
  -3  17 -18   46.83   31.33  11
   3 -16 -13   -2.39   14.42  11
  -3  16  12    9.17   13.80  15
   3 -16 -12  -13.79   23.73  11
   3 -16 -11  104.95   45.74  11
   3 -16 -10  -23.20   27.99  11
   3 -16  -9   63.29   42.02  11
   3 -16  -8  255.34   90.51  11
   3 -16  -7  506.84  133.05  11
   3 -16  -6 1335.08  216.84  11
   3 -16  -5  114.24   75.11  11
   3 -16  -5   95.94   48.60  13
  -3  16   4   37.23   23.72   6
   3 -16  -4   54.74   43.05  13
  -3  16   3  575.06  121.55   6
   3 -16  -3  555.48  119.33  13
   3 -16  -2  434.44  109.60  13
  -3  16   2  431.41  108.47   6
  -3  16   1  180.39   74.49   6
   3 -16  -1  181.73   76.06  13
   3 -16   0   81.04   38.03  13
  -3  16   0   18.58   35.52   6
   3 -16   1  133.60   64.32  13
  -3  16  -1  217.14   78.12   6
   3 -16   2   17.67   32.22  13
  -3  16  -2  -97.80   54.10   6
   3 -16   3 1504.10  203.21  13
   3 -16   4  119.93   61.83  13
   3 -16   5 1710.67  211.67  13
   3 -16   6  593.50  126.05  13
   3 -16   7 1412.95  193.73  13
  -3  16  -8   10.53   47.33  11
   3 -16   8  -54.26   45.22  13
   3 -16   9   72.70   42.40  13
  -3  16  -9   91.94   59.16  11
   3 -16  10  293.85   87.89  13
  -3  16 -10  313.82  100.81  11
   3 -16  11  -20.09   27.86  13
  -3  16 -11   66.03   66.47  11
   3 -16  12   35.88   40.76  13
  -3  16 -12  -15.50   36.54  11
   3 -16  13   54.16   42.65  13
  -3  16 -13   59.80   48.57  11
   3 -16  14  -17.67   37.86  13
  -3  16 -14    4.28   39.41  11
   3 -16  15  -12.00   21.85  13
  -3  16 -15    6.53   33.78  11
   3 -16  16   40.89   31.67  13
  -3  16 -16   39.41   44.13  11
   3 -16  17    9.21   21.04  13
  -3  16 -17  -28.22   32.06  11
  -3  16 -18   59.09   30.05  11
   3 -16  18   85.56   28.04  13
   3 -16  19   27.39   13.24  13
  -3  16 -19   57.30   31.94  11
  -3  16 -20  205.66   49.50  11
   3 -15 -14   -1.29   13.23  11
   3 -15 -13   65.85   35.95  11
   3 -15 -12  381.93   87.60  11
   3 -15 -11   54.85   34.70  11
   3 -15 -10  351.55  105.66  11
   3 -15  -9  303.35  107.43  11
   3 -15  -8   44.67   52.97  11
   3 -15  -7 1009.50  196.35  11
   3 -15  -6   39.12   34.66  13
   3 -15  -6  125.08   74.86  11
   3 -15  -5  526.66  109.12  13
  -3  15   5  614.67  144.85   6
   3 -15  -4  206.35   75.46  13
  -3  15   4  225.25   89.34   6
   3 -15  -3   46.43   39.40  13
  -3  15   3   90.97   50.15   6
   3 -15  -2  495.16  116.48  13
  -3  15   2  499.39  120.73   6
   3 -15  -1  240.07   83.81  13
  -3  15   1  159.64   76.64   6
   3 -15   0  -20.11   30.67  13
  -3  15   0  -55.35   56.46   6
  -3  15  -1  379.88  103.89   6
   3 -15   1  346.67  102.28  13
  -3  15  -2   84.16   22.41   6
   3 -15   2   60.05   42.21  13
   3 -15   3  522.83  124.49  13
   3 -15   4  103.29   47.04  13
   3 -15   5 1446.58  195.95  13
   3 -15   6  955.88  159.84  13
  -3  15  -6  817.70  167.63  11
  -3  15  -7  265.60  104.00  11
   3 -15   7  269.88   87.67  13
   3 -15   8 1021.01  162.08  13
  -3  15  -8  975.57  193.60  11
   3 -15   9  155.98   69.03  13
  -3  15  -9  244.92  102.54  11
  -3  15 -10  -37.08   44.14  11
   3 -15  10   16.32   35.09  13
   3 -15  11  214.45   79.53  13
  -3  15 -11  222.77   85.92  11
   3 -15  12  265.13   87.64  13
  -3  15 -12  197.27   86.99  11
   3 -15  13  113.43   48.28  13
  -3  15 -13  110.83   70.31  11
  -3  15 -14   41.08   46.32  11
   3 -15  14   42.94   35.06  13
   3 -15  15   70.62   42.44  13
  -3  15 -15   94.74   60.56  11
   3 -15  16   71.27   42.20  13
  -3  15 -16  -13.26   36.04  11
   3 -15  17  170.86   51.37  13
  -3  15 -17  184.25   71.55  11
   3 -15  18  -10.65   22.23  13
  -3  15 -18  -36.54   36.92  11
  -3  15 -19   80.92   44.29  11
   3 -15  19   27.40   16.08  13
  -3  15 -20   11.31   27.10  11
  -3  15 -21  -22.54   21.60  11
   3 -14 -16  547.34   74.50  11
   3 -14 -15   31.58   29.97  11
   3 -14 -14   -1.54   19.88  11
   3 -14 -13   99.95   51.40  11
   3 -14 -12   62.87   55.29  11
   3 -14 -11  186.70   82.14  11
   3 -14 -10  110.63   79.62  11
   3 -14  -9  450.84  131.90  11
   3 -14  -8  229.76   96.72  11
   3 -14  -7   40.56   37.23  13
   3 -14  -7   85.08   81.37  11
  -3  14   6    1.39   35.62   6
   3 -14  -6   -8.96   33.12  13
   3 -14  -5   87.20   48.01  13
  -3  14   5  149.83   67.22   6
   3 -14  -4  591.72  122.32  13
  -3  14   4  535.79  127.80   6
   3 -14  -3 2382.83  247.34  13
  -3  14   3 2515.94  274.20   6
   3 -14  -2  114.74   50.84  13
  -3  14   2   41.68   29.91   6
   3 -14  -1 1705.22  214.77  13
  -3  14   1 1705.86  218.94   6
   3 -14   0  436.36  112.62  13
  -3  14   0  414.04  105.35   6
   3 -14   1 3682.52  317.19  13
  -3  14  -1 4394.53  315.20   6
   3 -14   2 1428.27  196.59  13
   3 -14   3  605.31  128.56  13
  -3  14  -4   -8.81   57.13  11
   3 -14   4   25.34   31.20  13
   3 -14   5  471.71  115.05  13
  -3  14  -5  371.55  120.57  11
   3 -14   6  648.32  127.89  13
  -3  14  -6  460.53  143.97  11
   3 -14   7 2546.55  254.98  13
  -3  14  -7 2626.01  311.47  11
   3 -14   8  169.49   76.82  19
   3 -14   8  198.39   70.55  13
  -3  14  -8  165.04   93.34  11
   3 -14   9 1042.19  165.87  13
  -3  14  -9 1056.93  196.87  11
   3 -14  10  411.94  108.21  13
  -3  14 -10  463.50  141.70  11
   3 -14  11 1348.19  189.54  13
  -3  14 -11 1644.56  253.25  11
  -3  14 -12  391.75  118.47  11
   3 -14  12  381.96  102.07  13
   3 -14  13  758.75  135.55  13
  -3  14 -13  850.61  179.78  11
  -3  14 -14  355.53  122.15  11
   3 -14  14  271.86   82.98  13
   3 -14  15  -27.27   35.55  13
  -3  14 -15  -18.83   54.94  11
  -3  14 -16   19.06   37.00  11
   3 -14  16   31.20   29.89  13
   3 -14  17   41.05   27.92  13
  -3  14 -17  -11.45   47.90  11
   3 -14  18  225.98   57.28  13
  -3  14 -18  201.51   84.88  11
   3 -14  19  -36.12   19.48  13
  -3  14 -19   16.08   30.68  11
  -3  14 -20   63.10   44.34  11
  -3  14 -21  -36.88   12.80  16
  -3  14 -21   -4.48   16.21  11
  -3  14 -22   73.95   30.73  11
   3 -13 -17  512.28   79.22  11
   3 -13 -16  159.14   54.98  11
   3 -13 -15  396.52   92.98  11
   3 -13 -14   44.37   42.45  11
   3 -13 -13   15.03   53.01  11
   3 -13 -12   64.68   51.88  11
   3 -13 -11  240.01  103.81  11
   3 -13 -10   -2.31   40.24  11
   3 -13  -9  -16.34   45.73  11
   3 -13  -8  291.57  118.68  11
   3 -13  -7  197.06   70.25  13
  -3  13   7  176.71   85.82   6
   3 -13  -6   15.68   21.62  13
  -3  13   6   -8.80   35.52   6
   3 -13  -5  605.91  117.34  13
  -3  13   5  804.92  158.27   6
   3 -13  -4 2132.66  225.71  13
  -3  13   4 2482.77  269.16   6
   3 -13  -3  186.06   71.91  13
  -3  13   3  198.33   68.95   6
   3 -13  -2  855.16  148.28  13
  -3  13   2  933.05  149.90   6
   3 -13  -1  503.87  111.94  13
  -3  13   1  573.16  121.06   6
   3 -13   0  144.77   56.07  13
  -3  13   0  441.66   94.62   6
   3 -13   1    3.42   25.35  13
  -3  13  -1  180.29   55.38   6
   3 -13   2 1472.11  192.05  13
   3 -13   2 1497.42  277.36  19
   3 -13   3   29.42   46.15  19
  -3  13  -3   99.85   37.74  11
   3 -13   4   82.56   48.43  13
   3 -13   4  -38.64   55.44  19
  -3  13  -4   99.68   66.98  11
   3 -13   5   27.62   24.02  13
  -3  13  -5   -7.34   65.91  11
   3 -13   6 1055.80  160.09  13
   3 -13   6 1253.62  262.42  19
  -3  13  -6 1177.60  201.98  11
  -3  13  -7   34.42   58.98  11
   3 -13   7  107.90   55.00  13
   3 -13   8 5155.70  353.53  13
  -3  13  -8 5189.90  414.06  11
  -3  13  -9  246.73  105.25  11
   3 -13   9  276.74  118.98  19
  -3  13 -10  599.73  148.42  11
   3 -13  10  584.69  190.91  19
   3 -13  11  579.95   89.97  14
  -3  13 -11  643.60  160.35  11
  -3  13 -12  -26.63   38.94  11
   3 -13  12  -96.70   39.45  14
   3 -13  13  519.01   86.75  14
  -3  13 -13  534.05  140.07  11
   3 -13  14  267.37   61.45  14
  -3  13 -14  226.85   83.34  11
  -3  13 -15  425.57  123.71  11
  -3  13 -16 -107.85   77.86  11
   3 -13  17  184.23   55.36  13
  -3  13 -17  141.09   90.38  11
   3 -13  18  -13.13   19.16  13
  -3  13 -18   -5.51   40.67  11
   3 -13  19   84.55   32.27  13
  -3  13 -19   13.54   48.62  11
  -3  13 -20   66.18   52.39  11
  -3  13 -21   10.88   34.62  11
  -3  13 -22   22.33   23.55  11
  -3  13 -23   73.50   27.39  11
  -3  12  18  952.75   67.27  12
   3 -12 -18 1439.45  140.23  11
   3 -12 -17   44.59   35.54  11
  -3  12  17   -9.06   19.63  12
   3 -12 -16  157.19   60.35  11
  -3  12  16  109.74   37.64  12
   3 -12 -15   59.37   40.83  11
   3 -12 -14  -23.16   46.81  11
   3 -12 -13    6.82   46.88  11
   3 -12 -12  333.21  108.73  11
   3 -12 -11  391.34   90.01  10
   3 -12 -11  390.97  125.19  11
   3 -12 -10  -27.19   29.28  11
   3 -12  -9  235.25  106.58  11
   3 -12  -8  343.54  115.13  11
   3 -12  -8  399.32   93.44  13
   3 -12  -7   45.93   33.23   9
   3 -12  -7   50.79   33.38  13
  -3  12   7   87.64   52.59   6
   3 -12  -6   81.96   34.59   9
   3 -12  -6  -31.26   47.06  13
  -3  12   6   48.22   52.58   6
   3 -12  -5  232.16   69.39  13
  -3  12   5  222.78   77.20   6
   3 -12  -5  225.75   62.89   9
   3 -12  -4 1418.07  127.80   9
   3 -12  -4 1091.52  152.38  13
  -3  12   4 1332.13  183.56   6
   3 -12  -3  599.56  113.55  13
  -3  12   3  712.92  123.23   6
   3 -12  -2  660.25  117.74  13
   3 -12  -2  921.33  208.78  19
   3 -12  -1 1187.69  250.60  19
   3 -12   0  153.11   95.00  19
   3 -12   1 2157.34  362.54  19
   3 -12   2   49.49   58.32  19
   3 -12   3  -41.66   57.22  19
   3 -12   4   -8.68   37.37  19
   3 -12   5  977.28  248.01  19
   3 -12   6  -50.02   59.22  19
   3 -12   6 -100.03   48.88  13
  -3  12  -6    7.22   43.52  11
   3 -12   7 1153.77  279.20  19
  -3  12  -7 1190.26  192.85  11
  -3  12  -8  126.63   72.19  11
   3 -12   8  155.27   38.88  14
   3 -12   8  231.89  118.82  19
   3 -12   9  918.20  234.18  19
   3 -12   9 1311.74  132.10  14
  -3  12  -9 1027.48  188.17  11
   3 -12  10  440.18  162.97  19
   3 -12  10  474.66   84.68  14
  -3  12 -10  349.63  109.75  11
   3 -12  11   16.33   36.84  14
  -3  12 -11   64.92   57.21  11
  -3  12 -12  664.21  155.61  11
   3 -12  12  519.17   90.26  14
   3 -12  12  345.39  143.46  19
   3 -12  13  111.63   47.23  14
  -3  12 -13  132.28   87.12  11
   3 -12  14    8.91   20.34  14
  -3  12 -14  120.34   84.87  11
  -3  12 -15  -26.59   34.76  11
   3 -12  15    4.18   20.74  14
   3 -12  16  116.03   39.48  14
  -3  12 -16  132.13   78.87  11
   3 -12  17   29.75   24.12  14
  -3  12 -17  -21.21   49.81  11
  -3  12 -18   -3.35   41.31  11
  -3  12 -19   82.34   63.47  11
  -3  12 -20   29.59   46.40  11
  -3  12 -21   19.02   30.22  11
  -3  12 -22   -2.99   26.89  11
  -3  12 -23   -3.82   16.83  11
  -3  11  19 1768.49  122.46  12
   3 -11 -19 2787.45  194.86  11
   3 -11 -18  306.95   73.68  11
  -3  11  18  227.76   53.76  12
   3 -11 -17   47.77   38.90  11
   3 -11 -16  236.99   74.58  11
   3 -11 -15   40.43   39.78  11
   3 -11 -14  -30.10   58.58  11
   3 -11 -13   47.40   32.28  10
   3 -11 -13   60.33   46.13  11
   3 -11 -12   79.94   42.35  10
   3 -11 -12   41.52   48.03  11
   3 -11 -11  110.28   68.92  11
   3 -11 -10  -43.48   69.26  11
   3 -11  -9  315.83  119.05  11
   3 -11  -8  284.64   71.80  13
   3 -11  -8  411.49   84.73   9
  -3  11   8  398.95  109.36   6
   3 -11  -7   74.96   38.01   9
   3 -11  -7   35.99   38.81  13
  -3  11   7    9.46   30.30   6
  -3  11   6  136.66   67.67   6
   3 -11  -6   66.51   29.48   9
   3 -11  -6  139.48   43.82  13
   3 -11  -5   77.33   90.75  19
   3 -11  -4 1636.80  291.68  19
   3 -11  -3  105.43   78.69  19
  -3  11   2  902.12  217.74   2
   3 -11  -2  812.78  212.72  19
   3 -11  -1  712.12  201.65  19
  -3  11   1  461.09  145.19   2
  -3  11   0  433.16  134.74   2
   3 -11   0  440.18  162.00  19
   3 -11   1  147.42  110.60  19
  -3  11  -1   82.17   60.11   2
   3 -11   2   58.56   78.35  20
   3 -11   2 -145.64   97.53  19
   3 -11   3 1776.31  312.73  19
   3 -11   3 1403.69  245.65  20
   3 -11   4  708.48  176.28  20
   3 -11   4  675.37  203.40  19
   3 -11   5 1001.41  238.75  19
   3 -11   6 1567.07  310.99  19
   3 -11   7   98.31   80.71  19
   3 -11   8  575.39  184.25  19
   3 -11   9  151.45   96.70  19
  -3  11  -9    0.95   25.86  11
   3 -11  10  434.77   77.63  14
   3 -11  10  361.01  147.16  19
  -3  11 -10  450.07  129.89  11
   3 -11  11  177.33  111.96  19
   3 -11  11  402.08   78.33  14
  -3  11 -11  272.75  101.76  11
  -3  11 -12  116.45   70.44  11
   3 -11  12  130.18   55.60  19
   3 -11  12  183.87   57.13  14
   3 -11  13  856.77  117.60  14
   3 -11  13  794.56  232.07  19
  -3  11 -13  856.61  176.41  11
  -3  11 -14  -10.66   50.85  11
   3 -11  14    7.47   23.17  14
   3 -11  15  731.00  114.62  14
  -3  11 -15  847.57  184.39  11
   3 -11  16   58.25   34.94  14
  -3  11 -16   34.73   51.83  11
   3 -11  17    2.80   30.97  14
  -3  11 -17    9.82   51.34  11
   3 -11  18  260.56   64.30  14
  -3  11 -18  339.19  116.10  11
   3 -11  19  101.76   36.08  14
  -3  11 -19  104.62   70.73  11
  -3  11 -20   12.52   55.03  11
  -3  11 -21  718.80  136.58  11
  -3  11 -22   26.61   37.73  11
  -3  11 -23   25.19   16.78  11
  -3  11 -24  -13.40   16.81  11
  -3  10  20 1097.47  103.60  12
   3 -10 -20 1567.81  147.75  11
   3 -10 -19  604.20  103.40  11
   3 -10 -18  109.12   45.93  11
   3 -10 -17  489.98  109.90  11
   3 -10 -16   74.80   42.04  11
   3 -10 -15  344.35   76.84  10
   3 -10 -15  229.57   78.25  11
   3 -10 -14   32.59   41.76  11
   3 -10 -14   25.40   19.06  10
   3 -10 -13   73.47   36.30  10
   3 -10 -13  105.93   59.87  11
   3 -10 -12  608.34  119.17  10
   3 -10 -12  529.29  141.47  11
   3 -10 -11   87.45   53.56  11
   3 -10 -10  248.31  101.30  11
   3 -10  -9   56.65   45.20  11
   3 -10  -9  -13.08   24.60   9
   3 -10  -8  546.02   91.78  13
   3 -10  -8  519.36   95.03   9
  -3  10   8  599.69  126.29   6
   3 -10  -7  172.97   95.73  19
  -3  10   7  155.61   86.03   2
   3 -10  -6 -176.37   97.85  19
  -3  10   6  -65.25   58.83   2
   3 -10  -5 1573.84  281.70  19
  -3  10   5 1308.12  256.79   2
   3 -10  -4  864.88  208.64  19
  -3  10   4  809.01  205.17   2
  -3  10   3 1456.71  261.87   2
   3 -10  -3 1573.16  282.63  19
  -3  10   2  813.54  200.76   2
   3 -10  -2  978.42  222.69  19
  -3  10   1  202.01   93.26   2
   3 -10  -1  318.20  134.61  19
  -3  10   0  -61.97   53.97   2
   3 -10   0   47.43   82.87  19
   3 -10   1  701.17  198.27  19
  -3  10  -1  622.52  153.99   2
   3 -10   2  775.43  204.58  19
   3 -10   2  904.27  199.74  20
   3 -10   3  -34.02   56.94  19
   3 -10   3 -190.92   91.61  20
   3 -10   4 1157.61  220.54  20
   3 -10   4 1163.60  266.45  19
   3 -10   5 3032.59  423.56  19
   3 -10   5 3213.02  366.88  20
   3 -10   6   50.34   58.21  20
   3 -10   6   96.78   79.55  19
   3 -10   7 -136.64   92.79  19
   3 -10   7   73.80   63.39  20
   3 -10   8  160.63  101.28  19
   3 -10   8   77.12   52.72  20
   3 -10   9 2437.96  398.18  19
   3 -10   9 2957.97  365.91  20
   3 -10  10  982.20  262.63  19
  -3  10 -11  260.81   90.60  11
   3 -10  11  318.43  150.74  19
  -3  10 -12 2813.48  305.01  11
   3 -10  12 2950.76  210.31  14
  -3  10 -13  897.58  174.50  11
   3 -10  13  789.96  122.08  14
   3 -10  14 1890.40  185.11  14
  -3  10 -14 1760.50  249.84  11
  -3  10 -15   -5.42   39.54  11
   3 -10  15   30.26   29.75  14
  -3  10 -16  804.45  173.12  11
   3 -10  16  834.79  129.01  14
   3 -10  17   17.15   25.37  14
  -3  10 -17   96.33   69.28  11
  -3  10 -18  122.21   83.06  11
   3 -10  18   70.37   37.27  14
  -3  10 -19   32.58   48.80  11
   3 -10  20  298.66   61.61  14
  -3  10 -20  269.20   99.18  11
  -3  10 -21   34.47   36.06  11
  -3  10 -22   -2.51   31.35  11
  -3  10 -23   38.26   31.83  11
  -3  10 -24   -7.59   23.01  11
   3  -9 -21  264.43   62.19  11
  -3   9  21  210.70   48.16  12
   3  -9 -20  814.49  120.95  11
   3  -9 -19   30.42   29.84  11
   3  -9 -18   73.71   54.11  11
   3  -9 -17  157.67   66.03  11
   3  -9 -16   68.32   58.67  11
   3  -9 -16   70.99   42.15  10
   3  -9 -15   56.25   30.11  10
   3  -9 -15   73.35   40.13  11
   3  -9 -14 1598.49  186.36  10
   3  -9 -14 1639.23  219.66  11
   3  -9 -13  413.01   93.11  10
   3  -9 -13  473.87  125.01  11
   3  -9 -12   65.59   52.06  11
   3  -9 -12   68.76   39.07  10
   3  -9 -11  777.17  186.82   1
   3  -9 -11  671.11  147.59  11
   3  -9 -10   41.46   23.93  11
  -3   9  10   16.01   29.08   2
   3  -9  -9  822.50  214.10   1
  -3   9   9  725.59  185.73   2
   3  -9  -9  929.26  165.30  11
  -3   9   8  -82.58   64.72   2
   3  -9  -8 -129.44   87.69   1
   3  -9  -7 -101.95   77.00   1
  -3   9   7  184.24   96.34   2
   3  -9  -7  211.88  107.39  19
   3  -9  -6 1248.88  253.06  19
  -3   9   6  983.09  216.88   2
   3  -9  -5   38.79   46.40  19
  -3   9   5   75.47   62.67   2
  -3   9   4 1654.87  287.25   2
   3  -9  -4 2127.46  314.65  19
  -3   9   3  224.27   99.91   2
   3  -9  -3  218.09  102.22  19
   3  -9  -2  731.39  181.13  19
  -3   9   2  566.57  156.20   2
   3  -9  -1  883.82  201.60  19
  -3   9   1  615.21  164.37   2
  -3   9   0  -20.16   67.92   2
   3  -9   0    0.83   48.20  19
  -3   9  -1  624.28  149.74   2
   3  -9   1  619.33  174.22  19
   3  -9   2  352.03  129.74  19
   3  -9   2   36.30   54.94  20
   3  -9   3 1871.03  268.21  20
   3  -9   3 1936.97  320.16  19
   3  -9   4  142.29   75.17  20
   3  -9   4  126.84   91.40  19
   3  -9   5  120.57   75.95  20
   3  -9   5  198.19  128.68  19
   3  -9   6   62.45   74.53  19
   3  -9   6  -28.01   43.38  20
   3  -9   7   12.49   36.27  20
   3  -9   7   31.82   53.77  19
   3  -9   8 1656.00  276.38  20
   3  -9   8 1549.39  306.62  19
   3  -9   9   36.97   50.70  20
   3  -9  10  297.21  120.77  20
   3  -9  11 4363.36  442.12  20
   3  -9  12  -20.34   35.01  18
   3  -9  12  -50.17   54.31  20
  -3   9 -13  252.78   94.05  11
   3  -9  13  180.87   57.37  14
   3  -9  14 2978.79  235.69  14
  -3   9 -14 2663.73  306.58  11
  -3   9 -15  -62.17   67.09  11
   3  -9  15   14.64   19.32  14
  -3   9 -16   84.60   53.24  11
   3  -9  16   63.48   37.04  14
  -3   9 -17  739.89  172.82  11
   3  -9  17  750.71  125.08  14
  -3   9 -18  340.45  124.38  11
   3  -9  18  298.17   78.03  14
  -3   9 -19  321.50  126.08  11
   3  -9  19  309.09   76.39  14
  -3   9 -20  520.97  146.22  11
   3  -9  20  460.31   84.66  14
  -3   9 -21  207.76   92.76  11
   3  -9  21  180.47   50.52  14
   3  -9  22  -20.22   15.93  14
  -3   9 -22   28.41   35.82  11
  -3   9 -23   51.59   26.96  11
  -3   9 -24    9.82   19.07  11
   3  -8 -22  214.58   59.22  11
  -3   8  22  141.43   40.32  12
   3  -8 -21  147.44   55.17  11
   3  -8 -20   10.53   28.05  11
   3  -8 -19  378.15   94.13  11
   3  -8 -18  317.08   92.98  11
   3  -8 -17  313.69   94.37  11
   3  -8 -16  730.73  125.50  10
   3  -8 -16  669.78  127.81  11
   3  -8 -15  816.69  147.05  11
   3  -8 -15  811.44  130.29  10
   3  -8 -14   57.09   44.09  11
   3  -8 -14   38.86   27.76  10
   3  -8 -13  289.84   93.92  11
   3  -8 -13  276.39   77.58  10
   3  -8 -13  411.36  129.67   1
  -3   8  12 1393.69  248.53   2
   3  -8 -12 1142.69  176.42  11
   3  -8 -12 1139.58  240.62   1
   3  -8 -11  -14.98   44.68  11
  -3   8  11   14.08   28.47   2
   3  -8 -11   12.00   33.78   1
  -3   8  10 1049.59  235.02   2
   3  -8 -10 1194.03  267.63   1
  -3   8   9  127.30   80.88   2
   3  -8  -9  -38.89   46.66   1
   3  -8  -8   53.96   42.15   1
  -3   8   8  104.45   71.06   2
  -3   8   7 1892.49  292.59   2
   3  -8  -7 1970.95  325.45   1
   3  -8  -7 1949.47  309.15  19
  -3   8   6   23.05   38.92   2
   3  -8  -6   52.77   71.82   1
   3  -8  -5  796.63  191.39  19
  -3   8   5  663.22  165.60   2
   3  -8  -5  517.95  168.24   1
   3  -8  -4 3157.50  366.86  19
  -3   8   4 3037.58  350.57   2
   3  -8  -3 7415.18  557.98  19
  -3   8   3 7626.03  532.15   2
   3  -8  -2 9105.76  618.95  19
  -3   8   2 8633.51  542.76   2
   3  -8  -1  636.50  166.78  19
  -3   8   1  418.57  114.12   2
   3  -8   0   28.22   40.06  19
  -3   8   0    9.69   54.34   2
   3  -8   1 2340.26  322.82  19
  -3   8  -1 1973.66  245.40   2
   3  -8   2  533.76  159.59  19
   3  -8   2  433.08  121.25  20
   3  -8   3  505.98  129.06  20
   3  -8   3  669.57  190.57  19
   3  -8   4  472.63  128.14  20
   3  -8   4  615.11  177.46  19
   3  -8   5 2223.30  339.75  19
   3  -8   5 1562.66  188.78  18
   3  -8   5 1686.23  243.18  20
   3  -8   6    2.30   53.96  20
   3  -8   6    2.59   18.09  18
   3  -8   6   -4.54  100.28  19
   3  -8   7  274.11  116.57  20
   3  -8   7  201.18   89.09  18
   3  -8   8 1913.31  284.28  20
   3  -8   8 1917.55  261.59  18
   3  -8   9   41.60   42.71  20
   3  -8   9   32.41   39.45  18
   3  -8  10  147.83  108.63  20
   3  -8  10   22.62   34.99  18
   3  -8  11  568.41  164.17  20
   3  -8  12 1405.65  264.34  20
   3  -8  13 1199.53  138.64  14
   3  -8  13  956.70  231.63  20
  -3   8 -13 1024.18  186.43  11
  -3   8 -14  179.36   90.85  11
   3  -8  14   15.27   43.70  20
   3  -8  14  170.26   61.20  14
  -3   8 -15  120.56   83.17  11
   3  -8  15   31.49   31.32  14
   3  -8  16   66.16   42.17  14
  -3   8 -16  113.22   79.43  11
  -3   8 -17   50.17   79.97  11
   3  -8  17   23.29   23.43  14
  -3   8 -18  105.25   76.07  11
   3  -8  18   79.10   47.17  14
  -3   8 -19   23.05   49.61  11
   3  -8  19   13.33   28.68  14
  -3   8 -20  202.83  100.55  11
   3  -8  20   95.33   46.40  14
  -3   8 -21  118.41   67.87  11
   3  -8  21   66.18   37.47  14
  -3   8 -22   54.04   50.44  11
   3  -8  22  112.72   38.31  14
   3  -8  23   13.52    9.91  14
  -3   8 -23    7.11   29.89  11
  -3   8 -24   54.97   40.80  11
   3  -7 -23  168.83   51.05  11
  -3   7  23  218.70   47.46  12
   3  -7 -22  279.77   70.90  11
   3  -7 -21   24.50   36.58  11
   3  -7 -20  192.89   71.79  11
   3  -7 -19    8.84   31.37  11
   3  -7 -18  626.71  128.99  11
   3  -7 -17   37.21   47.04  11
   3  -7 -16   22.27   39.98  11
   3  -7 -16   55.97   43.37  10
   3  -7 -15  249.12   75.53  11
   3  -7 -15  212.14   58.60  10
   3  -7 -14   83.39   49.60  10
   3  -7 -14   28.74   37.19  11
   3  -7 -14  -14.61   23.52   1
  -3   7  13 1509.30  268.59   2
   3  -7 -13 1982.33  192.61  10
   3  -7 -13 1845.55  333.02   1
   3  -7 -13 2282.80  238.16  11
   3  -7 -12  279.06  135.10   1
  -3   7  12  161.49   91.62   2
   3  -7 -12  477.07  110.23  11
   3  -7 -11 1460.39  300.19   1
  -3   7  11 1474.45  274.58   2
  -3   7  10  -90.56   70.82   2
   3  -7 -10   26.64   44.68   1
   3  -7  -9  -96.15   80.46   1
  -3   7   9 -102.25   71.29   2
   3  -7  -8  708.69  195.22   1
  -3   7   8  628.60  158.39   2
   3  -7  -8  776.80  199.90  19
   3  -7  -7   52.03   54.55  19
  -3   7   7   75.09   68.79   2
   3  -7  -7   47.54   66.16   1
   3  -7  -6 3136.71  388.36   1
  -3   7   6 3315.86  353.35   2
   3  -7  -6 3331.02  370.95  19
   3  -7  -5  344.64  131.63  19
   3  -7  -5  351.03  128.27   1
  -3   7   5  297.68  109.00   2
   3  -7  -414751.60  823.31   1
   3  -7  -416221.16  779.75  19
  -3   7   417253.07  762.95   2
  -3   7   3 1265.88  191.33   2
   3  -7  -3 1189.95  206.59  19
  -3   7   2 1237.13  190.80   2
   3  -7  -2 1140.70  206.69  19
   3  -7  -1   83.37   74.87  19
  -3   7   1   40.77   52.35   2
   3  -7   0 4183.92  395.22  19
  -3   7   0 3344.94  295.30   2
  -3   7  -1   93.83   56.31   2
   3  -7   1  111.36   80.38  19
   3  -7   2 3455.63  240.10  18
   3  -7   2 2822.51  294.23  20
   3  -7   3  179.75   66.00  18
   3  -7   3   75.89   60.58  20
   3  -7   3   80.83   64.12  19
   3  -7   4  441.21  154.45  19
   3  -7   4  358.08   92.49  18
   3  -7   4  291.84   89.42  20
   3  -7   5  387.94   96.27  18
   3  -7   5  189.33   86.29  20
   3  -7   5  446.89  158.67  19
   3  -7   6  498.88  128.87  20
   3  -7   6  432.19  120.37  18
   3  -7   7 1616.55  248.23  18
   3  -7   7 1580.85  242.01  20
   3  -7   8  210.79   92.77  20
   3  -7   9  416.98  136.84  20
   3  -7  10  130.98   76.66  20
   3  -7  11 2167.54  322.17  20
   3  -7  12  152.01   99.45  20
   3  -7  13    4.03   39.95  20
  -3   7 -14  -12.00   28.95  11
   3  -7  14   26.77   32.14  14
   3  -7  14  -40.94   56.59  20
  -3   7 -15   12.91   60.14  11
   3  -7  15 -152.56   58.57  14
   3  -7  15 -160.38   91.58  20
  -3   7 -16  662.08  172.41  11
   3  -7  16  753.44  125.15  14
  -3   7 -17  125.84   76.00  11
   3  -7  17   19.96   36.51  14
   3  -7  18  283.29   78.64  14
  -3   7 -18  317.21  124.75  11
  -3   7 -19  282.07  105.90  11
   3  -7  19  248.09   78.67  14
  -3   7 -20  264.24  111.14  11
   3  -7  20  260.70   70.16  14
  -3   7 -21  100.81   74.90  11
   3  -7  21  111.56   50.26  14
  -3   7 -22   18.31   31.55  11
   3  -7  22    6.93   21.15  14
  -3   7 -23  291.64   87.10  11
   3  -7  23  236.81   48.06  14
  -3   7 -24   93.63   41.69  11
  -3   7 -25   81.08   30.00  11
   3  -6 -24    4.30   11.33  11
  -3   6  24  -16.82   12.99  12
   3  -6 -23  114.25   45.99  11
   3  -6 -22  419.65   95.50  11
   3  -6 -21   11.51   30.97  11
   3  -6 -20   28.24   38.93  11
   3  -6 -19  -14.91   48.93  11
   3  -6 -18   82.42   48.85  11
   3  -6 -17  188.09   74.64  11
   3  -6 -17  115.61   50.75  10
   3  -6 -16  -49.07   50.86  11
   3  -6 -16  -15.65   22.72  10
   3  -6 -15  336.88   85.09  10
   3  -6 -15  378.97   93.37  11
  -3   6  15   81.34   59.02   2
   3  -6 -15  229.94  111.21   1
   3  -6 -14 3559.93  264.08  10
  -3   6  14 3627.57  424.07   2
   3  -6 -14 4000.52  314.69  11
   3  -6 -14 3637.11  488.16   1
   3  -6 -13 5158.86  297.52  10
  -3   6  13 5022.33  520.17   2
   3  -6 -13 5523.48  362.39  11
   3  -6 -13 5717.89  633.34   1
   3  -6 -12 4741.40  554.94   1
  -3   6  12 4096.62  463.84   2
  -3   6  11  230.19  110.00   2
   3  -6 -11  277.54  139.33   1
  -3   6  10   38.59   46.08   2
   3  -6 -10   29.29   51.24   1
  -3   6   9  675.62  175.03   2
   3  -6  -9  698.17  199.85   1
   3  -6  -8 2271.74  348.38   1
   3  -6  -8 2295.12  320.94  19
  -3   6   8 2156.49  290.81   2
   3  -6  -7 3066.65  357.14  19
  -3   6   7 3161.23  339.86   2
   3  -6  -7 3028.55  388.19   1
   3  -6  -6  401.08  137.77   1
  -3   6   6  397.40  119.49   2
   3  -6  -6  373.62  119.23  19
   3  -6  -5 5131.52  427.99  19
   3  -6  -5 4961.26  468.71   1
  -3   6   5 5571.20  413.19   2
  -3   6   4  -48.90   49.85   2
   3  -6  -4   28.10   70.62   1
   3  -6  -4  -15.77   30.12  19
   3  -6  -3 5641.99  434.66  19
   3  -6  -3 5456.55  467.51   1
  -3   6   3 5725.47  380.34   2
  -3   6   2   58.30   43.28   2
   3  -6  -2   53.61   36.61  19
  -3   6   1  630.88  110.58   2
   3  -6  -1  775.51  161.97  19
   3  -6   0 3357.41  330.64  19
  -3   6   0 2480.61  223.59   2
   3  -6   1  202.60   87.40  19
   3  -6   1  259.22   66.98  18
   3  -6   2  401.12   95.65  20
   3  -6   2  406.37  139.58  19
   3  -6   2  422.95   92.06  18
   3  -6   3   25.37   38.53  18
   3  -6   3   47.92   36.42  20
   3  -6   3   35.40   51.46  19
   3  -6   4  684.13  134.21  20
   3  -6   4  956.11  209.81  19
   3  -6   4  944.85  158.02  18
   3  -6   5  968.16  170.09  18
   3  -6   5  884.00  154.40  20
   3  -6   6 2444.39  269.75  20
   3  -6   6 2636.57  298.69  18
   3  -6   7 3026.17  301.46  20
   3  -6   8   69.62   46.64  20
   3  -6   9 -132.63   75.83  20
   3  -6  10  643.47  177.97  20
   3  -6  11  256.51  104.43  20
   3  -6  12  468.19  169.10  20
   3  -6  13   67.35   79.34  20
   3  -6  14  275.12   72.57  14
   3  -6  14  267.29  118.73  20
  -3   6 -14  209.56   94.81  11
  -3   6 -15  343.64  135.75  11
   3  -6  15  513.70  163.38  20
   3  -6  15  622.32  117.20  14
   3  -6  16   82.95   36.16  14
  -3   6 -16   61.35   38.29  11
   3  -6  17   52.25   42.97  14
  -3   6 -17   56.31   71.31  11
   3  -6  18   39.43   28.27  14
  -3   6 -18   61.70   73.72  11
  -3   6 -19  111.36   86.75  11
   3  -6  19   55.02   29.85  14
  -3   6 -20  374.21  142.99  11
   3  -6  20  285.85   76.44  14
  -3   6 -21   70.66   72.14  11
   3  -6  21  117.37   47.10  14
   3  -6  22  160.15   50.81  14
  -3   6 -22   74.17   59.75  11
  -3   6 -23   95.39   59.39  11
   3  -6  23   31.97   23.86  14
   3  -6  24  188.00   32.54  14
  -3   6 -24  151.29   60.98  11
  -3   6 -25   -2.18    9.85  11
   3  -5 -24   22.70   18.75  11
   3  -5 -23  599.89  111.12  11
   3  -5 -22   67.95   44.38  11
   3  -5 -21  295.87   91.30  11
   3  -5 -20  303.33   98.60  11
   3  -5 -19  266.38   88.59  11
   3  -5 -18  -18.04   53.16  11
   3  -5 -17   83.53   35.52  10
   3  -5 -17   51.02   43.95  11
   3  -5 -16  401.57  103.66  11
   3  -5 -16  420.63   99.48  10
  -3   5  15 1998.61  312.64   2
   3  -5 -15 2107.24  214.14  10
   3  -5 -15 2112.53  385.85   1
   3  -5 -15 1966.30  223.16  11
   3  -5 -14   31.23   37.54  10
  -3   5  14  136.33   84.82   2
   3  -5 -14   89.74   86.48   1
   3  -5 -14   51.04   24.64  11
   3  -5 -1311501.54  894.12   1
  -3   5  1311093.65  782.85   2
  -3   5  12   51.94   53.80   2
  -3   5  11 1363.88  249.28   2
  -3   5  10  762.93  181.33   2
   3  -5 -10 1170.77  267.89   1
   3  -5  -9  752.53  202.66   1
  -3   5   9  634.78  161.50   2
  -3   5   8 2968.52  325.89   2
   3  -5  -8 3371.05  414.69   1
   3  -5  -8 2884.02  357.69  19
  -3   5   7   34.85   30.72   2
   3  -5  -7   69.22   49.01  19
   3  -5  -7   54.13   70.07   1
   3  -5  -6  394.85  137.08   1
   3  -5  -6  401.74  111.95  19
  -3   5   6  480.12  112.65   2
   3  -5  -5 6770.33  465.24  19
   3  -5  -5 7277.27  535.74   1
  -3   5   5 7238.85  424.41   2
   3  -5  -4 6512.27  498.29   1
   3  -5  -4 6002.60  426.95  19
  -3   5   4 6285.23  375.37   2
   3  -5  -3 1147.06  181.45  19
   3  -5  -3 1182.57  207.34   1
  -3   5   3 1191.18  151.65   2
   3  -5  -2 1841.86  225.99  19
   3  -5  -2 1727.72  244.04   1
  -3   5   2 1731.02  165.99   2
   3  -5  -1   48.56   60.75  19
  -3   5   1   12.74   26.73   2
  -3   5   0 6126.62  305.19   2
   3  -5   0 6762.09  443.27  19
   3  -5   1  468.11   83.35  20
   3  -5   1  656.18  144.82  19
   3  -5   1  657.21  110.47  18
   3  -5   2 9270.09  549.53  19
   3  -5   2 7189.93  326.86  20
   3  -5   2 9447.67  441.84  18
   3  -5   3   17.57   28.78  20
   3  -5   3   11.87   39.73  18
   3  -5   3   29.68   58.73  19
   3  -5   4 1883.66  227.41  18
   3  -5   4 1421.23  166.95  20
   3  -5   5   43.56   51.61  18
   3  -5   5   23.50   43.47  20
   3  -5   6 4352.60  323.89  20
   3  -5   7 2657.35  269.44  20
   3  -5   8 2716.25  294.99  20
   3  -5   9 2459.57  300.81  20
   3  -5  10   -5.38   39.69  20
   3  -5  11  339.17  126.32  20
   3  -5  12  105.51   64.38  20
   3  -5  13  168.33  112.68  20
   3  -5  14   27.75   36.02  14
  -3   5 -14   73.47   64.50  11
   3  -5  14  108.66   87.77  20
   3  -5  15    5.24   33.25  14
  -3   5 -15   18.38   39.80  11
  -3   5 -16  803.61  174.94  11
   3  -5  16  746.29  127.05  14
  -3   5 -17   30.71   39.54  11
   3  -5  17   34.50   31.03  14
  -3   5 -18   60.40   44.04  11
   3  -5  18   51.76   36.64  14
  -3   5 -19  235.44   97.26  11
   3  -5  19  237.30   78.89  14
   3  -5  20   42.79   35.88  14
  -3   5 -20  -27.37   75.11  11
  -3   5 -21  559.78  158.75  11
   3  -5  21  476.75   98.68  14
  -3   5 -22   91.32   58.47  11
   3  -5  22   61.71   36.47  14
  -3   5 -23  111.45   55.70  11
   3  -5  23  249.88   56.91  14
  -3   5 -24  -18.88   30.01  11
   3  -5  24   -7.87   15.20  14
  -3   5 -25  -13.52   14.53  11
   3  -4 -25  122.48   37.99  11
   3  -4 -24  387.00   87.85  11
   3  -4 -23  115.86   60.03  11
   3  -4 -22  439.36  119.34  11
   3  -4 -21   87.36   63.95  11
   3  -4 -20  525.26  126.84  11
   3  -4 -19   25.57   33.52  11
   3  -4 -18  136.97   48.25   8
   3  -4 -18   77.27   48.41  11
   3  -4 -17   88.06   44.02  10
   3  -4 -17   98.69   58.68  11
  -3   4  16  652.60  179.80   2
   3  -4 -16  734.83  137.53  10
   3  -4 -16  734.51  140.68  11
   3  -4 -15 1530.55  191.58  11
  -3   4  15 1615.12  292.78   2
   3  -4 -15 1396.54  173.21  10
  -3   4  14 8336.13  705.68   2
   3  -4 -14 8387.26  426.41  11
   3  -4 -14 8394.88  393.31  10
  -3   4  13 1411.35  275.44   2
  -3   4  12 2381.46  344.64   2
  -3   4  11   95.42   72.36   2
  -3   4  10  -43.05   47.55   2
  -3   4   9 7954.24  544.39   2
   3  -4  -8 5779.93  492.36  19
  -3   4   8 4945.66  410.87   2
   3  -4  -7 4563.26  411.12  19
  -3   4   7 4890.41  374.69   2
  -3   4   6 3171.83  280.77   2
   3  -4  -6 3239.37  329.05  19
   3  -4  -6 3445.05  372.60   1
   3  -4  -5 4418.57  363.24  19
   3  -4  -5 4576.95  417.41   1
  -3   4   5 4581.10  305.23   2
  -3   4   4  218.60   61.50   2
   3  -4  -4  251.85  110.81   1
   3  -4  -4  191.90   79.68  19
   3  -4  -3 7752.56  498.80   1
   3  -4  -3 7632.68  441.29  19
  -3   4   3 7741.83  326.34   2
   3  -4  -2  801.12  157.83   1
  -3   4   2  682.31   83.36   2
   3  -4  -2  719.96  133.61  19
  -3   4   1 2998.34  164.35   2
   3  -4  -1 2969.21  262.01  19
   3  -4   0 4371.42  270.32  18
   3  -4   0 4360.03  323.08  19
   3  -4   1 2032.26  227.30  19
   3  -4   1 1589.18  112.75  20
   3  -4   1 2190.83  207.01  18
   3  -4   2  -21.02   39.18  19
   3  -4   2  -13.84   21.03  20
   3  -4   2   21.34   27.85  18
   3  -4   313604.63  410.57  20
   3  -4   317253.77  653.23  18
   3  -4   418695.81  720.87  18
   3  -4   414196.54  462.98  20
   3  -4   5  682.82  113.47  20
   3  -4   6  150.79   66.69  20
   3  -4   7  419.97  114.65  20
   3  -4   8 1801.00  246.72  20
   3  -4   9  490.06  150.49  20
   3  -4  10  500.58  167.12  20
   3  -4  11  -21.73   43.07  20
   3  -4  12 1900.21  329.64  20
   3  -4  13  113.07   85.26  20
  -3   4 -14   20.11   35.03  11
   3  -4  14  594.28  191.78  20
  -3   4 -15 1937.77  267.25  11
   3  -4  15 2008.74  380.11  20
   3  -4  16  478.73  160.84  20
  -3   4 -16  117.98   75.62  11
  -3   4 -17  355.53  116.49  11
  -3   4 -18  668.72  165.66  11
   3  -4  18  536.68  112.17  14
   3  -4  19  160.58   65.81  14
  -3   4 -19   31.25   50.49  11
   3  -4  20  693.26  127.28  14
  -3   4 -20  880.41  202.71  11
   3  -4  21   81.67   52.33  14
  -3   4 -21  122.66   59.72  11
   3  -4  22   56.96   29.92  14
  -3   4 -22  112.20   74.53  11
  -3   4 -23   57.86   38.82  11
   3  -4  23  -12.22   20.90  14
  -3   4 -24   45.10   29.22  11
   3  -4  24    8.86   10.45  14
  -3   3  25  694.02   75.22  12
   3  -3 -25  486.31   81.26  11
   3  -3 -24   53.94   35.97  11
   3  -3 -23  354.67  106.17  11
   3  -3 -22  -26.58   54.71  11
   3  -3 -21  250.35  102.15  11
   3  -3 -20   76.82   44.94  11
   3  -3 -20   41.67   23.30   8
   3  -3 -19   82.77   37.63   8
   3  -3 -19  133.86   66.22  11
   3  -3 -18  223.22   84.95  11
   3  -3 -18  264.16   70.57   8
   3  -3 -17  -11.93   35.62  11
   3  -3 -17   34.89   35.42   8
  -3   3  16  144.57   94.57   2
   3  -3 -16  109.46   45.40  10
   3  -3 -16   73.05   57.45  11
   3  -3 -15 2605.39  242.16  10
  -3   3  15 2993.36  434.12   2
   3  -3 -15 2840.48  255.12  11
  -3   3  14  400.29  150.80   2
  -3   3  13  818.75  215.43   2
  -3   3  12  540.71  180.98   2
  -3   3  11  330.45  129.14   2
  -3   3  11  381.23  139.36  20
  -3   3  10  156.89   99.06   2
  -3   3  10  360.26  109.57  20
  -3   3   9  212.06   98.27   2
  -3   3   9  233.88   88.97  20
  -3   3   815025.33  703.42   2
  -3   3   815628.56  718.58  20
   3  -3  -7  859.83  175.04  19
  -3   3   7  779.78  145.25   2
  -3   3   7  763.76  150.67  20
   3  -3  -6 1739.41  234.60  19
  -3   3   6 1737.44  195.85   2
  -3   3   6 1780.22  209.96  20
   3  -3  -5 2290.57  249.95  19
  -3   3   5 2321.61  204.38   2
   3  -3  -4 2368.37  242.21  19
  -3   3   4 2167.56  173.74   2
   3  -3  -4 2342.51  266.54   1
   3  -3  -3   20.04   42.66   1
   3  -3  -3    8.86   38.93  19
  -3   3   3   23.70   18.03   2
   3  -3  -2  168.33   73.28   1
  -3   3   2  215.27   34.67   2
   3  -3  -1  171.69   64.65   1
   3  -3   016768.59  548.16  18
   3  -3   1 1696.56  184.27  18
   3  -3   1 1649.78  192.95  19
   3  -3   2  481.29  118.37  19
   3  -3   2  485.03  109.90  18
   3  -3   2  250.61   42.01  20
   3  -3   312571.51  355.45  20
   3  -3   318628.85  674.91  18
   3  -3   416339.69  681.21  18
   3  -3   412459.27  412.92  20
   3  -3   5  164.65   61.20  20
   3  -3   6 3399.73  275.49  20
   3  -3   7  418.44  115.85  20
   3  -3   8  815.15  172.68  20
   3  -3   9  115.21   80.48  20
   3  -3  10  333.17  125.52  20
   3  -3  11  269.70  119.62  20
   3  -3  12  293.95  158.17  20
   3  -3  13  482.70  212.48  20
   3  -3  14   32.22   47.05  20
  -3   3 -15  -10.29   44.90  11
   3  -3  15  -12.50   42.08   2
   3  -3  15  -40.01   64.27  20
  -3   3 -16   67.22   60.28  11
   3  -3  16  -60.19   65.08   2
  -3   3 -17 1609.70  243.48  11
  -3   3 -18  657.39  165.14  11
   3  -3  19  354.32   98.14  14
  -3   3 -19  447.70  142.06  11
   3  -3  20    1.67   23.74  14
  -3   3 -20  -41.08   87.11  11
  -3   3 -21  205.76   75.13  11
   3  -3  21  139.04   60.37  14
   3  -3  22   43.13   33.40  14
  -3   3 -22   23.25   31.50  11
  -3   3 -23   36.01   29.97  11
   3  -3  23   41.79   27.35  14
  -3   3 -24   15.57   20.57  11
   3  -3  24   56.75   27.79  14
   3  -2 -25  -45.08   39.99  11
   3  -2 -24  581.04  115.63  11
   3  -2 -23   -2.76   43.88  11
   3  -2 -22  213.78   89.05  11
   3  -2 -21  604.47   95.62   8
   3  -2 -21  605.94  148.69  11
   3  -2 -20    7.57   23.61   8
   3  -2 -20   32.82   47.27  11
   3  -2 -19   68.03   58.39  11
   3  -2 -19   56.46   39.97   8
   3  -2 -18  152.06   75.35  11
   3  -2 -18  137.44   51.88   8
  -3   2  17  516.31  170.65   2
   3  -2 -17  309.74  101.55  11
   3  -2 -17  394.69   79.45   8
   3  -2 -16  168.56   71.97  11
   3  -2 -16   88.11   54.89  10
  -3   2  15  172.62  125.62   2
   3  -2 -15  236.78   75.41  10
   3  -2 -15  164.32   62.40  11
  -3   2  14 2922.42  415.85  20
  -3   2  14 2242.60  363.12   2
  -3   2  13  292.95  122.08  20
  -3   2  13  333.36  136.45   2
  -3   2  12 1183.22  245.18  20
  -3   2  11  749.40  182.18  20
  -3   2  10  447.32  132.18  20
  -3   2   9 2761.28  319.33  20
  -3   2   8 1418.38  206.25  20
  -3   2   7 2800.73  270.40  20
   3  -2  -7 3284.38  340.04  19
   3  -2  -6   64.87   58.17  19
  -3   2   6  -22.36   48.64  20
   3  -2  -5 1276.40  178.94  19
  -3   2   5 1091.91  141.18  20
   3  -2  -4  782.15  135.21  19
  -3   2   4  689.21  102.87  20
   3  -2  -3 2348.22  218.31  19
  -3   2   3 1895.95  123.46   2
  -3   2   3 1817.40  138.54  20
   3  -2  -3 2146.40  236.50   1
   3  -2  -212291.63  517.38   1
   3  -2  -213386.22  495.60  19
   3  -2  -117846.33  555.61  18
   3  -2  -118659.28  556.29  19
   3  -2  -116779.20  579.95   1
   3  -2   0 7461.16  344.83  19
   3  -2   0 7314.25  367.15  18
   3  -2   1 1523.16  165.98  19
   3  -2   1 1480.80  180.68  18
   3  -2   221275.02  691.86  18
   3  -2   225015.73  721.98  19
   3  -2   310845.37  520.53  18
   3  -2   3 8819.02  312.44  20
   3  -2   4 1335.87  206.57  18
   3  -2   4 1093.97  132.55  20
   3  -2   5  832.10  135.37  20
   3  -2   6  537.41  118.94  20
   3  -2   7 6241.23  432.01  20
   3  -2   8  272.29  107.96  20
   3  -2   9  112.24   84.01  20
   3  -2  10   94.39   89.89  20
   3  -2  11  554.82  183.28  20
   3  -2  12  720.36  205.54  20
   3  -2  13  630.86  207.17   2
   3  -2  13  407.91  179.15  20
   3  -2  14  362.23  163.23   2
  -3   2 -15  -48.00   31.15  11
   3  -2  15   82.51   81.27   2
  -3   2 -16  116.35   62.12  11
   3  -2  16   -1.05   36.73   2
  -3   2 -17   81.18   66.37  11
  -3   2 -18 1044.09  209.46  11
  -3   2 -19  364.15  132.49  11
   3  -2  20   58.83   42.59  14
  -3   2 -20  105.01   83.29  11
  -3   2 -21  -60.82   43.94  11
   3  -2  21  -61.60   45.05  14
  -3   2 -22  -49.59   57.18  11
   3  -2  22   14.60   17.30  14
  -3   2 -23  -44.96   32.30  11
   3  -2  23   13.42   17.75  14
  -3   2 -24  -45.59   35.61  11
   3  -2  24   59.15   25.50  14
   3  -1 -26   21.94   14.66  11
   3  -1 -25  409.92   86.72  11
   3  -1 -24   46.15   33.16  11
   3  -1 -23  135.53   75.14  11
   3  -1 -22   32.74   54.80  11
   3  -1 -21    6.80   22.33   8
   3  -1 -21   10.49   46.69  11
   3  -1 -20   10.55   38.72   8
   3  -1 -20    7.20   72.71  11
   3  -1 -19  948.50  135.58   8
   3  -1 -19  887.03  169.33  11
   3  -1 -18  669.68  116.08   8
   3  -1 -18  635.68  149.84  11
   3  -1 -17  293.13   77.76   8
  -3   1  17  379.31  155.68   2
   3  -1 -17  335.93  107.05  11
  -3   1  16   98.83   87.71  20
  -3   1  16   29.28   54.55   2
   3  -1 -16   84.46   51.71   8
   3  -1 -16    5.21   35.12  11
  -3   1  15 1161.58  268.87  20
  -3   1  14  216.19  119.95  20
  -3   1  13 2356.75  361.35  20
  -3   1  12 1346.80  253.19  20
  -3   1  11  -12.80   45.29  20
  -3   1  10 5367.23  472.35  20
  -3   1   9  150.17   85.25  20
   3  -1  -9  134.50   39.75   3
   3  -1  -8 4094.58  242.25   3
  -3   1   8 3964.72  350.61  20
  -3   1   7 2845.27  271.38  20
   3  -1  -6  209.47   73.87  19
  -3   1   6  120.20   59.20  20
  -3   1   5 4200.82  267.10  20
   3  -1  -5 4654.05  330.65  19
  -3   1   4 6144.56  284.81  20
   3  -1  -4 7554.14  388.29  19
   3  -1  -3 1244.80  151.17  19
   3  -1  -3 1214.88  162.76   1
  -3   1   3 1068.48  101.85  20
   3  -1  -2  866.50  124.89   1
  -3   1   2  681.95   61.28  20
   3  -1  -2  938.20  123.14  19
   3  -1  -125360.86  585.35  19
   3  -1  -121590.35  579.60   1
   3  -1   0  520.63   86.47  19
   3  -1   0  527.24   47.76   2
   3  -1   1  480.80   84.17  19
   3  -1   1  410.47   56.73   2
   3  -1   223974.82  543.04   2
   3  -1   3   12.95   26.67   2
   3  -1   4 2299.88  209.87  20
   3  -1   4 2766.25  286.51  18
   3  -1   5 2671.82  242.25  20
   3  -1   6 4253.65  246.48   3
   3  -1   6 4380.37  344.07  20
   3  -1   7  754.96  163.93  20
   3  -1   7  694.62   92.24   3
   3  -1   8  271.68  116.44  20
   3  -1   9 2596.60  349.43  20
   3  -1  10 1882.93  317.09  20
   3  -1  11  257.67  130.15   2
   3  -1  12  985.29  252.94   2
   3  -1  13 1772.11  355.20   2
   3  -1  14 2302.90  435.21   2
  -3   1 -14 2338.44  236.55  11
  -3   1 -15 1040.12  187.60  11
   3  -1  15 1105.63  289.19   2
  -3   1 -16   37.60   61.70  11
   3  -1  16  244.94  130.88   2
  -3   1 -17  982.68  199.02  11
   3  -1  17 1018.66  136.40  12
  -3   1 -18   25.02   49.82  11
   3  -1  18  -18.09   21.23  12
  -3   1 -19  123.26   69.60  11
  -3   1 -20   22.79   61.11  11
   3  -1  21  -11.57   36.59  14
  -3   1 -21   20.61   27.46  11
   3  -1  22  -17.71   31.46  14
  -3   1 -22   39.08   20.72  11
  -3   1 -23   -8.89   25.25  11
   3  -1  23   29.30   25.39  14
  -3   1 -24  -28.37   22.96  11
   3  -1  24   28.36   14.64  14
   3   0 -26  112.22   35.21  11
   3   0 -25    0.66   26.61  11
   3   0 -24  307.20   88.35  11
   3   0 -23   34.50   30.08  11
   3   0 -22   19.98   55.23  11
   3   0 -22   66.21   40.40   8
   3   0 -21   52.95   29.09   8
   3   0 -21   32.42   50.54  11
   3   0 -20  603.10  117.04   8
   3   0 -20  504.53  138.22  11
   3   0 -19  -47.34   50.21  11
   3   0 -19    7.99   39.31   8
  -3   0  18   99.46   79.78   2
   3   0 -18  132.64   78.16  11
   3   0 -18  183.40   63.56   8
  -3   0  17  480.13  175.76  20
   3   0 -17  358.45  102.74  11
   3   0 -17  453.83   95.12   8
  -3   0  16  691.30  213.17  20
   3   0 -16  565.15  119.38  11
   3   0 -16  687.47  105.41   8
  -3   0  15  308.86  142.94  20
  -3   0  14 1474.60  294.18  20
  -3   0  13  692.36  193.27  20
  -3   0  12 2241.43  332.84  20
  -3   0  11 5274.35  488.71  20
  -3   0  10 2403.21  311.39  20
  -3   0   9   26.71   54.47  20
   3   0  -9   70.71   38.20   3
  -3   0   8 6012.60  432.60  20
   3   0  -8 5977.31  302.67   3
  -3   0   7   17.11   32.19  20
   3   0  -7    4.61   15.16   3
  -3   0   6  748.81  123.90  20
   3   0  -6  620.69  100.88   3
   3   0  -5 5538.03  350.49  19
   3   0  -5 4384.61  268.81   3
  -3   0   5 4880.31  310.36  20
  -3   0   4  691.80  119.43  20
   3   0  -4  603.74  114.59  19
   3   0  -326228.70  624.83  19
  -3   0   324365.02  559.47  20
  -3   0   214991.85  384.67  20
   3   0  -215249.65  435.93  19
   3   0  -213824.04  442.12   1
   3   0  -1 2159.14  162.22   1
   3   0  -1 2328.97  163.64  19
   3   0  -1 2595.89  159.48   2
   3   0   014431.66  372.66  19
   3   0   013918.59  353.15   2
   3   0   1 135653.   1212.   2
   3   0   1 141858.   1212.  19
   3   0   2 7895.90  337.63   2
   3   0   3 7074.69  338.60   3
   3   0   3 7789.64  446.62  18
   3   0   3 6926.11  359.61   2
   3   0   4 6557.69  438.80  18
   3   0   4 5736.72  371.43   2
   3   0   4 5338.21  287.49   3
   3   0   5   38.37   22.54   3
   3   0   5   -9.59   31.57   2
   3   0   6 5184.55  275.34   3
   3   0   6 4322.95  408.06   2
   3   0   7    9.92   69.63   2
   3   0   7   23.33   20.45   3
   3   0   8  106.33   94.48   2
   3   0   9   85.42   83.66   2
   3   0  10 1163.02  276.24   2
   3   0  11  768.41  224.79   2
   3   0  12   48.76   70.47   2
   3   0  13 1181.55  287.82   2
   3   0  14 1804.07  378.49   2
  -3   0 -14 1401.22  179.20  11
  -3   0 -15  678.24  147.87  11
   3   0  15  907.61  261.94   2
  -3   0 -16  797.60  166.85  11
  -3   0 -17   35.71   45.26  11
   3   0  17   -9.07   44.04  12
  -3   0 -18  445.63  122.15  11
   3   0  18  237.61   75.37  12
  -3   0 -19   25.82   40.11  11
   3   0  19   49.18   27.59  12
   3   0  20    6.94   17.82  12
  -3   0 -20  -10.24   45.05  11
  -3   0 -21   49.46   50.74  11
   3   0  21   99.45   37.85  12
   3   0  22  -39.12   30.38  14
  -3   0 -22   89.29   38.95  11
  -3   0 -23   45.11   31.64  11
   3   0  23   66.51   31.81  14
   3   0  24    3.58    9.26  14
   3   1 -26   26.12   20.93  11
   3   1 -25  203.28   63.14  11
   3   1 -24  -31.66   59.80  11
   3   1 -23  168.76   75.24  11
   3   1 -23  118.46   49.25   8
   3   1 -22  226.17   71.91   8
   3   1 -22  221.78   98.19  11
   3   1 -21  -26.65   31.47   8
   3   1 -21   34.51   72.89  11
   3   1 -20  228.73   66.33   8
   3   1 -20  317.55  106.35  11
   3   1 -19 1035.41  150.58   8
   3   1 -19  911.59  178.56  11
  -3  -1  18 2044.16  371.76  20
   3   1 -18 2006.91  210.36   8
   3   1 -18 1779.98  247.22  11
   3   1 -17  675.76  139.61  11
   3   1 -17  828.70  133.81   8
  -3  -1  17  968.40  260.15  20
   3   1 -16  331.25   88.03  11
  -3  -1  16  281.64  136.31  20
   3   1 -16  310.07   76.27   8
  -3  -1  15 3592.99  467.08  20
  -3  -1  14  193.04  122.47  20
  -3  -1  13  598.86  167.54  20
  -3  -1  12   25.13   40.53  20
  -3  -1  11 6189.44  529.14  20
  -3  -1  10 1589.95  252.23  20
   3   1  -9  624.77  102.35   3
  -3  -1   9  657.53  152.47  20
   3   1  -8 3436.78  242.25   3
  -3  -1   8 3677.80  345.69  20
  -3  -1   7   30.85   38.95  20
   3   1  -7    6.49   19.35   3
   3   1  -6  575.18  103.93   3
  -3  -1   6  556.40  131.52  20
  -3  -1   5   19.92   43.58  20
   3   1  -5   17.94   30.83   3
  -3  -1   4 5967.53  346.36  20
   3   1  -4 5166.64  305.74   3
  -3  -1   3 2296.22  205.24  20
   3   1  -3 2105.97  168.52  19
   3   1  -3 1866.29  178.65   3
   3   1  -3 2645.95  223.60   2
   3   1  -225021.93  500.03  19
   3   1  -229452.79  674.92   2
   3   1  -1  101.64   31.75  19
   3   1  -1   41.50   30.72  18
   3   1  -1   82.06   37.20   2
   3   1   084841.13 1192.48   3
   3   1   087074.74 1334.18  18
   3   1   089220.60 1118.72   2
   3   1   1 8165.12  426.45  18
   3   1   1 8213.12  382.41   3
   3   1   1 7983.43  357.50   2
   3   1   241641.99  980.80  18
   3   1   237592.46  829.65   2
   3   1   238590.87  598.92  19
   3   1   238145.18  809.70   3
   3   1   316319.15  646.97  18
   3   1   314688.26  579.16   2
   3   1   315136.47  514.88   3
   3   1   4 6194.85  433.63  18
   3   1   4 5882.33  410.37   2
   3   1   4 6687.79  342.90   3
   3   1   5 8910.49  387.72   3
   3   1   5 8639.51  534.81   2
   3   1   5 8768.24  541.10  18
   3   1   6   35.52   37.75   2
   3   1   6    3.96   16.76   3
   3   1   7  -29.26   49.45   2
   3   1   8  102.48   88.32   2
   3   1   9  -11.91   46.03   2
   3   1  10 1024.30  248.75   2
   3   1  11 1332.89  314.11   2
   3   1  12  116.13  134.41   2
   3   1  13   -7.46   46.74   2
   3   1  14   39.11   48.10  18
  -3  -1 -14  148.98   56.72  11
   3   1  14  225.00  133.94   2
   3   1  15 1667.93  331.61  18
  -3  -1 -15 1766.79  229.42  11
  -3  -1 -16   31.45   47.84  11
  -3  -1 -17   -0.44   33.90  11
   3   1  17  -91.25   69.18  12
  -3  -1 -18  100.72   66.71  11
   3   1  18  100.08   47.99  12
  -3  -1 -19   18.85   46.12  11
   3   1  19   59.96   37.14  12
  -3  -1 -20   16.69   28.04  11
   3   1  20   12.34   26.80  12
  -3  -1 -21    2.01   23.28  11
   3   1  21   95.79   43.57  12
   3   1  22   10.12   15.34  12
   3   1  22   23.85   18.98  14
  -3  -1 -23  -31.55   18.70  11
   3   1  23   15.36   19.49  14
   3   2 -26   68.69   32.43  11
   3   2 -25  -19.75   33.95  11
   3   2 -24  -16.89   17.02   8
   3   2 -24   49.54   45.65  11
   3   2 -23   12.78   34.47  11
   3   2 -23   18.54   21.11   8
   3   2 -22   88.41   82.15  11
   3   2 -22   50.08   38.03   8
   3   2 -21  171.47   90.35  11
   3   2 -21   59.69   27.62   8
   3   2 -20 1401.48  187.34   8
   3   2 -20 1368.47  229.87  11
   3   2 -19  932.96  149.12   8
   3   2 -19 1077.39  204.14  11
   3   2 -18  788.95  134.07   8
   3   2 -18  632.52  146.28  11
  -3  -2  17  434.31  175.76  20
   3   2 -17  334.44   99.89  11
   3   2 -17  433.03   92.33   8
   3   2 -16  328.41   76.84   8
  -3  -2  16  382.69  160.88  20
  -3  -2  15  480.69  174.84  20
  -3  -2  14 1276.59  270.81  20
  -3  -2  13  658.00  192.84  20
  -3  -2  12  497.81  160.96  20
  -3  -2  11  118.52   94.57  20
  -3  -2  10  907.56  189.99  20
  -3  -2   9 5359.23  465.11  20
   3   2  -8  113.46   51.66   3
  -3  -2   8  116.77   72.45  20
   3   2  -7  644.72  117.74   3
  -3  -2   7  672.75  149.76  20
  -3  -2   6 9653.86  553.01  20
   3   2  -610359.51  458.48   3
  -3  -2   5  169.63   79.83  20
   3   2  -5  200.95   68.32   3
  -3  -2   4 3066.01  285.22  20
   3   2  -4 2765.89  243.46   3
   3   2  -317828.80  598.70   3
   3   2  -319997.57  657.13   2
   3   2  -2 4668.14  308.50   2
   3   2  -2 3932.15  176.24   1
   3   2  -1   -0.12   33.57  18
   3   2  -1   26.37   45.20   2
   3   2   0 7009.67  373.20   2
   3   2   0 7557.94  404.67   3
   3   2   0 8192.23  412.03  18
   3   2   1 1438.86  187.25  18
   3   2   1 1392.05  175.23   2
   3   2   1 1365.51  173.67   3
   3   2   215711.07  611.47  18
   3   2   215629.46  572.13   3
   3   2   214181.64  585.95   2
   3   2   3 3220.96  288.99  18
   3   2   3 2880.68  285.13   2
   3   2   3 3449.84  268.75   3
   3   2   4 1499.14  218.15  18
   3   2   4 1647.36  181.76   3
   3   2   4 1797.23  245.09   2
   3   2   5  497.61  145.58   2
   3   2   5  404.50  116.08  18
   3   2   5  475.59   97.20   3
   3   2   6  697.86  179.87   2
   3   2   6  668.52  153.49  18
   3   2   7  427.11  134.16   2
   3   2   7  440.48  151.94  18
   3   2   8  203.89  125.39   2
   3   2   8  192.81   95.22  18
   3   2   9 1035.79  256.02   2
   3   2  10  117.89  123.28   2
   3   2  11  404.89  154.67   2
   3   2  11  321.27  134.43  18
   3   2  12  230.70  129.97   2
   3   2  12  143.31   95.47  18
   3   2  13   27.72   50.16  18
  -3  -2 -13  -79.36   39.38  11
   3   2  13    1.91   34.25   2
   3   2  14 1279.24  289.37  18
  -3  -2 -14 1738.46  198.88  11
   3   2  15  199.24  118.95   2
  -3  -2 -15  127.01   61.43  11
   3   2  15  -42.71   60.93  18
  -3  -2 -16   28.58   39.95  11
  -3  -2 -17  217.19   98.76  11
   3   2  17  334.24   86.78  12
   3   2  18 1030.03  166.42  12
  -3  -2 -18  867.25  168.71  11
   3   2  19  240.01   75.66  12
  -3  -2 -19  155.45   62.02  11
  -3  -2 -20  218.36   70.71  11
   3   2  20  130.88   51.41  12
  -3  -2 -21  101.54   50.28  11
   3   2  21  105.90   42.52  12
  -3  -2 -22   10.50   19.45  11
   3   2  22    9.56   19.54  14
   3   2  22   33.40   11.99  12
   3   2  23   12.06   13.82  14
   3   3 -26   11.70   12.50  11
   3   3 -25  -23.78   28.11  11
   3   3 -24  -45.07   48.38  11
   3   3 -24   32.47   27.16   8
   3   3 -23   17.54   32.37   8
   3   3 -23   42.60   53.97  11
   3   3 -22   -5.07   44.27  11
   3   3 -22   51.74   41.89   8
   3   3 -21   -7.14   54.44  11
   3   3 -21   38.89   53.31   8
   3   3 -20  246.23   91.70   8
   3   3 -20  266.41  102.07  11
   3   3 -19  593.76  145.20  11
   3   3 -19  559.77  122.68   8
  -3  -3  18  215.86  124.85  20
   3   3 -18  232.40   79.46   8
   3   3 -18  308.23  109.38  11
   3   3 -17   56.36   44.80   8
   3   3 -17   18.16   51.89  11
  -3  -3  16  275.83  151.48  20
   3   3 -16  215.61   56.98   8
  -3  -3  15   14.31   49.87  20
  -3  -3  14 1449.44  286.06  20
  -3  -3  13  708.79  205.31  20
  -3  -3  12 1188.95  248.02  20
  -3  -3  11  148.38   95.60  20
  -3  -3  10 7139.64  586.83  20
  -3  -3   9  -34.14   57.44  20
  -3  -3   8  -15.97   57.84  20
   3   3  -712850.26  560.41   3
  -3  -3   713416.75  718.64  20
  -3  -3   6 1280.02  210.02  20
   3   3  -6 1184.20  171.38   3
  -3  -3   5  264.61  109.99  20
   3   3  -5  214.89   79.31   3
  -3  -3   4 2006.88  256.95  20
   3   3  -4 2323.30  256.98   2
   3   3  -4 2068.64  228.15   3
   3   3  -3 5847.65  403.34   2
   3   3  -3 6167.25  394.66   3
   3   3  -2 4835.68  361.84   2
   3   3  -2 4605.57  341.03   3
   3   3  -1 1394.33  199.46   2
   3   3  -1 1313.06  182.97   3
   3   3   0  696.51  126.98  18
   3   3   0  804.44  140.54   3
   3   3   0  934.46  160.62   2
   3   3   1 2952.40  272.08   3
   3   3   1 2823.23  255.96  18
   3   3   1 2431.98  273.17   2
   3   3   2 1313.23  179.57   3
   3   3   2 1360.87  183.02  18
   3   3   2 1157.07  194.37   2
   3   3   3  111.89   59.68  18
   3   3   3  188.94   73.56   3
   3   3   3  141.43   82.78   2
   3   3   4 1044.61  226.23   2
   3   3   4 1020.30  185.66  18
   3   3   5   51.08   59.93   2
   3   3   5   98.87   63.88  18
   3   3   6 1150.33  268.30   2
   3   3   6 1048.90  192.19  18
   3   3   7  735.12  201.53   2
   3   3   7  553.59  156.44  18
   3   3   8  701.86  174.33  18
   3   3   8 1098.86  258.75   2
   3   3   9   15.08   38.49  18
   3   3   9   -3.35   48.45   2
   3   3  10  304.52  133.34   2
   3   3  10  225.51  108.79  18
   3   3  11  213.89  111.37  18
   3   3  11  350.80  157.58   2
   3   3  12   11.84   41.36   2
   3   3  12 -128.69   87.89  18
  -3  -3 -13  556.84   97.83  11
   3   3  13  304.90  162.21   2
   3   3  13  237.49  118.01  18
   3   3  14   27.30   54.10   2
  -3  -3 -14  131.45   60.43  11
  -3  -3 -15  828.81  148.53  11
  -3  -3 -16 -113.84   59.94  11
   3   3  16  -75.57   59.27  12
   3   3  17 2705.02  282.25  12
  -3  -3 -17 2460.26  264.12  11
  -3  -3 -18   13.81   28.74  11
   3   3  18   48.76   41.99  12
   3   3  19  -14.16   35.94  12
  -3  -3 -19  -46.77   39.64  11
  -3  -3 -20  100.94   44.09  11
   3   3  20  309.03   76.90  12
  -3  -3 -21  117.46   51.45  11
   3   3  21    5.62   20.31  12
   3   3  22  -18.55   22.73  14
   3   3  22    0.89    9.30  12
   3   3  23  114.04   29.20  14
   3   4 -26   23.78   11.87  11
   3   4 -25   -3.71    8.33  16
   3   4 -25   16.77   11.18   8
   3   4 -24   59.85   36.44   8
   3   4 -24   57.81   41.13  11
   3   4 -23  122.92   43.96   8
   3   4 -23  110.76   62.57  11
   3   4 -22   41.49   49.50   8
   3   4 -22   51.88   45.04  11
   3   4 -21  548.75  149.50  11
   3   4 -21  526.58  123.71   8
   3   4 -20   63.68   44.42  11
   3   4 -20   62.90   40.52   8
   3   4 -19  -21.01   44.28  11
   3   4 -19  101.64   76.02   8
  -3  -4  18  942.93  266.23  20
   3   4 -18  865.41  172.89  11
   3   4 -18  792.43  141.93   8
   3   4 -17  213.87   85.08  11
  -3  -4  17  302.91  151.31  20
   3   4 -17  225.70   83.06   8
   3   4 -16  623.98  119.74   8
  -3  -4  16  721.95  208.01  20
  -3  -4  15  335.43  146.06  20
  -3  -4  14  103.86   93.77  20
  -3  -4  13 1798.56  314.04  20
  -3  -4  12  743.46  215.99  20
  -3  -4  11  -29.90   54.71  20
  -3  -4  10   94.93   60.28  20
  -3  -4   9 2462.12  360.84  20
  -3  -4   8 1746.82  294.53  20
  -3  -4   7  162.69   98.50  20
  -3  -4   6 3646.90  391.83  20
   3   4  -5 1688.55  244.41   2
  -3  -4   5 1411.86  241.45  20
   3   4  -4 5502.64  421.14   2
   3   4  -4 5003.58  381.31   3
   3   4  -3 2401.91  280.30   2
   3   4  -3 2365.04  266.48   3
   3   4  -2  356.59  113.56   2
   3   4  -2  372.56  112.14   3
   3   4  -1 9917.69  573.40   2
   3   4  -110736.18  561.63   3
   3   4   0  159.20   64.01  18
   3   4   0  146.90   82.42   2
   3   4   1 6525.96  392.55  18
   3   4   1 6269.61  472.41   2
   3   4   2  109.44   68.20   2
   3   4   2  149.37   68.08  18
   3   4   3   51.54   31.65  18
   3   4   3  108.49   95.20   2
   3   4   4  563.58  159.21   2
   3   4   4  389.82  114.28  18
   3   4   5  121.87   87.67   2
   3   4   5   81.73   56.89  18
   3   4   6  344.25  117.22  18
   3   4   6  367.07  147.79   2
   3   4   7  -11.61   65.72   2
   3   4   7  -36.74   45.50  18
   3   4   8 2350.57  312.82  18
   3   4   8 3820.93  465.57   2
   3   4   9  106.16   87.58   2
   3   4   9   22.43   39.83  18
   3   4  10  155.36  151.05   2
   3   4  10  138.58   83.87  18
   3   4  11  284.60  145.96   2
   3   4  11   -6.38   29.23  18
   3   4  12  824.94  202.48  18
   3   4  12 1143.63  291.96   2
  -3  -4 -12 1410.20  133.39  11
  -3  -4 -13    3.16   18.18  11
   3   4  13  -46.38   65.29   2
  -3  -4 -14 1022.79  148.59  11
  -3  -4 -15  179.96   77.26  11
   3   4  15   88.32   46.81  12
   3   4  16 1333.44  201.70  12
  -3  -4 -16 1298.28  188.50  11
  -3  -4 -17   59.89   38.37  11
   3   4  17   92.99   62.73  12
  -3  -4 -18   73.38   53.39  11
   3   4  18  148.58   69.09  12
   3   4  19  497.85  108.99  12
  -3  -4 -19  305.71   80.97  11
  -3  -4 -20   -8.46   24.93  11
   3   4  20   15.28   24.79  12
   3   4  21  180.33   50.37  12
  -3  -4 -21   82.61   19.63  11
   3   4  22  109.75   30.18  14
   3   4  22   98.56   23.94  12
   3   5 -26   66.61   25.25  11
   3   5 -25   16.66   15.26  16
   3   5 -25    3.17   13.36   8
   3   5 -24   28.79   36.90  11
   3   5 -24   35.77   22.34   8
   3   5 -23  132.27   55.72   8
   3   5 -23  226.54   77.45  11
   3   5 -22   13.90   33.42   8
   3   5 -22    4.29   35.97  11
   3   5 -21  252.33   84.50   8
   3   5 -21  184.05   83.71  11
   3   5 -20   22.82   62.27  11
   3   5 -20  -31.64   45.05   8
   3   5 -19  515.45  126.35   8
   3   5 -19  452.50  131.94  11
   3   5 -18   67.70   54.87  11
   3   5 -18   26.71   30.82   8
  -3  -5  17    1.97   32.88  20
   3   5 -17  200.04   74.59  11
   3   5 -17  162.61   82.25   8
  -3  -5  16   93.13   90.52  20
   3   5 -16   19.44   40.56   8
   3   5 -16  -11.82   25.40  11
  -3  -5  15  160.09  110.76  20
  -3  -5  14 3434.21  472.71  20
  -3  -5  13  147.26  104.48  20
  -3  -5  12 3125.12  444.21  20
  -3  -5  11   43.18   48.75  20
  -3  -5  10   25.03   53.08  20
  -3  -5   9 3754.69  459.47  20
  -3  -5   8 3063.85  414.10  20
  -3  -5   7   65.52   97.45  20
  -3  -5   6 1268.36  255.83  20
   3   5  -5 4050.77  398.86   2
  -3  -5   5 3950.66  437.49  20
   3   5  -416684.65  791.71   2
   3   5  -3  164.18   48.37   2
   3   5  -2 4750.35  428.98   2
   3   5  -1 5086.13  464.52   2
   3   5   0 1963.20  295.42   2
   3   5   1  654.33  130.58  18
   3   5   1  863.54  197.39   2
   3   5   2  -45.85   88.03   2
   3   5   2  -16.04   35.76  18
   3   5   3  434.17  177.61   2
   3   5   3  434.40  113.03  18
   3   5   4  699.92  148.98  18
   3   5   4  681.69  197.20   2
   3   5   5   91.97   32.04  18
   3   5   5  196.29  118.21   2
   3   5   6   81.28   62.11  18
   3   5   6   18.80   61.63   2
   3   5   7 2005.00  271.54  18
   3   5   7 2520.15  409.79   2
   3   5   8  122.24  113.85   2
   3   5   8  133.89   75.08  18
   3   5   9  309.28  111.68  18
   3   5   9  548.18  190.43   2
   3   5  10  802.92  240.25   2
   3   5  11  905.00  277.94   2
   3   5  12  454.71  191.80   2
  -3  -5 -13  746.65  116.13  11
   3   5  14   83.50   54.69  12
  -3  -5 -14  134.57   55.12  11
  -3  -5 -15  411.29   99.26  11
   3   5  15  424.33  119.06  12
   3   5  16  146.83   71.37  12
  -3  -5 -16  133.98   59.47  11
  -3  -5 -17   24.66   31.21  11
   3   5  17   47.99   55.60  12
  -3  -5 -18   47.13   48.04  11
   3   5  18   -6.26   25.13  12
  -3  -5 -19   90.36   42.24  11
   3   5  19    3.68   30.85  12
   3   5  20   -3.21   22.30  12
   3   5  21  122.84   39.77  12
   3   6 -26   12.11    9.52  16
   3   6 -25   46.80   15.72  11
   3   6 -25  -21.98   16.12  16
   3   6 -24  134.91   48.63  11
   3   6 -24  253.63   57.84  16
   3   6 -24  240.78   68.38   8
   3   6 -23   61.82   51.13  11
   3   6 -23  -36.37   42.18   8
   3   6 -22  377.03  113.97  11
   3   6 -22  262.54   79.27   8
   3   6 -21  -11.97   38.17   8
   3   6 -21  -17.58   66.77  11
   3   6 -20   11.42   43.90   8
   3   6 -20  -48.85   69.31  11
   3   6 -19  488.93  129.63  11
   3   6 -19  602.04  138.62   8
   3   6 -18  916.74  164.29  11
   3   6 -18 1151.35  184.16   8
   3   6 -17   44.34   53.47  11
   3   6 -17  -18.98   42.07   8
  -3  -6  17  -38.68   64.32  20
   3   6 -16  995.69  161.86   8
   3   6 -16 1097.43  140.86  11
  -3  -6  15  668.13  226.48  20
   3   6 -15  544.82  114.75   8
  -3  -6  14 -131.07  103.33  20
  -3  -6  13 1231.18  299.12  20
  -3  -6  12  390.52  159.49  20
  -3  -6  11  998.63  263.44  20
  -3  -6  10 1824.43  349.59  20
  -3  -6   9  142.12  102.90  20
  -3  -6   8  -26.54   63.65  20
  -3  -6   7  265.82  134.50  20
  -3  -6   6  865.79  221.88  20
   3   6  -5 7549.07  584.73   2
   3   6  -4 5483.75  492.03   2
   3   6  -312042.58  742.98   2
   3   6  -2 3632.69  413.36   2
   3   6  -1  187.73   92.62   2
   3   6   0   -6.47   43.46   2
   3   6   1  195.39  130.18   2
   3   6   2  128.44   64.01  18
   3   6   2  156.69  103.14   2
   3   6   3  849.18  148.08  18
   3   6   3 1126.53  259.42   2
   3   6   4   34.50   41.67   2
   3   6   5  191.54  125.56   2
   3   6   6 2062.38  369.09   2
   3   6   7 2092.45  403.71   2
   3   6   8  374.29  174.40   2
   3   6   9  156.45  104.87   2
   3   6  10  606.43  212.87   2
   3   6  11 1155.90  306.55   2
   3   6  12   39.13   48.24  12
   3   6  13   55.80   47.68  12
   3   6  14 1305.05  207.43  12
  -3  -6 -14 1445.03  172.04  11
   3   6  15  225.00   94.31  12
  -3  -6 -15  212.56   66.19  11
   3   6  16  828.56  164.83  12
  -3  -6 -16  990.98  149.30  11
  -3  -6 -17   42.84   21.06  11
   3   6  17   13.14   39.31  12
   3   6  18  246.66   78.52  12
   3   6  19   21.43   35.06  12
   3   6  20  234.47   57.47  12
   3   6  21  -10.24   13.61  14
   3   6  21  -19.46   15.13  12
   3   7 -26   69.04   20.33  16
   3   7 -25   -5.48   11.14  16
   3   7 -25   -4.49   16.89  11
   3   7 -24    6.26   16.84  16
   3   7 -24   -5.88   20.85   8
   3   7 -23  685.24  125.90  11
   3   7 -23  936.88  146.39   8
   3   7 -22   25.87   51.29   8
   3   7 -22   22.79   29.42  11
   3   7 -21   79.73   63.84  11
   3   7 -21    8.87   33.17   8
   3   7 -20  339.74  106.89  11
   3   7 -20  342.94   94.61   8
   3   7 -19  600.46  142.61  11
   3   7 -19  647.34  139.90   8
   3   7 -18   22.63   31.56  11
   3   7 -18  186.87   83.10   8
  -3  -7  17  623.52  216.63  20
   3   7 -17  587.97  118.52  11
   3   7 -17  548.32  137.79   8
  -3  -7  16  225.82   93.25  20
   3   7 -16   14.15   33.79   8
   3   7 -15 1853.54  219.91   8
  -3  -7  15 1788.81  363.97  20
  -3  -7  14  613.18  221.83  20
   3   7 -14  725.39  134.73   8
  -3  -7  13  533.90  209.97  20
  -3  -7  12 1014.19  273.30  20
  -3  -7  11  729.55  219.58  20
  -3  -7  10  782.54  227.90  20
  -3  -7   9   66.63   52.89  20
  -3  -7   8  222.72  133.01  20
  -3  -7   7  -15.46   58.89  20
   3   7  -6 1104.43  253.51   2
  -3  -7   6 1160.52  273.03  20
   3   7  -5 3271.50  420.21   2
   3   7  -4 7124.19  615.49   2
   3   7  -3  270.79  118.12   2
   3   7  -2 7944.12  668.69   2
   3   7  -1  199.41  130.57   2
   3   7   0  350.78  139.33   2
   3   7   1   50.48   66.21   2
   3   7   2  655.70  215.48   2
   3   7   3   23.88   54.98   2
   3   7   4  319.15  172.28   2
   3   7   5  540.32  224.54   2
   3   7   6 1475.13  328.63   2
   3   7   7  354.03  162.80   2
   3   7   8 2310.88  225.85  12
   3   7   8 2587.93  437.46   2
   3   7   9   16.82   18.32  15
   3   7   9  -45.06   72.85   2
   3   7   9   21.56   24.56  12
   3   7   9    2.20   34.68   6
   3   7  10 1106.13  177.44  12
   3   7  10  929.12  271.70   2
   3   7  10  918.27  102.37  15
   3   7  11  238.01   77.88  12
   3   7  12   -9.93   28.83  12
   3   7  13 1181.17  193.31  12
   3   7  14   44.34   59.21  12
   3   7  15 1691.71  231.45  12
   3   7  16  319.00   94.11  12
   3   7  17  137.39   62.42  12
   3   7  18  286.68   80.15  12
   3   7  19  -18.52   31.97  12
   3   7  20   44.91   22.53  12
   3   8 -26   10.20    9.25  16
   3   8 -25   50.42   22.83  16
   3   8 -24   90.36   33.45  16
   3   8 -23   32.37   27.60  11
   3   8 -23  128.18   60.45   8
   3   8 -23   93.85   42.74  16
   3   8 -22  317.33   81.55  11
   3   8 -22  360.51   98.88   8
   3   8 -21   15.25   29.25  11
   3   8 -21   -6.51   36.79   8
   3   8 -20  268.50   95.57  11
   3   8 -20  480.27  127.40   8
   3   8 -19 1872.53  245.49   8
   3   8 -19 1484.62  195.27  11
   3   8 -18  -12.91   42.88   8
   3   8 -17  -43.60   59.56   8
  -3  -8  16 -138.01  106.82  20
   3   8 -16  -24.01   64.81   8
  -3  -8  15   99.03   91.81  20
   3   8 -15  -40.14   59.31   8
  -3  -8  14  779.55  240.41  20
   3   8 -14  804.71  144.00   8
  -3  -8  13  800.71  248.32  20
   3   8 -13  760.67  132.99   8
  -3  -8  12  137.44  166.42  20
  -3  -8  11  184.99  114.54  20
  -3  -8  10  489.49  191.95  20
  -3  -8   9   89.88   63.34  20
  -3  -8   8   -8.64  104.15  20
  -3  -8   7  922.44  244.70  20
   3   8  -6  179.68   98.51   2
  -3  -8   6  139.36  105.08  20
   3   8  -5  858.85  232.29   2
   3   8  -4  734.22  201.67   2
   3   8  -3  883.21  229.71   2
   3   8  -2   62.94   71.11   2
   3   8  -1 1498.47  316.54   2
   3   8   0  278.79  155.86   2
   3   8   1   -7.81   43.47   2
   3   8   2  523.99  184.31   2
   3   8   3 1088.31  296.37   2
   3   8   4 1761.62  361.54   2
   3   8   5   48.62   82.43   2
   3   8   6 -158.40  119.71   2
   3   8   7 5195.73  292.25   6
   3   8   7 5052.51  330.37  12
   3   8   7 4308.48  601.75   2
   3   8   8  706.39  233.76   2
   3   8   8  931.12  154.18  12
   3   8   8  877.61  125.72   6
   3   8   9  682.05  105.05  15
   3   8   9  741.51  141.87  12
   3   8   9  719.30  120.48   6
   3   8  10  644.64   99.84  15
   3   8  10  878.11  157.28  12
   3   8  11  -61.01   33.72  15
   3   8  11  104.53   64.58  12
   3   8  12 1670.45  227.40  12
   3   8  13   60.25   54.12  12
   3   8  14  356.27  105.67  12
   3   8  15  263.87   89.82  12
   3   8  16   84.41   48.92  12
   3   8  17   44.13   41.81  12
   3   8  18   80.49   40.53  12
   3   8  19  177.52   44.59  12
   3   9 -26  138.46   25.66  16
   3   9 -25   16.63   16.83  16
   3   9 -24    5.67   13.57  16
   3   9 -23  147.67   49.81  16
   3   9 -22  136.54   64.66   8
   3   9 -22   92.01   41.50  16
   3   9 -21  947.66  172.20   8
   3   9 -20 1226.12  200.00   8
   3   9 -19   36.46   52.00   8
   3   9 -18 2827.03  299.30   8
   3   9 -17   77.81   59.69   8
   3   9 -16  156.36   58.85   8
   3   9 -15  823.45  154.21   8
  -3  -9  15  707.50  238.73  20
  -3  -9  14  428.39  212.14  20
   3   9 -14  490.79  119.15   8
  -3  -9  13  410.56  180.38  20
   3   9 -13  487.83  110.03   8
  -3  -9  12 -170.18  119.62  20
   3   9 -12   17.67   26.72   8
  -3  -9  11  664.46  214.30  20
  -3  -9  10  231.34  121.20  20
  -3  -9   9  111.86   93.42  20
  -3  -9   8  492.03  184.92  20
  -3  -9   7   23.21  101.71  20
  -3  -9   6 2029.92  370.22  20
   3   9  -6 2180.32  383.59   2
   3   9  -5   18.88   57.04   2
   3   9  -4  -59.84   79.76   2
   3   9  -3  240.42  136.97   2
   3   9  -2  318.32  169.75   2
   3   9  -1   31.80   67.60   2
   3   9   0   21.56   75.19   2
   3   9   1  570.89  215.62   2
   3   9   2 6188.19  703.41   2
   3   9   3 2120.46  424.59   2
   3   9   4  376.44  155.40   2
   3   9   5  913.76  282.47   2
   3   9   5  865.94  134.16   6
   3   9   6  729.89  247.02   2
   3   9   6  868.83  134.56  12
   3   9   6  763.17  138.09   6
   3   9   7   98.59   51.55   6
   3   9   7  133.05   52.52  12
   3   9   8  299.71   75.07  15
   3   9   8  276.39   86.69  12
   3   9   8  291.18   87.85   6
   3   9   9  546.01  101.53  15
   3   9   9  768.26  144.74  12
   3   9   9  781.87  140.20   6
   3   9  10  341.82   77.66  15
   3   9  10  374.54  107.66  12
   3   9  11  205.35   58.49  15
   3   9  11  331.28   93.61  12
   3   9  12   35.30   27.68  15
   3   9  12  292.28   82.33  12
   3   9  13  284.70   92.43  12
   3   9  14  323.78   93.44  12
   3   9  15   42.11   47.40  12
   3   9  16   37.56   25.38  12
   3   9  17   25.47   25.07  12
   3   9  18   19.72   19.14  12
   3  10 -25    6.67    8.16  16
   3  10 -24  725.71   88.25  16
   3  10 -24  618.20   70.87   6
   3  10 -23  260.97   68.42   6
   3  10 -23  242.78   61.63  16
   3  10 -22 1428.56  158.51  16
   3  10 -21  163.42   81.32   8
   3  10 -21  129.08   53.67  16
   3  10 -20  -38.55   56.72   8
   3  10 -19  108.32   57.95   8
   3  10 -18  -15.14   32.96   8
   3  10 -17  460.93  121.23   8
   3  10 -16   51.18   43.15   8
   3  10 -15  955.32  168.60   8
  -3 -10  14  136.83  106.30  20
   3  10 -14   67.41   34.31   8
  -3 -10  13  100.27   94.74  20
   3  10 -13  214.15   70.11   8
  -3 -10  12  721.06  237.79  20
   3  10 -12  539.21  120.39   8
  -3 -10  11   48.93   60.91  20
   3  10 -11  280.44   62.69  16
   3  10 -11  236.47   75.70   8
  -3 -10  10  -42.89  103.89  20
  -3 -10   9 1119.42  266.66  20
  -3 -10   8  101.36   93.27  20
  -3 -10   7  987.71  251.32  20
  -3 -10   6   73.05   68.15  20
   3  10  -6  -16.42   56.38   2
  -3 -10   5 1690.25  350.46  20
   3  10  -5 1681.24  356.80   2
   3  10  -4  218.04  129.64   2
   3  10  -3  136.99  106.64   2
   3  10  -2  491.38  208.24   2
   3  10  -1    7.28   57.15   2
   3  10   0 1887.01  390.07   2
   3  10   1 1410.96  351.78   2
   3  10   2 2373.47  460.93   2
   3  10   3 3873.89  311.47   6
   3  10   3 3437.87  547.33   2
   3  10   4 1423.27  144.77  12
   3  10   4 1240.34  180.05   6
   3  10   4 1231.94  333.33   2
   3  10   5  308.52   77.69  12
   3  10   5  317.23  104.24   6
   3  10   6  449.96  109.44   6
   3  10   6  650.91  123.06  12
   3  10   7   18.80   28.92  12
   3  10   7  -26.48   33.02   6
   3  10   7   39.58   44.44  15
   3  10   8  860.20  152.40  12
   3  10   8  804.17  149.53   6
   3  10   8  845.14  128.51  15
   3  10   9  285.89   77.59  15
   3  10   9  481.30  115.49  12
   3  10   9  434.35  104.19   6
   3  10  10   11.49   24.27  15
   3  10  10  109.75   54.18  12
   3  10  11   34.00   39.84  12
   3  10  11   -9.65   25.32  15
   3  10  12  176.06   53.03  15
   3  10  12  264.74   84.57  12
   3  10  13  194.95   70.76  12
   3  10  14   32.28   30.43  12
   3  10  15   21.02   26.45  12
   3  10  16   45.16   27.56  12
   3  10  17   24.01   13.78  12
   3  11 -25  209.06   35.64  16
   3  11 -24  174.91   40.66  16
   3  11 -23  466.38   75.25  16
   3  11 -23  283.42   62.95   6
   3  11 -22  160.62   54.78   6
   3  11 -22  216.01   62.93  16
   3  11 -21  114.26   51.73  16
   3  11 -21  104.62   52.78   6
   3  11 -20  131.96   53.67  16
   3  11 -19   70.83   44.40  16
   3  11 -18  126.26   62.18   8
   3  11 -18   67.67   48.34  16
   3  11 -17   19.63   45.19   8
   3  11 -17    0.80   18.74  16
   3  11 -16   93.98   50.75  16
   3  11 -16  143.10   77.37   8
   3  11 -15  663.78  145.62   8
   3  11 -15  595.07  107.94  16
   3  11 -14   79.39   57.36   8
   3  11 -14   89.50   45.62  16
   3  11 -13   54.28   46.19   8
   3  11 -13  -45.33   30.65  16
   3  11 -12    3.66   42.77   8
   3  11 -12   -5.50   15.15  16
   3  11 -11   60.35   29.73  16
  -3 -11  11  109.82  103.37  20
   3  11 -11   53.84   28.82   6
  -3 -11  10  -24.45   78.88  20
   3  11 -10  161.23   45.42  16
   3  11 -10   86.02   63.47   6
   3  11  -9  345.98   64.41  16
   3  11  -9  352.19  102.19   6
  -3 -11   9  401.19  176.07  20
  -3 -11   8  484.59  183.16  20
   3  11  -8  708.61  144.98   6
   3  11  -7  139.66   63.71   6
  -3 -11   7   89.12   86.69  20
  -3 -11   6  548.22  207.86  20
   3  11  -6  761.28  143.85   6
  -3 -11   5  127.78  106.45  20
   3  11  -5  398.49  106.74   6
   3  11  -5  438.24  170.18   2
   3  11  -4   58.87   36.65   6
   3  11  -4  100.29  117.86   2
   3  11  -3  442.75  110.07   6
   3  11  -3  231.47  140.82   2
   3  11  -2  204.70   73.27   6
   3  11  -2  233.44   61.49  15
   3  11  -1  263.29   78.56   6
   3  11  -1  251.40  153.09   2
   3  11   0   23.87   38.01   6
   3  11   0   89.72   98.74   2
   3  11   1 2230.32  447.00   2
   3  11   1 2119.28  246.99   6
   3  11   2 3455.93  562.15   2
   3  11   2 3383.32  322.68   6
   3  11   3 2820.96  297.09   6
   3  11   3 2783.42  507.73   2
   3  11   4  498.19  215.09   2
   3  11   4   86.55   45.37   6
   3  11   5  478.61  103.03  15
   3  11   5  528.59   99.81  12
   3  11   5  408.48  109.90   6
   3  11   6  250.09   79.83  15
   3  11   6  223.42   64.63  12
   3  11   6  337.46  101.41   6
   3  11   7  199.61   80.82   6
   3  11   7  175.51   68.91  12
   3  11   7  120.72   56.53  15
   3  11   8 2275.19  243.19   6
   3  11   8 2347.65  239.74  12
   3  11   8 2161.04  218.83  15
   3  11   9 1040.36  152.80  15
   3  11   9 1012.25  161.29  12
   3  11   9 1023.07  162.72   6
   3  11  10  177.73   61.01  15
   3  11  10  216.68   75.18  12
   3  11  11   11.69   23.59  15
   3  11  11  -17.00   39.59  12
   3  11  12   -1.35   16.87  15
   3  11  12   87.04   47.05  12
   3  11  13   -0.24   29.32  12
   3  11  14   37.13   35.69  12
   3  11  15  245.62   56.14  12
   3  11  16  -12.22   17.26  12
   3  12 -24   75.63   23.81  16
   3  12 -23   23.38   13.79   6
   3  12 -23   -9.31   11.79  16
   3  12 -22  143.95   46.58   6
   3  12 -22  215.41   54.57  16
   3  12 -21  110.01   46.28   6
   3  12 -21  172.12   53.22  16
   3  12 -20   82.72   42.99  16
   3  12 -20   73.66   47.51   6
   3  12 -19  -16.62   49.73   6
   3  12 -19   21.86   25.87  16
   3  12 -18  -41.55   31.20  16
   3  12 -18  -19.28   45.50   6
   3  12 -17  218.44   84.79   6
   3  12 -17  176.76   58.32  16
   3  12 -16   87.48   61.01   6
   3  12 -16   46.65   31.69  16
   3  12 -15  229.84   89.81   6
   3  12 -15  175.27   62.75  16
   3  12 -14  681.52  117.16  16
   3  12 -14  611.93  143.05   6
   3  12 -13  128.25   51.30  16
   3  12 -13   89.67   54.83   6
   3  12 -12  591.86  103.85  16
   3  12 -12  567.87  137.45   6
   3  12 -11   -3.78   30.76   6
   3  12 -11   65.05   32.77  16
  -3 -12  10   27.17   64.92  20
   3  12 -10  268.63  102.24   6
   3  12 -10  308.85   65.79  16
   3  12  -9  -23.06   18.88  16
   3  12  -9    2.91   33.78   6
  -3 -12   9  -65.45   86.28  20
  -3 -12   8  232.10  114.37  20
   3  12  -8   95.15   53.35   6
  -3 -12   7 -199.41  132.80  20
   3  12  -7   48.39   38.87   6
  -3 -12   6  309.16  160.38  20
   3  12  -6  470.67  120.19   6
  -3 -12   5  928.58  283.74  20
   3  12  -5 1199.14  312.80   2
   3  12  -5  893.24  160.38   6
   3  12  -5 1293.78  132.70  15
   3  12  -4   52.05   32.10   6
   3  12  -4   15.12   57.51   2
   3  12  -4   92.25   43.18  15
   3  12  -3  499.81  121.33   6
   3  12  -3  535.20  213.64   2
   3  12  -3  567.50  101.74  15
   3  12  -2  104.74   99.93   2
   3  12  -2  119.50   42.48  15
   3  12  -2  142.60   71.01   6
   3  12  -1  207.14   90.52   6
   3  12  -1  285.15   72.97  15
   3  12  -1  253.27  157.06   2
   3  12   0   83.49   32.71   6
   3  12   0  152.34   55.06  15
   3  12   0  257.59  152.54   2
   3  12   1 2369.72  467.28   2
   3  12   1 2791.82  242.49  15
   3  12   1 2377.56  277.52   6
   3  12   2  742.72  127.33  15
   3  12   2  707.43  154.10   6
   3  12   3 4344.39  315.92  15
   3  12   3 4051.66  359.13   6
   3  12   4  152.20   64.19  15
   3  12   4  218.98   87.85   6
   3  12   5  704.88  135.42  15
   3  12   5  695.57  149.05   6
   3  12   6   64.86   35.77  15
   3  12   6  109.16   50.47  12
   3  12   6   79.00   54.61   6
   3  12   7   24.54   30.03  15
   3  12   7   29.41   17.65  12
   3  12   7   10.03   28.94   6
   3  12   8  246.50   82.37  12
   3  12   8  329.89   83.30  15
   3  12   8  224.31   82.15   6
   3  12   9   19.80   29.57  15
   3  12   9   40.16   37.85  12
   3  12  10  182.98   61.85  12
   3  12  10  146.32   57.35  15
   3  12  11  818.87  107.21  15
   3  12  11  814.04  126.60  12
   3  12  12  150.24   42.91  15
   3  12  12  303.48   74.59  12
   3  12  13   44.22   25.92  12
   3  12  14  -32.57   21.69  12
   3  13 -23   47.05   18.41  16
   3  13 -22    1.65   15.24  16
   3  13 -22    7.49   13.48   6
   3  13 -21  359.72   72.72   6
   3  13 -21  451.80   77.32  16
   3  13 -20   67.02   41.55   6
   3  13 -20  107.03   39.43  16
   3  13 -19   48.22   32.32  16
   3  13 -19  -30.95   27.65   6
   3  13 -18   -2.03   46.58   6
   3  13 -18    8.11   16.83  16
   3  13 -17  336.85  100.11   6
   3  13 -17  278.18   71.08  16
   3  13 -16   50.49   40.73   6
   3  13 -16   48.42   32.41  16
   3  13 -15  389.11  113.05   6
   3  13 -15  397.82   90.25  16
   3  13 -14   79.27   43.12  16
   3  13 -14  136.14   70.95   6
   3  13 -13  -69.61   54.19   6
   3  13 -13  -11.17   16.02  16
   3  13 -12  -14.25   41.25   6
   3  13 -12  -29.13   26.05  16
   3  13 -11   24.46   17.18  16
   3  13 -11   -0.39   34.13   6
   3  13 -10  246.84  100.41   6
   3  13 -10  256.50   58.54  16
   3  13  -9  311.51  105.19   6
   3  13  -8 1219.20  203.56   6
   3  13  -7  404.19  117.57   6
   3  13  -6 1248.49  201.53   6
   3  13  -5    2.68   34.00   6
   3  13  -5   69.97   45.04  15
   3  13  -4  570.29  110.22  15
   3  13  -4  481.85  125.01   6
   3  13  -3  145.47   60.00  15
   3  13  -3   47.49   44.00   6
   3  13  -2    5.54   27.00   6
   3  13  -2   98.68   51.75  15
   3  13  -1    2.42   48.72   6
   3  13  -1  -34.32   42.04  15
   3  13   0  240.72   95.87   6
   3  13   0  301.44   76.22  15
   3  13   1  869.59  135.23  15
   3  13   1  843.77  170.45   6
   3  13   2 1200.86  164.32  15
   3  13   2 1022.36  186.06   6
   3  13   3 1266.61  178.03  15
   3  13   3 1347.51  210.05   6
   3  13   4 3485.97  293.39  15
   3  13   4 3374.38  324.93   6
   3  13   5  178.84   66.75  15
   3  13   5  252.91   94.02   6
   3  13   6   17.10   32.06  15
   3  13   6   38.48   43.71   6
   3  13   7  -64.07   52.35  15
   3  13   7   46.55   46.42   6
   3  13   8   13.17   27.76  15
   3  13   8  -30.39   24.95  12
   3  13   9   97.47   38.91  12
   3  13   9   55.51   45.75  15
   3  13  10  114.39   44.35  15
   3  13  10  141.15   48.01  12
   3  13  11  214.40   48.15  15
   3  13  11  192.95   49.84  12
   3  13  12  -37.24   16.53  15
   3  13  12   37.12   15.05  12
   3  13  13   84.69   20.92  12
   3  14 -22   56.27   19.64  16
   3  14 -21   26.43   17.67   6
   3  14 -21   12.96   14.82  16
   3  14 -20   -1.79   16.01   6
   3  14 -20    4.46   14.19  16
   3  14 -19  158.28   60.59   6
   3  14 -19  258.49   56.95  16
   3  14 -18   74.33   48.50   6
   3  14 -18  145.01   45.56  16
   3  14 -17   10.38   25.61   6
   3  14 -17    8.87   15.21  16
   3  14 -16   60.59   40.21   6
   3  14 -16   50.96   29.61  16
   3  14 -15   16.00   37.54   6
   3  14 -15  -17.51   24.96  16
   3  14 -14   79.89   66.65   6
   3  14 -14  -30.70   26.08  16
   3  14 -13   42.61   41.81   6
   3  14 -13   27.62   22.99  16
   3  14 -12  334.17  109.27   6
   3  14 -12  276.05   65.66  16
   3  14 -11   15.00   31.07   6
   3  14 -10  103.87   59.41   6
   3  14  -9 1068.51  188.83   6
   3  14  -8  231.73   84.94   6
  -3 -14   7 2448.20  208.83  13
   3  14  -7 3082.06  318.68   6
   3  14  -6    5.25   30.36   6
   3  14  -5  151.04   62.26   6
   3  14  -5   86.46   37.36  15
   3  14  -4  101.90   69.07   6
   3  14  -4  134.08   55.59  15
   3  14  -3   36.16   47.71   6
   3  14  -3  -19.98   33.47  15
   3  14  -2  -95.06   60.20   6
   3  14  -2    4.30   29.15  15
   3  14  -1   -1.20   31.50   6
   3  14  -1   10.52   38.71  15
   3  14   0   56.08   54.95   6
   3  14   0  -97.97   54.75  15
   3  14   1   17.67   38.14   6
   3  14   1   53.35   45.54  15
   3  14   2   34.94   36.34   6
   3  14   2  147.70   65.94  15
   3  14   3  185.33   67.06  15
   3  14   3  205.75   83.83   6
   3  14   4  253.25   94.25  15
   3  14   4  342.71  101.91   6
   3  14   5  251.20   77.60  15
   3  14   5  287.52   96.60   6
   3  14   6  252.16   91.42  15
   3  14   6  378.05   97.80   6
   3  14   7  -88.90   49.46  15
   3  14   7   -9.09   38.50   6
   3  14   8  218.47   73.47  15
   3  14   9    1.88   23.69  15
   3  14  10  109.88   41.80  15
  -3 -15  21   12.56   15.27  13
   3  15 -20   81.25   26.78   6
   3  15 -19  129.40   47.31   6
   3  15 -18  -32.43   28.74   6
   3  15 -18   31.85   20.28  16
   3  15 -17   58.94   25.45  16
   3  15 -17   29.50   18.36   6
   3  15 -16  175.19   67.04   6
   3  15 -16  170.14   44.25  16
   3  15 -15  -16.04   23.02   6
   3  15 -14   22.87   46.27   6
   3  15 -13   17.22   48.08   6
   3  15 -12  299.94  101.86   6
   3  15 -11  195.34   84.00   6
  -3 -15  10  354.42   87.86  13
   3  15 -10  342.67  111.37   6
  -3 -15   9   13.12   20.06  13
   3  15  -9   24.03   41.76   6
  -3 -15   8  992.99  137.60  13
   3  15  -8 1128.42  196.77   6
   3  15  -7    7.19   29.56   6
   3  15  -6  104.29   65.73   6
   3  15  -5  268.12  100.66   6
   3  15  -5  148.44   57.04  15
   3  15  -4  -92.52   61.47   6
   3  15  -4  -81.64   45.22  15
   3  15  -3  718.43  123.85  15
   3  15  -3  731.69  160.96   6
   3  15  -2    5.96   27.18  15
   3  15  -2  129.48   76.69   6
   3  15  -1   42.66   30.74  15
   3  15  -1   18.72   45.36   6
   3  15   0   13.78   48.25  15
   3  15   0   11.33   34.64   6
   3  15   1    8.54   34.19  15
   3  15   1  -14.95   38.78   6
   3  15   2   71.72   57.09  15
   3  15   2  -27.90   46.84   6
   3  15   3   77.27   51.56  15
   3  15   3   65.11   52.23   6
   3  15   4   -0.96   31.31  15
   3  15   4  -20.60   29.16   6
   3  15   5   32.13   48.56  15
   3  15   5   55.01   43.28   6
   3  15   6   19.12   37.25  15
   3  15   6  -21.81   29.54   6
   3  15   7  128.55   62.77  15
   3  15   8   -5.98   21.38  15
   3  15   9  541.89   74.50  15
   3  15  10  -31.79   15.55  15
  -3 -16  20   20.88   14.10  13
   3  16 -19  248.49   38.38   6
  -3 -16  19  197.55   46.07  13
  -3 -16  18   18.59   23.53  13
   3  16 -18   30.02   20.36   6
  -3 -16  17   24.57   22.48  13
   3  16 -17  -25.14   28.95   6
  -3 -16  16  403.37   80.52  13
   3  16 -16  420.23   86.69   6
  -3 -16  15   75.79   49.18  13
   3  16 -15   -2.46   20.35   6
   3  16 -14  -44.28   42.64   6
  -3 -16  14   21.33   21.78  13
   3  16 -13   -5.55   40.90   6
  -3 -16  13   84.90   42.61  13
   3  16 -12   32.01   27.91   6
  -3 -16  12   72.49   41.35  13
   3  16 -11  361.06  101.41   6
  -3 -16  11  413.85   85.23  13
   3  16 -10   32.67   43.44   6
  -3 -16  10  -71.94   38.78  13
  -3 -16   9  413.29   79.72  13
   3  16  -9  550.90  136.82   6
   3  16  -8  131.83   74.44   6
   3  16  -7  457.99  126.69   6
   3  16  -6  199.46   88.97   6
   3  16  -5  123.06   48.99  15
   3  16  -5   62.42   55.76   6
   3  16  -4  393.74   85.12  15
   3  16  -4  256.51   93.65   6
   3  16  -3  139.24   56.88  15
   3  16  -3  166.09   76.52   6
   3  16  -2  -78.82   44.33  15
   3  16  -2   19.57   30.52   6
   3  16  -1  117.84   52.47  15
   3  16  -1   43.24   56.35   6
   3  16   0   36.41   43.13  15
   3  16   0   84.46   52.73   6
   3  16   1   74.33   55.91  15
   3  16   1   89.74   50.70   6
   3  16   2  666.49  128.44  15
   3  16   2  745.14  134.21   6
   3  16   3  608.03  115.23   6
   3  16   3  447.81  111.03  15
   3  16   4   17.73   25.23  15
   3  16   4   66.67   40.21   6
   3  16   5  103.65   46.41  15
   3  16   5   76.48   39.21   6
   3  16   6  168.75   51.81  15
   3  16   7  -14.47   22.40  15
   3  16   8  519.04   66.70  15
  -3 -17  18  123.26   30.39  13
   3  17 -17  110.49   33.59   6
  -3 -17  17   28.42   17.93  13
   3  17 -16   -6.08   19.24   6
  -3 -17  16   34.17   20.55  13
   3  17 -15    4.22   16.88   6
  -3 -17  15    4.94   13.50  13
   3  17 -14   73.82   38.38   6
  -3 -17  14   27.20   22.97  13
   3  17 -13  108.44   54.71   6
  -3 -17  13   65.71   30.61  13
   3  17 -12  250.60   77.87   6
  -3 -17  12  163.57   47.05  13
   3  17 -11  -15.17   31.02   6
  -3 -17  11  -23.61   18.61  13
   3  17 -10  268.80   86.26   6
  -3 -17  10  202.15   50.57  13
   3  17  -9  358.36  101.06   6
   3  17  -8  153.39   66.12   6
   3  17  -7   35.93   36.63   6
   3  17  -6  379.98  106.26   6
   3  17  -5   44.67   24.18  15
   3  17  -5   64.41   50.50   6
   3  17  -4   60.22   29.83  15
   3  17  -4   93.32   49.65   6
   3  17  -3   36.81   32.98  15
   3  17  -3  -11.21   26.47   6
   3  17  -2   74.90   42.90  15
   3  17  -2   14.73   30.31   6
   3  17  -1  226.41   75.19   6
   3  17  -1  156.66   54.79  15
   3  17   0   37.35   30.56  15
   3  17   0  -34.33   39.77   6
   3  17   1   98.43   44.16  15
   3  17   1  100.20   46.60   6
   3  17   2   77.25   43.20  15
   3  17   2   85.57   40.89   6
   3  17   3  142.57   56.58  15
   3  17   3  109.43   44.31   6
   3  17   4   -9.78   22.32  15
   3  17   5   -6.57   20.99  15
   3  17   6  115.31   32.91  15
   3  18 -15   -4.87   14.34   6
  -3 -18  14    5.42    7.48  13
   3  18 -14  -25.33   23.13   6
  -3 -18  13  -52.28   17.57  13
   3  18 -13   -2.20   16.49   6
  -3 -18  12    5.74    8.53  13
   3  18 -12  -23.35   25.41   6
   3  18 -11  266.59   69.82   6
   3  18 -10   15.60   29.13   6
   3  18  -9   47.30   34.82   6
   3  18  -8   55.21   35.41   6
   3  18  -7  203.13   71.35   6
   3  18  -6   46.32   41.55   6
   3  18  -5   29.36   30.30   6
   3  18  -4   10.83   28.05   6
   3  18  -3  115.56   35.43  15
   3  18  -3   62.03   34.33   6
   3  18  -2   29.24   22.54  15
   3  18  -2  -26.59   32.84   6
   3  18  -1   10.96   13.80  15
   3  18  -1   11.09   21.78   6
   3  18   0   16.49   18.63  15
   3  18   0  -36.46   39.84   6
   3  18   1   77.98   32.25  15
   3  18   1   68.27   34.98   6
   3  18   2  -20.94   19.96  15
   3  18   2  -23.51   18.27   6
   3  18   3   63.06   26.31  15
   3  18   4   32.20   16.86  15
   3  19 -12  135.87   36.63   6
   3  19 -11    7.18   13.86   6
   3  19 -10  109.30   39.24   6
   3  19  -9    6.10   17.55   6
   3  19  -8   11.98   16.04   6
   3  19  -7  -14.68   26.66   6
   3  19  -6  266.13   65.31   6
   3  19  -5  168.68   48.39   6
   3  19  -4   61.30   34.95   6
   3  19  -3   -0.93   14.53   6
   3  19  -2   55.25   30.50   6
   3  19  -1   47.98   25.83   6
   3  19   0   93.50   34.03   6
   4 -21   5   77.25   22.08  13
   4 -21   6   14.13    9.47  13
   4 -21   7   27.45   15.87  13
   4 -20  -3   24.89   15.74  11
  -4  20   2  545.58   49.41  15
   4 -20  -2  238.24   48.54  11
   4 -20  -1  -36.16   22.55  11
  -4  20   1   11.34    9.84  15
   4 -20   0  295.46   63.41  11
   4 -20   1  -13.09   18.55  11
   4 -20   1   48.96   26.67  13
   4 -20   2   -8.53   14.89  13
   4 -20   3   -9.13   12.16  13
   4 -20   4    0.48   16.40  13
   4 -20   5  -32.39   23.44  13
   4 -20   6   31.27   26.54  13
   4 -20   7   21.98   22.92  13
   4 -20   8   97.91   34.87  13
   4 -20   9  -33.35   19.97  13
   4 -20  10   47.87   23.07  13
   4 -20  11    7.15   10.03  13
   4 -20  12  129.66   30.71  13
  -4  19   7  157.38   33.09  15
   4 -19  -6  197.29   47.00  11
   4 -19  -5  229.67   56.07  11
   4 -19  -4   76.35   31.43  11
   4 -19  -3  105.37   46.78  11
   4 -19  -2   45.24   32.93  11
   4 -19  -1  888.24  130.43  11
   4 -19  -1  836.26  109.41  13
   4 -19   0    2.86   23.54  13
   4 -19   1  153.78   50.78  13
   4 -19   2  -12.89   23.87  13
   4 -19   3   38.82   32.76  13
   4 -19   4   63.82   43.89  13
   4 -19   5   -2.67   31.66  13
   4 -19   6  -14.68   32.25  13
   4 -19   7  308.37   70.93  13
   4 -19   8    0.26   20.20  13
   4 -19   9  245.65   65.03  13
   4 -19  10   98.37   42.06  13
   4 -19  11   60.15   32.67  13
   4 -19  12   53.03   28.58  13
   4 -19  13  179.10   42.24  13
   4 -19  14   38.16   19.08  13
   4 -18  -9  332.28   58.49  11
   4 -18  -8   63.49   35.45  11
   4 -18  -7  356.64   78.24  11
   4 -18  -6  941.28  132.56  11
   4 -18  -5  176.08   69.44  11
   4 -18  -4  515.67  115.39  11
   4 -18  -3  143.94   62.41  11
   4 -18  -3  131.25   56.80  13
   4 -18  -2  400.37   89.30  13
   4 -18  -1   24.57   38.85  13
   4 -18   0  457.49  100.01  13
   4 -18   1  527.82  110.13  13
   4 -18   2   40.25   22.44  13
   4 -18   3  -36.25   26.95  13
   4 -18   4   21.83   23.58  13
   4 -18   5   57.44   48.04  13
   4 -18   6  109.00   50.73  13
   4 -18   7    6.63   23.06  13
   4 -18   8  924.82  144.68  13
   4 -18   9    4.41   25.01  13
   4 -18  10   20.84   20.89  13
   4 -18  11  139.23   49.68  13
   4 -18  12    9.52   25.31  13
   4 -18  13   90.54   37.31  13
   4 -18  14    1.16   13.39  13
   4 -18  15   93.63   28.10  13
   4 -18  16   23.04   12.38  13
   4 -17 -11    6.37   11.35  11
   4 -17 -10   40.78   27.26  11
   4 -17  -9  -16.09   29.37  11
   4 -17  -8   79.07   46.88  11
   4 -17  -7  -32.40   48.77  11
   4 -17  -6  225.71   89.76  11
   4 -17  -5  271.08   98.55  11
   4 -17  -4   -8.24   23.07  13
   4 -17  -4  -37.43   49.93  11
   4 -17  -3 1040.59  162.38  13
   4 -17  -2   96.62   51.76  13
   4 -17  -1   83.69   52.53  13
   4 -17   0   17.62   31.40  13
   4 -17   1   81.27   54.16  13
   4 -17   2  -32.23   47.53  13
   4 -17   3   11.75   38.38  13
   4 -17   4  -15.92   38.52  13
   4 -17   5  168.92   74.18  13
   4 -17   6  243.14   81.24  13
   4 -17   7  862.50  149.39  13
   4 -17   8  131.82   57.94  13
   4 -17   9 1911.32  211.82  13
  -4  17 -10  -32.21   64.63  11
   4 -17  10   65.14   29.56  13
   4 -17  11   63.32   39.85  13
  -4  17 -11   58.94   68.49  11
   4 -17  12   32.96   22.06  13
  -4  17 -12   27.39   36.80  11
   4 -17  13  172.54   55.85  13
  -4  17 -13  164.57   72.29  11
   4 -17  14    1.57   27.74  13
  -4  17 -14  -19.15   41.88  11
   4 -17  15   50.30   22.53  13
  -4  17 -15   83.57   45.80  11
   4 -17  16  -36.50   20.34  13
  -4  17 -16    3.57   31.01  11
   4 -17  17   -5.34    8.81  13
  -4  17 -17   -7.60   25.40  11
  -4  17 -18  106.74   41.14  11
   4 -16 -13   66.91   29.86  11
   4 -16 -12   -5.43   15.59  11
   4 -16 -11  306.36   77.41  11
   4 -16 -10  -21.60   37.65  11
   4 -16  -9  928.95  164.40  11
   4 -16  -8   19.02   43.81  11
   4 -16  -7  485.55  138.75  11
   4 -16  -6   24.54   46.05  11
   4 -16  -5  116.37   60.57  13
   4 -16  -4 1837.82  221.24  13
  -4  16   3   25.22   51.41   6
   4 -16  -3  -40.28   44.36  13
   4 -16  -2   77.05   46.49  13
  -4  16   2   83.77   41.52   6
   4 -16  -1    2.18   31.44  13
  -4  16   1 -127.86   55.97   6
   4 -16   0  102.13   68.10  13
   4 -16   1   29.55   43.20  13
   4 -16   2  -37.04   46.02  13
   4 -16   3  372.21  109.30  13
   4 -16   4   83.03   39.60  13
   4 -16   5   17.42   47.63  13
   4 -16   6 2157.09  240.31  13
   4 -16   7  118.76   63.01  13
  -4  16  -7  160.02  100.32  11
   4 -16   8  638.66  131.06  13
  -4  16  -8  664.05  166.74  11
   4 -16   9   98.40   61.65  13
  -4  16  -9   96.62   64.80  11
   4 -16  10   64.35   48.49  13
  -4  16 -10   71.49   75.56  11
   4 -16  11  281.22   82.46  13
  -4  16 -11  270.63  104.55  11
   4 -16  12   -3.38   43.31  13
  -4  16 -12  -35.94   35.87  11
   4 -16  13   29.75   31.36  13
  -4  16 -13   36.69   48.89  11
   4 -16  14    0.41   22.39  13
  -4  16 -14   69.67   57.46  11
   4 -16  15   59.70   33.61  13
  -4  16 -15   28.16   43.24  11
   4 -16  16    4.09   15.04  13
  -4  16 -16   19.02   27.14  11
   4 -16  17  -10.79   10.60  13
  -4  16 -17   -0.81   26.80  11
  -4  16 -18   18.50   21.66  11
  -4  16 -19    0.24   18.77  11
   4 -15 -15   15.93   11.11  11
  -4  15  14  238.31   32.84  15
   4 -15 -14  342.04   72.72  11
   4 -15 -13    7.21   19.42  11
   4 -15 -12  549.61  111.56  11
   4 -15 -11   88.28   53.63  11
   4 -15 -10  336.88  100.82  11
   4 -15  -9    7.73   40.42  11
   4 -15  -8   58.82   53.45  11
   4 -15  -7 1041.60  197.80  11
   4 -15  -6   20.71   33.30  13
   4 -15  -5 2055.82  237.93  13
   4 -15  -4  243.96   83.15  13
  -4  15   4  359.81   92.05   6
   4 -15  -3 1161.42  186.41  13
  -4  15   3 1170.02  185.98   6
   4 -15  -2    9.67   29.79  13
  -4  15   2  -39.29   38.32   6
   4 -15  -1  681.40  140.76  13
  -4  15   1  797.25  139.29   6
   4 -15   0  -39.12   44.23  13
   4 -15   1   20.71   34.65  13
   4 -15   2 1166.02  183.41  13
   4 -15   2 1123.73  140.91   9
   4 -15   3  392.79  103.49  13
   4 -15   3  267.79   66.57   9
   4 -15   4   77.55   42.33   9
   4 -15   4    2.83   26.88  13
   4 -15   5 1355.88  192.07  13
  -4  15  -5 1403.25  238.66  11
   4 -15   6  322.66   95.78  13
  -4  15  -6  482.35  132.92  11
   4 -15   7   93.59   45.91  13
  -4  15  -7   45.86   65.29  11
   4 -15   8  -14.14   50.22  13
  -4  15  -8   11.00   48.66  11
   4 -15   9  310.83   92.87  13
  -4  15  -9  260.31  110.75  11
   4 -15  10  266.59   85.01  13
  -4  15 -10  187.34   97.56  11
   4 -15  11   -0.14   37.48  13
  -4  15 -11  -20.32   55.26  11
   4 -15  12  119.73   58.32  13
  -4  15 -12   88.73   70.38  11
   4 -15  13   76.90   49.27  13
  -4  15 -13  -34.45   34.70  11
   4 -15  14  238.43   70.52  13
  -4  15 -14  256.51  104.93  11
   4 -15  15  143.84   54.34  13
  -4  15 -15   85.16   63.31  11
   4 -15  16  -18.61   15.52  13
  -4  15 -16  -18.51   38.69  11
   4 -15  17   50.87   23.32  13
  -4  15 -17   82.50   49.51  11
  -4  15 -18  -13.16   42.29  11
  -4  15 -19  -14.45   27.49  11
  -4  15 -20   30.55   27.62  11
   4 -14 -16   -6.14   14.88  11
   4 -14 -15   48.64   32.15  11
   4 -14 -14  327.31   83.94  11
   4 -14 -13  148.91   65.44  11
   4 -14 -12   13.26   40.42  11
   4 -14 -11  347.87  105.24  11
   4 -14 -11  255.10   63.96  10
   4 -14 -10   -0.18   35.35  11
   4 -14  -9  123.22   77.24  11
   4 -14  -8  691.31  169.17  11
   4 -14  -7   90.55   57.24  13
   4 -14  -7   29.08   44.36  11
   4 -14  -7  106.74   54.92   9
   4 -14  -6  205.34   61.81   9
   4 -14  -6  177.79   72.01  13
   4 -14  -5   -6.57   27.58   9
   4 -14  -5  -13.62   39.62  13
  -4  14   5    7.66   48.10   6
   4 -14  -4  -21.46   37.96  13
   4 -14  -4   15.96   39.13   9
  -4  14   4 -102.86   58.76   6
   4 -14  -3  761.64  149.37  13
   4 -14  -3  690.92  113.12   9
  -4  14   3  730.87  136.43   6
   4 -14  -2  114.00   48.41   9
   4 -14  -2   56.68   46.92  13
  -4  14   2   46.21   48.35   6
   4 -14  -1 1258.33  155.36   9
   4 -14  -1 1262.44  191.48  13
   4 -14   0  450.35   96.27   9
   4 -14   0  543.88  125.45  13
   4 -14   1   62.56   40.14   9
   4 -14   1  127.09   69.73  13
   4 -14   2 1136.96  179.29  13
   4 -14   2 1279.31  159.07   9
   4 -14   2 1632.26  257.08  19
   4 -14   3 1743.53  189.60   9
   4 -14   3 1678.56  216.50  13
   4 -14   4  436.37  143.10  19
   4 -14   4  368.58   98.78  13
  -4  14  -4  404.37  129.25  11
  -4  14  -5   34.41   46.05  11
   4 -14   5   79.96   54.99  13
   4 -14   5  214.46   97.47  19
   4 -14   6  801.04  146.40  13
   4 -14   6  597.60  160.02  19
  -4  14  -6  944.97  194.64  11
   4 -14   7  125.44   55.82  13
  -4  14  -7  155.64   91.03  11
   4 -14   8  135.12   65.68  13
  -4  14  -8  152.99   89.00  11
   4 -14   9  258.45   82.70  13
  -4  14  -9  200.26   99.56  11
   4 -14  10  637.86  125.98  13
  -4  14 -10  648.44  168.73  11
   4 -14  11   89.74   53.19  13
  -4  14 -11   61.46   59.41  11
   4 -14  12   28.87   30.01  13
  -4  14 -12    8.79   58.92  11
   4 -14  13  696.35  128.30  13
  -4  14 -13  776.83  171.58  11
   4 -14  14   26.56   33.32  13
  -4  14 -14   45.47   51.94  11
   4 -14  15   97.48   48.41  13
  -4  14 -15   90.92   54.69  11
   4 -14  16  -18.41   28.03  13
  -4  14 -16  -53.81   60.53  11
   4 -14  17  137.31   41.42  13
  -4  14 -17  107.00   52.79  11
  -4  14 -18   16.00   38.85  11
  -4  14 -19   91.91   50.13  11
  -4  14 -20   34.37   29.05  11
  -4  14 -21   91.84   38.68  11
   4 -13 -17   39.92   24.80  11
   4 -13 -16  -16.71   24.21  11
   4 -13 -15   83.37   54.10  11
   4 -13 -14  -23.25   40.09  11
   4 -13 -13  181.85   82.54  11
   4 -13 -13  106.77   35.52  10
   4 -13 -12  212.55   63.29  10
   4 -13 -12  180.48   82.93  11
   4 -13 -11  537.17  108.07  10
   4 -13 -11  641.87  150.12  11
   4 -13 -10  -15.00   52.08  11
   4 -13  -9  -16.41   40.70  11
   4 -13  -8  483.93  104.07   9
   4 -13  -8  419.67  140.59  11
   4 -13  -7  168.72   69.37   9
   4 -13  -7  102.31   53.67  13
   4 -13  -6   47.18   23.70   9
   4 -13  -6    2.99   23.29  13
   4 -13  -5  485.67  103.64   9
  -4  13   5  509.00  114.90   6
   4 -13  -5  461.00  110.22  13
   4 -13  -4  115.94   62.73   9
   4 -13  -4   32.48   38.37  13
  -4  13   4   -6.40   49.54   6
  -4  13   3  117.37   53.42   6
   4 -13  -3   45.16   52.25   9
   4 -13  -3   42.10   48.55  13
   4 -13  -2  875.44  132.63   9
   4 -13  -2  756.13  144.42  13
   4 -13  -2  792.78  187.95  19
  -4  13   2  883.36  122.81   6
   4 -13  -1   60.71   37.06   9
   4 -13  -1  129.55   86.88  19
   4 -13  -1  101.43   49.69  13
   4 -13   0  172.37   61.13   9
   4 -13   0  137.02   63.40  13
   4 -13   1   88.15   35.24   9
   4 -13   1  146.08   99.47  19
   4 -13   1   51.36   35.31  13
   4 -13   2 1161.20  176.18  13
   4 -13   2 1022.41  257.79  19
   4 -13   3  520.93  183.63  19
   4 -13   3  639.20  129.63  13
  -4  13  -3  543.80  142.98  11
   4 -13   4 1316.73  184.21  13
   4 -13   4 1292.17  290.09  19
  -4  13  -4 1152.46  205.79  11
   4 -13   5 2157.26  232.91  13
   4 -13   5 1637.08  317.90  19
  -4  13  -5 2055.38  267.67  11
   4 -13   6  256.26  125.89  19
   4 -13   6  412.41  104.40  13
  -4  13  -6  354.83  114.23  11
   4 -13   7 1286.43  279.10  19
   4 -13   7 1329.89  182.06  13
  -4  13  -7 1479.97  224.32  11
   4 -13   8   60.29   51.13  13
  -4  13  -8  -37.12   50.23  11
   4 -13   9 1327.73  157.84  14
   4 -13   9  612.51  183.44  19
  -4  13  -9 1091.25  207.50  11
   4 -13   9 1218.64  174.06  13
   4 -13  10 1033.74  143.25  14
   4 -13  10 1137.21  168.46  13
  -4  13 -10  994.09  198.94  11
   4 -13  11   30.29   30.45  14
   4 -13  11   16.95   50.90  13
  -4  13 -11   26.27   52.82  11
   4 -13  12  502.86   96.14  14
   4 -13  12  447.43  108.64  13
  -4  13 -12  499.55  139.33  11
   4 -13  13  -12.78   23.10  14
   4 -13  13   29.63   28.26  13
  -4  13 -13   12.90   43.27  11
   4 -13  14   87.27   43.58  14
   4 -13  14  110.83   49.71  13
  -4  13 -14   28.18   47.20  11
   4 -13  15  351.30   74.76  14
   4 -13  15  418.32   88.86  13
  -4  13 -15  397.09  128.14  11
   4 -13  16  185.49   54.28  14
   4 -13  16  161.58   57.17  13
  -4  13 -16  141.35   72.39  11
  -4  13 -17  -55.68   66.38  11
   4 -13  18   31.56   26.25  14
  -4  13 -18   73.48   47.82  11
  -4  13 -19  229.48   75.30  11
  -4  13 -20  130.21   53.66  11
  -4  13 -21  -19.77   20.69  11
  -4  13 -22  258.20   58.79  11
   4 -12 -19  407.59   61.94  11
  -4  12  18  212.08   29.90  12
   4 -12 -18  372.71   71.91  11
   4 -12 -17   17.52   30.52  11
  -4  12  17    5.68   12.40  12
   4 -12 -16   19.08   29.98  11
   4 -12 -15   29.00   32.66  11
   4 -12 -14   87.79   38.53  10
   4 -12 -14   51.10   56.19  11
   4 -12 -13 1963.99  196.66  10
   4 -12 -13 2257.70  259.67  11
   4 -12 -12   -4.74   29.69  11
   4 -12 -12  -10.14   34.98  10
   4 -12 -11  280.44  111.35  11
   4 -12 -10  315.51  116.44  11
   4 -12  -9  132.82   71.89  11
   4 -12  -9  216.12   76.83   9
   4 -12  -8  146.93   64.48  11
   4 -12  -8   61.22   36.67  13
   4 -12  -8   40.96   38.12   9
   4 -12  -7   42.29   36.70   9
   4 -12  -7   47.87   43.75  13
   4 -12  -6  692.03  126.84  13
   4 -12  -6  655.93  122.58   9
  -4  12   6  670.72  140.48   6
   4 -12  -5  143.29   68.45   9
  -4  12   5   61.73   53.16   6
   4 -12  -5   89.90   46.83  13
   4 -12  -5  229.88  103.67  19
   4 -12  -4  714.54  116.94   9
   4 -12  -4  744.70  134.39  13
   4 -12  -4  795.67  205.73  19
  -4  12   4  770.80  115.32   6
   4 -12  -3   52.16   27.35  13
   4 -12  -3  112.92   47.42   9
  -4  12   3  119.04   42.78   6
   4 -12  -2  163.57  105.08  19
   4 -12  -2  232.54   76.82  13
   4 -12  -2  198.74   63.40   9
   4 -12  -1 -225.63  122.75  19
   4 -12  -1   93.15   53.18  13
   4 -12   0  902.61  149.23  13
   4 -12   0  935.22  252.69  19
   4 -12   1  128.16   99.28  19
   4 -12   1  311.60   87.88  13
   4 -12   2  315.87  150.58  19
   4 -12   3   -7.45   33.50  19
  -4  12  -3  -33.15   41.35  11
   4 -12   3   15.37   42.89  13
   4 -12   4  126.07   51.88  13
  -4  12  -4  178.71   80.54  11
   4 -12   5  -10.31   23.91  13
  -4  12  -5   94.56   74.91  11
   4 -12   6  504.63  183.25  19
   4 -12   6  772.73  131.27  13
  -4  12  -6  903.60  166.56  11
   4 -12   7  377.31   82.05  14
   4 -12   7  316.33  146.68  19
   4 -12   7  437.66  104.10  13
  -4  12  -7  381.88  113.40  11
   4 -12   8   -8.85   21.14  14
   4 -12   8   55.35   61.51  19
   4 -12   8  -14.14   33.52  13
  -4  12  -8  -26.26   48.93  11
   4 -12   9 2227.31  204.60  14
   4 -12   9 1981.05  212.84  13
   4 -12   9 1733.72  338.61  19
  -4  12  -9 2105.88  264.67  11
   4 -12  10  496.95  181.01  19
   4 -12  10  496.45  101.11  14
   4 -12  10  481.54  103.74  13
  -4  12 -10  486.22  127.74  11
   4 -12  11  691.90  112.60  14
   4 -12  11  513.75  179.86  19
  -4  12 -11  556.76  143.78  11
   4 -12  12   25.19   30.45  14
  -4  12 -12  -31.47   34.20  11
   4 -12  13  366.55   87.31  14
  -4  12 -13  329.04  111.17  11
   4 -12  14   19.27   19.97  13
   4 -12  14    2.44   31.46  14
   4 -12  15  254.41   70.93  13
   4 -12  15  278.94   74.54  14
  -4  12 -15  333.46  123.82  11
   4 -12  16   -6.34   18.66  14
  -4  12 -16  -12.53   43.92  11
   4 -12  17   -0.19   20.02  14
  -4  12 -17  -13.35   66.11  11
   4 -12  18   50.63   31.37  14
  -4  12 -18   22.25   54.63  11
   4 -12  19  136.17   40.04  14
  -4  12 -19  128.35   67.33  11
  -4  12 -20  -24.73   29.38  11
  -4  12 -21  611.26  113.52  11
  -4  12 -22   -1.35   18.32  11
   4 -11 -20  769.60   86.62  11
   4 -11 -19   -8.92   19.34  11
  -4  11  19   -6.43   17.55  12
   4 -11 -18  101.25   42.01  11
   4 -11 -17    1.61   23.09  11
   4 -11 -16   22.15   35.20  11
   4 -11 -16   27.97   25.51  10
   4 -11 -15  403.08   88.05  10
   4 -11 -15  500.25  110.26  11
   4 -11 -14 1372.52  168.98  10
   4 -11 -14 1651.95  211.84  11
   4 -11 -13   77.36   40.51  10
   4 -11 -13  154.85   77.28  11
   4 -11 -12  515.68  111.03  10
   4 -11 -12  528.41  136.45  11
   4 -11 -11  192.00   85.58  11
   4 -11 -10  106.90   68.33  11
   4 -11  -9 1011.78  161.65   9
   4 -11  -9  662.68  151.76  11
   4 -11  -8   47.70   29.78  13
   4 -11  -8  102.43   71.11   9
   4 -11  -7 1330.76  260.15  19
   4 -11  -7 1181.66  160.61   9
   4 -11  -7  968.11  146.81  13
   4 -11  -6   63.58   44.89   9
   4 -11  -6   42.94   26.22  13
  -4  11   6   78.18   46.66   6
   4 -11  -5   42.81   28.11   9
   4 -11  -5   58.73   39.91  13
   4 -11  -4  117.33   85.13  19
   4 -11  -3  297.25  135.91  19
   4 -11  -2 -201.84  114.85  19
   4 -11  -1   19.48   44.69  19
   4 -11   0   56.78   68.96  19
   4 -11   1  -22.96   86.76  19
   4 -11   2  -25.57   49.72  19
   4 -11   3   95.36   85.02  19
   4 -11   4  552.04  196.55  19
   4 -11   5 1798.00  351.48  19
   4 -11   6 1866.87  348.96  19
   4 -11   7  205.37  114.81  19
   4 -11   8  230.30   64.62  14
   4 -11   8  284.00  136.05  19
  -4  11  -8  218.15   87.86  11
   4 -11   9  305.81   72.54  14
   4 -11   9  352.20  153.89  19
  -4  11  -9  237.41   94.46  11
   4 -11  10  279.65  138.48  19
   4 -11  10  348.72   83.26  14
  -4  11 -10  288.78  109.01  11
   4 -11  11  -26.06   40.25  19
   4 -11  11  212.44   69.80  14
  -4  11 -11  101.10   72.93  11
   4 -11  12   -1.41   71.07  19
   4 -11  12   18.83   24.28  14
  -4  11 -12  -15.12   54.52  11
   4 -11  13   42.76   26.45  14
  -4  11 -13   67.67   66.99  11
   4 -11  14  127.18   53.56  14
  -4  11 -14   92.40   90.42  11
   4 -11  15   18.85   27.45  14
  -4  11 -15   -8.14   48.52  11
   4 -11  16  186.24   60.37  14
  -4  11 -16  283.94  108.55  11
   4 -11  17   41.87   34.16  14
  -4  11 -17   71.59   63.39  11
   4 -11  18  -25.86   32.06  14
  -4  11 -18  -10.13   33.95  11
   4 -11  19   47.08   29.56  14
  -4  11 -19   74.58   60.71  11
   4 -11  20  715.79   88.09  14
  -4  11 -20  896.14  157.55  11
   4 -11  21   -2.25   10.17  14
  -4  11 -21   12.94   24.62  11
  -4  11 -22   -5.79   27.88  11
  -4  11 -23  -34.73   30.32  11
   4 -10 -21   21.83   16.88  11
   4 -10 -20   82.78   36.30  11
   4 -10 -19  185.37   58.20  11
   4 -10 -18    8.70   24.70  11
   4 -10 -17  251.66   74.59  11
   4 -10 -16  406.34   91.82  10
   4 -10 -16  397.50   99.02  11
   4 -10 -15 1264.63  163.32  10
   4 -10 -15 1356.46  186.25  11
   4 -10 -14  257.26   77.90  10
   4 -10 -14  284.87   91.68  11
   4 -10 -13  554.32  114.18  10
   4 -10 -13  496.05  120.16  11
   4 -10 -12   58.99   49.32  11
   4 -10 -11   33.89   35.80  11
   4 -10 -10  462.12  119.85  11
   4 -10 -10  616.70  122.92   9
   4 -10  -9   15.67   35.16  11
   4 -10  -9   35.16   38.44   9
   4 -10  -8  -22.21   32.53   9
   4 -10  -8   46.55   28.12  13
   4 -10  -8   67.84   59.74  19
   4 -10  -7  110.20   46.35   9
   4 -10  -7   61.33   38.27  13
   4 -10  -7    2.36   29.91  19
   4 -10  -6  -96.73   77.80  19
   4 -10  -5 1099.91  250.97  19
   4 -10  -4  133.41   89.67  19
   4 -10  -3  307.54  136.31  19
   4 -10  -2  866.53  212.75  19
   4 -10  -1 2214.54  367.29  19
   4 -10   0  222.77  118.00  19
   4 -10   1   69.29   74.85  19
   4 -10   2  418.81  144.15  19
   4 -10   3   71.94   62.70  19
   4 -10   4   92.97   41.94  19
   4 -10   5   74.28  107.40  19
   4 -10   6 1951.34  357.83  19
   4 -10   7 1551.26  320.40  19
   4 -10   8  775.87  217.23  19
   4 -10   9   74.16   76.23  19
   4 -10  10  221.53  156.31  19
   4 -10  10  246.46   63.40  14
  -4  10 -10  307.62  104.07  11
   4 -10  11 1453.46  317.51  19
   4 -10  11 1669.45  174.71  14
  -4  10 -11 1522.38  224.13  11
   4 -10  12    3.34   30.47  14
   4 -10  12  -55.20   73.84  19
  -4  10 -12   44.89   39.11  11
   4 -10  13  135.95  105.53  19
   4 -10  13  194.23   72.41  14
  -4  10 -13  122.82   67.79  11
   4 -10  14    3.16   26.69  14
  -4  10 -14   39.37   64.41  11
   4 -10  15  -53.66   35.11  14
  -4  10 -15   24.98   41.97  11
   4 -10  16    5.64   21.18  14
  -4  10 -16   50.45   52.50  11
   4 -10  17   96.82   43.41  14
  -4  10 -17  111.63   63.64  11
  -4  10 -18   -4.25   34.40  11
   4 -10  18   36.98   24.28  14
   4 -10  19   75.01   46.34  14
  -4  10 -19  162.66   84.52  11
   4 -10  20  124.41   40.98  14
  -4  10 -20   87.47   42.37  11
   4 -10  21  207.19   43.30  14
  -4  10 -21  240.63   81.21  11
   4 -10  22  149.14   28.75  14
  -4  10 -22   22.45   32.44  11
  -4  10 -23   -7.59   16.34  11
   4  -9 -21    6.12   23.37  11
   4  -9 -20   24.06   25.75  11
   4  -9 -19   12.46   29.95  11
   4  -9 -18  259.74   75.32  11
   4  -9 -17   68.58   51.34  11
   4  -9 -17   53.35   38.98  10
   4  -9 -16 1216.84  160.60  10
   4  -9 -16 1169.60  171.77  11
   4  -9 -15  325.40   87.66  10
   4  -9 -15  451.36  107.69  11
   4  -9 -14   84.54   49.47  11
   4  -9 -14   96.65   51.79  10
   4  -9 -13   70.72   44.64  11
   4  -9 -13   42.21   34.23  10
   4  -9 -12 2029.27  307.91   1
   4  -9 -12 2066.98  237.30  11
   4  -9 -11   24.76   51.51  11
   4  -9 -11   40.08   48.23   1
   4  -9 -10  -41.08   44.98   9
   4  -9 -10 -108.03   84.02   1
   4  -9 -10   21.68   39.43  11
   4  -9  -9  248.06   85.43  11
   4  -9  -9  114.83   87.33   1
   4  -9  -9  249.49   79.66   9
   4  -9  -8   49.84   62.55   1
   4  -9  -8   56.26   61.27  19
   4  -9  -7 2244.26  352.97  19
   4  -9  -7 2057.40  369.31   1
   4  -9  -6  442.55  152.38  19
   4  -9  -5 1628.67  295.19  19
   4  -9  -4  951.19  225.70  19
   4  -9  -3  565.86  171.85  19
   4  -9  -2 1570.17  297.09  19
   4  -9  -1  505.65  171.42  19
   4  -9   0   45.79   38.53  19
   4  -9   1 3234.04  429.85  19
   4  -9   2 6977.92  645.75  19
   4  -9   3 2087.68  356.48  19
   4  -9   4  313.75  144.33  19
   4  -9   5 1137.78  266.72  19
   4  -9   6 1185.07  263.09  19
   4  -9   7   61.21   84.40  19
   4  -9   8  122.90   96.92  19
   4  -9   9  676.19  207.64  19
   4  -9  10 1048.91  283.93  19
  -4   9 -11    5.73   26.79  11
   4  -9  11  -21.82   52.88  19
   4  -9  11    5.86   25.51  14
   4  -9  12  239.68   76.08  14
  -4   9 -12  255.94   87.56  11
  -4   9 -13  -45.06   62.10  11
   4  -9  13  -15.87   31.27  14
  -4   9 -14   48.86   54.08  11
   4  -9  14   79.84   48.07  14
  -4   9 -15   97.51   66.15  11
   4  -9  15  111.58   43.96  14
  -4   9 -16  -11.42   43.16  11
   4  -9  16  -35.12   39.19  14
  -4   9 -17  227.93   82.98  11
   4  -9  17  194.14   67.75  14
  -4   9 -18  -15.52   54.32  11
   4  -9  18    8.38   23.65  14
  -4   9 -19  450.05  131.49  11
   4  -9  19  509.36   97.02  14
   4  -9  20   21.24   16.52  14
  -4   9 -20    4.07   38.34  11
   4  -9  21   89.06   37.14  14
  -4   9 -21   88.26   63.49  11
   4  -9  22  -27.34   18.68  14
  -4   9 -22    6.94   27.68  11
  -4   9 -23   -4.46   26.92  11
   4  -8 -22   -3.94   20.43  11
   4  -8 -21   15.55   21.43  11
   4  -8 -20   -8.12   28.03  11
   4  -8 -19  295.20   86.84  11
   4  -8 -18  104.09   54.70  11
   4  -8 -17   -3.09   38.73  11
   4  -8 -17   19.58   36.91  10
   4  -8 -16   47.59   30.53  10
   4  -8 -16   85.54   51.37  11
   4  -8 -15  904.10  141.86  10
   4  -8 -15  998.80  161.55  11
   4  -8 -14 1350.17  173.65  10
   4  -8 -14 1406.80  188.89  11
   4  -8 -13 3662.17  442.10   1
   4  -8 -13 3424.96  276.19  10
   4  -8 -13 3698.22  309.62  11
   4  -8 -12  166.86   62.04  11
   4  -8 -12  294.63  137.16   1
   4  -8 -11  233.57   73.65  11
   4  -8 -11  380.22   89.99   9
   4  -8 -11  351.57  147.60   1
   4  -8 -10  140.40   99.07   1
   4  -8 -10  319.70   75.72   9
   4  -8 -10  196.99   73.76  11
   4  -8  -9   33.49   51.81   1
   4  -8  -8 1008.62  240.28  19
   4  -8  -8 1084.04  264.19   1
   4  -8  -7 1926.27  319.18  19
   4  -8  -7 2005.59  352.35   1
   4  -8  -6 2342.03  342.64  19
   4  -8  -6 2261.15  372.00   1
   4  -8  -5  -39.01   55.81   1
   4  -8  -5  -22.47   61.59  19
   4  -8  -4 4917.94  478.32  19
   4  -8  -3  231.67  105.46  19
   4  -8  -2  295.55  127.97  19
   4  -8  -1 2375.13  339.09  19
   4  -8   0 8201.02  647.03  19
   4  -8   1 5630.52  534.39  19
   4  -8   2 4887.96  512.27  19
   4  -8   3  305.08  148.84  19
   4  -8   3  158.80   49.99  18
   4  -8   4 1110.29  262.54  19
   4  -8   4  845.40  158.95  18
   4  -8   5   -6.55   23.48  18
   4  -8   5    7.19   38.35  19
   4  -8   6  132.39   73.77  18
   4  -8   6  197.06  113.96  19
   4  -8   7  580.98  152.08  18
   4  -8   7  450.87  167.44  19
   4  -8   8   68.37   97.36  19
   4  -8   8    6.90   23.58  18
   4  -8   9  330.29  123.91  18
   4  -8  10   -6.43   26.91  18
   4  -8  11  371.40  146.15  18
  -4   8 -12  141.53   68.29  11
   4  -8  12  113.00   48.10  14
   4  -8  12  119.05   86.35  18
  -4   8 -13  326.50  115.72  11
   4  -8  13  216.69  110.25  18
   4  -8  13  250.07   75.06  14
   4  -8  14  911.30  144.35  14
   4  -8  14  886.13  219.88  18
  -4   8 -14  894.69  176.10  11
  -4   8 -15   72.12   60.21  11
   4  -8  15   74.31   43.99  14
  -4   8 -16   56.83   40.37  11
   4  -8  16   35.91   39.87  14
  -4   8 -17  -26.72   55.77  11
   4  -8  17   17.42   32.88  14
  -4   8 -18  182.20   92.76  11
   4  -8  18  198.81   68.56  14
  -4   8 -19  486.95  143.80  11
   4  -8  19  487.93  102.62  14
  -4   8 -20  145.00   86.83  11
   4  -8  20  132.68   45.75  14
  -4   8 -21    5.69   44.25  11
   4  -8  21   98.65   39.90  14
   4  -8  22    0.07   22.22  14
  -4   8 -22   19.76   31.32  11
   4  -8  23  -10.40   18.24  14
  -4   8 -23    8.25   17.24  11
  -4   8 -24  121.01   35.74  11
   4  -7 -23  -24.63   19.83  11
   4  -7 -22  301.69   71.67  11
   4  -7 -21   29.93   29.42  11
   4  -7 -20  116.21   56.30  11
   4  -7 -19   22.93   30.85  11
   4  -7 -18  276.30   86.92  11
   4  -7 -17   31.91   43.23  10
   4  -7 -17   10.57   34.41  11
   4  -7 -16  872.68  138.63  10
   4  -7 -16  916.04  147.21  11
   4  -7 -15  559.86  113.83  10
   4  -7 -15  633.20  125.14  11
   4  -7 -14 1426.65  177.93  10
   4  -7 -14 1644.69  312.58   1
   4  -7 -14 1603.39  200.34  11
   4  -7 -13  576.11  116.94  11
   4  -7 -13  627.57  117.31  10
   4  -7 -13  571.50  196.66   1
   4  -7 -12 2282.07  238.72  11
   4  -7 -12 2120.03  387.12   1
   4  -7 -11  813.68  123.27   9
   4  -7 -11  887.35  232.30   1
   4  -7 -10    4.19   33.56   1
   4  -7  -9 1236.93  281.50   1
   4  -7  -8 1547.04  301.26   1
   4  -7  -8 1568.35  283.41  19
  -4   7   8 1503.88  230.39   2
  -4   7   7 1062.97  182.00   2
   4  -7  -7 1164.74  241.49  19
   4  -7  -7 1156.06  254.08   1
   4  -7  -6  102.21   80.21   1
  -4   7   6 -140.85   66.24   2
   4  -7  -6   83.64   86.16  19
   4  -7  -5  -20.03   59.23  19
  -4   7   5    7.05   41.90   2
   4  -7  -5  -39.46   70.37   1
   4  -7  -4  211.49  100.33  19
   4  -7  -4  252.33  123.77   1
  -4   7   4  237.11   81.05   2
  -4   7   3    3.26   19.75   2
   4  -7  -3  103.36   77.16  19
   4  -7  -2  257.20  113.94  19
  -4   7   2  317.52   69.51   2
  -4   7   110573.48  402.02   2
   4  -7  -112399.73  741.49  19
   4  -7   0 1448.93  257.36  19
   4  -7   122329.88 1020.88  19
   4  -7   2  771.91  199.32  19
   4  -7   2  575.60  125.78  18
   4  -7   3  370.89  107.37  18
   4  -7   3  279.41  136.98  19
   4  -7   4 1419.15  216.22  18
   4  -7   4 1502.93  282.25  19
   4  -7   5  -22.22   92.46  19
[truncated: 724,833 more chars]
