# Supplementary material for: Crystal structure of {6,6′-dibenzoyl-4,4′-di-tert-butyl-2,2′-[(ethane-1,2-di­yl)di­nitrilo­bis­(phenyl­methanylyl­idene)]diphenolato-κ4 O 1,N,N′,O 1′}nickel(II)
Source: Acta Crystallogr E Crystallogr Commun. 2015 Nov 11;71(Pt 12):1485–7. doi: 10.1107/S2056989015021052 (PMC4719819; doi:10.1107/S2056989015021052)
Supplement: Supplementary file 2 [file e-71-01485-Isup2.hkl]

data_I                                                                          
_shelx_title ' skg-gp2 in P-1'                                                  
_shelx_refln_list_code          4                                               
_shelx_F_calc_maximum      383.47                                               
_exptl_crystal_F_000      1680.00                                               
_reflns_d_resolution_high  0.7935                                               
                                                                                
loop_                                                                           
 _space_group_symop_operation_xyz                                               
 'x, y, z'                                                                      
 '-x, -y, -z'                                                                   
                                                                                
_cell_length_a    12.4401                                                       
_cell_length_b    16.8987                                                       
_cell_length_c    21.5185                                                       
_cell_angle_alpha 100.843                                                       
_cell_angle_beta  100.029                                                       
_cell_angle_gamma  99.890                                                       
                                                                                
_shelx_F_squared_multiplier     1.000                                           
                                                                                
loop_                                                                           
 _refln_index_h                                                                 
 _refln_index_k                                                                 
 _refln_index_l                                                                 
 _refln_F_squared_calc                                                          
 _refln_F_squared_meas                                                          
 _refln_F_squared_sigma                                                         
 _refln_observed_status                                                         
   1   0   0         24.44          6.36         9.04 o                         
   2   0   0         36.64         92.16        17.62 o                         
   3   0   0      12671.59      14139.89       256.06 o                         
   4   0   0        116.90         98.85        26.46 o                         
   5   0   0        357.05        325.81        45.39 o                         
   6   0   0       7459.93       6989.91       369.29 o                         
   7   0   0        545.27        695.45       189.38 o                         
   8   0   0        251.61        399.85       151.59 o                         
   9   0   0        732.81        583.79        57.00 o                         
  10   0   0       1061.70        953.11        65.03 o                         
  11   0   0          1.34         19.74        19.24 o                         
  12   0   0         84.79         85.07        35.85 o                         
  13   0   0         24.89         22.87        20.98 o                         
  14   0   0        248.53        224.07        36.84 o                         
  15   0   0         10.39         14.10        12.75 o                         
 -15   1   0         10.86         25.34        17.93 o                         
 -14   1   0        214.20        188.45        36.73 o                         
 -13   1   0        171.95        240.17        51.45 o                         
 -12   1   0        355.69        394.36        72.81 o                         
 -11   1   0        123.89         77.35        29.57 o                         
 -10   1   0         32.88        -24.51        24.51 o                         
  -9   1   0         84.53         80.00        73.41 o                         
  -8   1   0         10.59        -73.01        73.01 o                         
  -7   1   0       3374.48       3125.76       236.27 o                         
  -6   1   0         12.56         -2.36        35.65 o                         
  -5   1   0        311.74        283.35        25.31 o                         
  -4   1   0        333.32        197.93        30.92 o                         
  -3   1   0        698.75        524.74        41.73 o                         
  -2   1   0        223.98        270.62        50.50 o                         
  -1   1   0      29735.43      32386.07       487.05 o                         
   0   1   0       1301.36       1232.31       126.77 o                         
   1   1   0       1138.28       1456.79        73.33 o                         
   2   1   0         50.50        104.27        16.81 o                         
   3   1   0      88732.97      87023.76      1056.13 o                         
   4   1   0       8116.52       8922.15       262.68 o                         
   5   1   0       2644.26       2545.29       118.19 o                         
   6   1   0        903.21        889.55       105.13 o                         
   7   1   0       1149.23        991.06       233.25 o                         
   8   1   0        264.86        187.19       106.06 o                         
   9   1   0        507.40        452.60        43.41 o                         
  10   1   0         15.97         -9.56        17.22 o                         
  11   1   0         17.61          0.69        19.36 o                         
  12   1   0        239.84        341.73        64.20 o                         
  13   1   0         15.10         -3.75        12.44 o                         
  14   1   0        116.88        125.71        42.52 o                         
 -15   2   0         36.68         41.30         9.45 o                         
 -14   2   0        237.74        264.74        44.67 o                         
 -13   2   0         13.01         -1.83        33.95 o                         
 -12   2   0          9.12         11.53        18.93 o                         
 -11   2   0        623.22        536.32        69.59 o                         
 -10   2   0        121.24        111.79        30.63 o                         
  -9   2   0         91.97         71.38        69.43 o                         
  -8   2   0         90.33        248.28       116.74 o                         
  -7   2   0          0.34          0.16        36.25 o                         
  -6   2   0       2036.92       1939.67       190.04 o                         
  -5   2   0       3285.25       3612.28       239.49 o                         
  -4   2   0      11574.88      13273.38       393.68 o                         
  -3   2   0       6411.41       7379.42       250.89 o                         
  -2   2   0        120.31         68.57        31.57 o                         
  -1   2   0       1654.86       1434.67        63.51 o                         
   0   2   0        194.44        461.00        38.97 o                         
   1   2   0         20.28         77.30        19.83 o                         
   2   2   0       6576.15       6048.83       516.63 o                         
   3   2   0       7235.97       7564.81       283.12 o                         
   4   2   0       7767.06       8256.27       274.20 o                         
   5   2   0       3223.21       3665.25       204.89 o                         
   6   2   0       8035.47       8087.27       332.62 o                         
   7   2   0       3783.71       4025.78       456.40 o                         
   8   2   0        328.34        467.45       182.96 o                         
   9   2   0        558.24        511.56        46.04 o                         
  10   2   0        947.09       1054.25        72.14 o                         
  11   2   0          5.18         14.60        17.90 o                         
  12   2   0        130.28        153.17        36.59 o                         
  13   2   0         64.41         44.55        34.36 o                         
  14   2   0          0.07         11.32        17.96 o                         
 -15   3   0          0.01          2.21        16.36 o                         
 -14   3   0        179.30        204.98        41.55 o                         
 -13   3   0        602.88        609.74        84.81 o                         
 -12   3   0        350.98        412.63        76.76 o                         
 -11   3   0       1539.01       1837.23       160.11 o                         
 -10   3   0         87.23         83.95        25.21 o                         
  -9   3   0        477.41        521.75       190.09 o                         
  -8   3   0        774.92        518.85       141.66 o                         
  -7   3   0       6083.77       5527.23       458.91 o                         
  -6   3   0        673.61        579.58       111.83 o                         
  -5   3   0        730.41        721.19       114.03 o                         
  -4   3   0         22.82         22.18        25.40 o                         
  -3   3   0      16277.42      16737.71       547.15 o                         
  -2   3   0       2527.38       2659.83       117.89 o                         
  -1   3   0       1913.75       2292.18       113.10 o                         
   0   3   0       1649.53       2096.56       100.75 o                         
   1   3   0        914.00        603.16        50.80 o                         
   2   3   0       3966.81       3676.99       147.87 o                         
   3   3   0        824.50        803.35        81.12 o                         
   4   3   0        582.28        507.42        75.21 o                         
   5   3   0         52.57          5.44        30.24 o                         
   6   3   0          0.61        -10.66        32.36 o                         
   7   3   0        961.35        770.37       207.96 o                         
   8   3   0        621.28        624.39       198.59 o                         
   9   3   0       1119.64       1101.70        81.08 o                         
  10   3   0        139.57        149.00        28.41 o                         
  11   3   0         12.64          6.23        18.61 o                         
  12   3   0          4.57       3147.41      3594.99 o                         
  13   3   0        102.95        123.99        47.93 o                         
  14   3   0         28.57         17.56        18.07 o                         
 -15   4   0         62.75         98.08        28.99 o                         
 -14   4   0        346.27        351.11        51.51 o                         
 -13   4   0        134.02        199.58        48.97 o                         
 -12   4   0        185.19        210.78        54.81 o                         
 -11   4   0        207.68        158.80        44.77 o                         
 -10   4   0         30.72         77.13        32.55 o                         
  -9   4   0         42.74         31.02        24.99 o                         
  -8   4   0       1535.40       1114.05       218.33 o                         
  -7   4   0        242.57         80.56        66.51 o                         
  -6   4   0        379.00        341.14        88.98 o                         
  -5   4   0        241.91        222.08        67.92 o                         
  -4   4   0      13669.51      14821.67       802.45 o                         
  -3   4   0       3507.64       4358.69       206.94 o                         
  -2   4   0       9697.27      10476.12       247.36 o                         
  -1   4   0       2666.12       2959.99       152.83 o                         
   0   4   0       7645.80       7318.87       222.86 o                         
   1   4   0       7050.47       6142.54       729.78 o                         
   2   4   0      17379.37      16832.16       601.19 o                         
   3   4   0        163.73        153.54        50.46 o                         
   4   4   0        834.88        857.15       102.24 o                         
   5   4   0       2395.52       2507.57       232.22 o                         
   6   4   0        361.74        228.15        77.65 o                         
   7   4   0        344.94        351.47       141.97 o                         
   8   4   0       1979.18       1868.62        97.57 o                         
   9   4   0        112.84        118.88        29.06 o                         
  10   4   0        115.98         83.22        25.29 o                         
  11   4   0         62.67         81.51        36.14 o                         
  12   4   0          3.83       2288.25      2423.09 o                         
  13   4   0         24.96         21.45        20.51 o                         
  14   4   0         63.36         76.47        24.39 o                         
 -15   5   0        105.64         74.36        28.69 o                         
 -14   5   0        104.08        123.13        30.27 o                         
 -13   5   0         46.54         63.34        30.98 o                         
 -12   5   0          0.80        -26.60        26.60 o                         
 -11   5   0        406.67        436.47        77.18 o                         
 -10   5   0        642.93        676.34        81.77 o                         
  -9   5   0        284.39        268.47        66.72 o                         
  -8   5   0        974.36        845.06       210.95 o                         
  -7   5   0       1031.65        667.25       168.97 o                         
  -6   5   0          0.32        -32.68        55.12 o                         
  -5   5   0        196.34        191.46        64.96 o                         
  -4   5   0        703.28        317.30       159.43 o                         
  -3   5   0       6207.28       6333.21       317.15 o                         
  -2   5   0      24400.78      25067.04       506.66 o                         
  -1   5   0       7845.48       8352.40       285.65 o                         
   0   5   0       1273.37       1320.34       110.67 o                         
   1   5   0        511.26        371.46        50.11 o                         
   2   5   0       1702.14       1317.16       233.90 o                         
   3   5   0       2134.64       1959.58       294.88 o                         
   4   5   0       4061.92       4170.43       441.13 o                         
   5   5   0       1405.13       1328.09       262.10 o                         
   6   5   0        201.63        101.75        83.53 o                         
   7   5   0          7.28       -107.76       107.76 o                         
   8   5   0       2642.26       2705.74       128.35 o                         
   9   5   0       1641.75       1820.84       113.64 o                         
  10   5   0        248.64        248.65        42.73 o                         
  11   5   0         12.75         -1.33        27.18 o                         
  12   5   0         65.45       2205.46      2046.21 o                         
  13   5   0         43.64         46.95        27.15 o                         
 -15   6   0         17.96         -0.25        10.72 o                         
 -14   6   0        135.53        130.47        47.01 o                         
 -13   6   0         15.91         40.04        20.10 o                         
 -12   6   0        367.60        372.43        65.10 o                         
 -11   6   0        156.89        197.98        60.06 o                         
 -10   6   0        470.97        387.14       112.36 o                         
  -9   6   0        415.63        295.86        80.47 o                         
  -8   6   0       2359.24       1926.70       333.67 o                         
  -7   6   0         51.71        -81.98       106.78 o                         
  -6   6   0        253.89        214.46       123.50 o                         
  -5   6   0       2143.30       2247.60       320.36 o                         
  -4   6   0       1133.03       1003.45       139.36 o                         
  -3   6   0       2692.49       2810.63       437.59 o                         
  -2   6   0        391.64        406.66        77.03 o                         
  -1   6   0       2316.27       2708.64       188.20 o                         
   0   6   0         19.32         43.15        27.69 o                         
   1   6   0         62.24         17.78        28.26 o                         
   2   6   0       1730.14       1542.99       267.76 o                         
   3   6   0          0.27         -6.46        43.38 o                         
   4   6   0       2147.38       2707.90       375.97 o                         
   5   6   0        874.84        920.86       236.95 o                         
   6   6   0        451.06        410.48       160.87 o                         
   7   6   0       1877.06       1866.87       108.62 o                         
   8   6   0         47.03         24.30        19.90 o                         
   9   6   0        660.36        727.01        73.47 o                         
  10   6   0          0.51         -7.80        15.15 o                         
  11   6   0         49.46         58.92        26.64 o                         
  12   6   0         39.83       1786.91      1763.32 o                         
  13   6   0         34.58         18.62        15.42 o                         
 -15   7   0          1.54         17.67        16.77 o                         
 -14   7   0          0.28          4.45        18.28 o                         
 -13   7   0          0.22        -16.21        33.22 o                         
 -12   7   0        314.84        328.09       104.62 o                         
 -11   7   0        704.84        689.76       102.83 o                         
 -10   7   0         34.95         36.22        26.74 o                         
  -9   7   0        360.80        264.74        80.66 o                         
  -8   7   0        257.47        210.99       106.30 o                         
  -7   7   0       2702.70       2577.10       404.22 o                         
  -6   7   0         37.86         72.13        74.83 o                         
  -5   7   0       2546.73       2917.61       389.82 o                         
  -4   7   0       1510.05       1446.26       256.89 o                         
  -3   7   0       3929.94       3683.11       418.72 o                         
  -2   7   0        641.41        731.57       111.24 o                         
  -1   7   0       4521.51       4558.47       268.64 o                         
   0   7   0          2.70        -26.76        34.14 o                         
   1   7   0          4.21         -3.90        69.07 o                         
   2   7   0       2702.82       3105.10       415.34 o                         
   3   7   0        558.92        350.13       139.07 o                         
   4   7   0         10.20         15.78        45.16 o                         
   5   7   0       3928.16       3869.37       513.71 o                         
   6   7   0       2385.02       1837.94       353.86 o                         
   7   7   0         26.18         17.22        17.45 o                         
   8   7   0        188.74        206.14        39.25 o                         
   9   7   0         38.10         22.47        16.85 o                         
  10   7   0         10.20         -3.94        15.47 o                         
  11   7   0          1.53         -3.94        21.57 o                         
  12   7   0          1.77       1303.28      1612.01 o                         
 -15   8   0          4.50         59.51        24.10 o                         
 -14   8   0        137.64        160.92        56.44 o                         
 -13   8   0         10.76        -11.98        39.80 o                         
 -12   8   0        747.12        650.32        99.12 o                         
 -11   8   0        307.20        265.64        63.32 o                         
 -10   8   0         61.11         35.94        37.13 o                         
  -9   8   0          0.08         -4.95        27.47 o                         
  -8   8   0       2537.54       2334.76       410.17 o                         
  -7   8   0        133.62        -26.45        55.58 o                         
  -6   8   0       1996.92       2122.92       379.21 o                         
  -5   8   0        608.95        606.16       175.56 o                         
  -4   8   0       7520.77       8185.91       645.84 o                         
  -3   8   0         82.50         20.32        32.19 o                         
  -2   8   0       3787.38       3544.95       263.20 o                         
  -1   8   0       2149.31       2241.11       206.10 o                         
   0   8   0       2099.48       1935.50       176.55 o                         
   1   8   0       2334.62       2350.62       376.91 o                         
   2   8   0       1387.26       1346.44       287.07 o                         
   3   8   0        270.20        278.28       155.57 o                         
   4   8   0       1859.72       1608.72       352.98 o                         
   5   8   0        169.68        161.77        85.33 o                         
   6   8   0       1533.43       1513.41        99.56 o                         
   7   8   0         15.97         26.89        24.77 o                         
   8   8   0         34.49         37.48        14.75 o                         
   9   8   0        235.51        208.97        36.69 o                         
  10   8   0         10.52        -15.78        17.35 o                         
  11   8   0          2.10        -18.26        18.26 o                         
 -14   9   0         48.90         21.36        20.12 o                         
 -13   9   0         40.61         66.00        46.86 o                         
 -12   9   0        199.36        177.62        51.20 o                         
 -11   9   0        108.63         92.21        34.33 o                         
 -10   9   0          3.63        -16.92        28.23 o                         
  -9   9   0        257.55         97.50        71.05 o                         
  -8   9   0        287.60        167.41        41.45 o                         
  -7   9   0        171.65        140.14        51.08 o                         
  -6   9   0        293.67        167.43       115.64 o                         
  -5   9   0       3565.90       3454.71       470.87 o                         
  -4   9   0         17.45         45.71        38.46 o                         
  -3   9   0         22.48         -7.87        39.24 o                         
  -2   9   0       1269.57       1264.41       166.88 o                         
  -1   9   0        655.16        476.57       104.95 o                         
   0   9   0          8.95         70.97        99.37 o                         
   1   9   0        607.31        378.32       153.34 o                         
   2   9   0        334.22        250.82       126.11 o                         
   3   9   0         71.18         21.52        75.05 o                         
   4   9   0        596.12        594.68       191.60 o                         
   5   9   0        631.11        554.32        70.55 o                         
   6   9   0        115.75        108.18        23.08 o                         
   7   9   0          2.18         -7.79        18.25 o                         
   8   9   0          6.06         -2.60        19.29 o                         
   9   9   0        188.92        215.92        47.82 o                         
  10   9   0        115.88        160.48        42.28 o                         
  11   9   0         42.97         19.24        16.49 o                         
 -14  10   0         31.68         30.90        12.74 o                         
 -13  10   0         67.43         49.40        19.03 o                         
 -12  10   0        395.89        477.35        71.51 o                         
 -11  10   0         37.88         29.34        17.42 o                         
 -10  10   0         46.97         26.73        29.34 o                         
  -9  10   0          2.54         98.56        32.48 o                         
  -8  10   0       2905.27       2884.86       152.35 o                         
  -7  10   0          8.76        -23.93        31.80 o                         
  -6  10   0       1813.80       1931.40       384.25 o                         
  -5  10   0        459.15        335.67       129.58 o                         
  -4  10   0        378.53        222.36       117.78 o                         
  -3  10   0         38.31        -18.79        54.60 o                         
  -2  10   0       1381.69       1191.24       171.19 o                         
  -1  10   0        110.64        100.73        43.93 o                         
   0  10   0        229.04        323.78       155.59 o                         
   1  10   0       2295.98       2467.50       417.24 o                         
   2  10   0        527.34        552.16       213.02 o                         
   3  10   0       1971.04       1883.53       389.35 o                         
   4  10   0        113.35         54.59        41.43 o                         
   5  10   0          0.53         26.09        61.56 o                         
   6  10   0         47.39         59.32        19.78 o                         
   7  10   0        872.98       1016.70        89.25 o                         
   8  10   0        108.93         91.20        30.19 o                         
   9  10   0        255.84        212.24        50.93 o                         
  10  10   0          7.28         -0.52        28.40 o                         
  11  10   0          0.57        108.61        30.93 o                         
 -14  11   0         11.56        -13.00        13.00 o                         
 -13  11   0        116.22         92.52        25.41 o                         
 -12  11   0          0.84         15.08        29.36 o                         
 -11  11   0        377.09        398.10        54.85 o                         
 -10  11   0         13.49         33.29        34.23 o                         
  -9  11   0       1162.80       1348.44       141.19 o                         
  -8  11   0       3242.42       3198.58       236.41 o                         
  -7  11   0        458.57        426.80        87.37 o                         
  -6  11   0         57.04         26.37        35.51 o                         
  -5  11   0       7638.68       7574.84       751.71 o                         
  -4  11   0          1.67         56.68        68.83 o                         
  -3  11   0        331.88        435.42       103.40 o                         
  -2  11   0        197.70         84.20        46.85 o                         
  -1  11   0        410.78        304.75       144.91 o                         
   0  11   0       1338.63        952.30       251.05 o                         
   1  11   0      10451.83      10497.86       906.77 o                         
   2  11   0        230.78        196.70       132.56 o                         
   3  11   0          9.90         42.10        35.41 o                         
   4  11   0         65.26         97.64        40.12 o                         
   5  11   0         26.00         27.74        24.19 o                         
   6  11   0         10.36         22.60        27.82 o                         
   7  11   0         63.15        109.13        33.01 o                         
   8  11   0         20.45         11.53        15.89 o                         
   9  11   0          9.42         15.56        29.26 o                         
  10  11   0        144.07         78.61        31.66 o                         
 -13  12   0        178.32        150.21        28.87 o                         
 -12  12   0        111.90        100.15        31.53 o                         
 -11  12   0        193.13        143.02        31.89 o                         
 -10  12   0          7.32        -26.73        48.63 o                         
  -9  12   0         13.98         -3.08        27.87 o                         
  -8  12   0        458.88        483.07        83.08 o                         
  -7  12   0        201.55        306.94        67.99 o                         
  -6  12   0        166.82        168.09        45.60 o                         
  -5  12   0       3785.29       3918.31       203.73 o                         
  -4  12   0        971.85        909.59       128.26 o                         
  -3  12   0        304.96        152.83        94.83 o                         
  -2  12   0       3258.78       2495.54       401.47 o                         
  -1  12   0        928.98        808.81       236.51 o                         
   0  12   0       7173.40       7415.62       754.30 o                         
   1  12   0       2800.27       2768.89       245.32 o                         
   2  12   0        365.94        287.98        84.95 o                         
   3  12   0        167.03        126.52        46.98 o                         
   4  12   0         62.15         81.48        42.11 o                         
   5  12   0         23.67        -21.83        27.86 o                         
   6  12   0         14.44         15.39        33.04 o                         
   7  12   0         65.11         66.86        57.00 o                         
   8  12   0        170.52         62.45        62.29 o                         
   9  12   0          0.21         18.79        27.40 o                         
  10  12   0         70.17         22.26        12.28 o                         
 -13  13   0         54.16          6.16        13.25 o                         
 -12  13   0         62.87         57.77        27.39 o                         
 -11  13   0         45.37         40.67        37.03 o                         
 -10  13   0         55.49         -7.81        45.29 o                         
  -9  13   0         66.76         56.73        30.82 o                         
  -8  13   0         66.18         39.85        28.96 o                         
  -7  13   0          3.60        -11.48        26.93 o                         
  -6  13   0       1176.01       1283.96       121.82 o                         
  -5  13   0        909.79        996.57       105.58 o                         
  -4  13   0        152.11        154.73        43.93 o                         
  -3  13   0        256.83        286.66       148.17 o                         
  -2  13   0        825.24        772.07        87.86 o                         
  -1  13   0        237.80        225.60        46.64 o                         
   0  13   0         47.46        -19.61        19.61 o                         
   1  13   0       2879.15       2986.81       265.77 o                         
   2  13   0         49.22         72.84        96.52 o                         
   3  13   0        309.35        278.08        59.55 o                         
   4  13   0        318.18        273.62        59.50 o                         
   5  13   0        452.81        592.73       132.68 o                         
   6  13   0        131.90        162.60        45.39 o                         
   7  13   0          1.19        -28.09        28.09 o                         
   8  13   0        299.60        285.53        75.13 o                         
   9  13   0         25.37         20.08        21.11 o                         
 -13  14   0         23.38         23.14        16.03 o                         
 -12  14   0        368.17        331.61        67.17 o                         
 -11  14   0          8.30        -16.33        20.86 o                         
 -10  14   0          8.76        -57.48        57.48 o                         
  -9  14   0        140.30        141.75        42.18 o                         
  -8  14   0        137.81        156.61        48.85 o                         
  -7  14   0          0.77         -2.38        26.05 o                         
  -6  14   0        195.10        214.49        51.81 o                         
  -5  14   0        106.14        119.56        40.19 o                         
  -4  14   0        475.03        488.32        76.23 o                         
  -3  14   0        390.97        423.97        76.79 o                         
  -2  14   0       1564.45       1660.95       150.60 o                         
  -1  14   0         47.78         85.69        64.75 o                         
   0  14   0        409.13        410.75        71.98 o                         
   1  14   0          0.25        -46.83        67.37 o                         
   2  14   0         62.11         89.12        64.35 o                         
   3  14   0          0.76        -21.05        76.88 o                         
   4  14   0        190.06        213.29        56.50 o                         
   5  14   0         20.41         34.52        30.02 o                         
   6  14   0          2.07         27.02        47.21 o                         
   7  14   0         74.63         65.39        44.49 o                         
   8  14   0         75.35        134.18        40.26 o                         
 -12  15   0          8.62          7.35        17.30 o                         
 -11  15   0         52.30         20.43        19.35 o                         
 -10  15   0          1.66        -35.10        35.10 o                         
  -9  15   0        288.35        357.00        65.81 o                         
  -8  15   0         20.43        -13.35        22.02 o                         
  -7  15   0        105.39         56.98        53.08 o                         
  -6  15   0          3.12        -36.54        36.54 o                         
  -5  15   0         25.57         -3.58        25.18 o                         
  -4  15   0         11.98        -39.05        44.15 o                         
  -3  15   0          2.09        -26.90        26.90 o                         
  -2  15   0        480.53        564.12        89.23 o                         
  -1  15   0          3.57         29.24        79.81 o                         
   0  15   0        670.36        726.53        96.98 o                         
   1  15   0        129.60        139.65        80.65 o                         
   2  15   0          3.88         -0.27        31.58 o                         
   3  15   0          4.81         12.33        28.09 o                         
   4  15   0         63.66         39.84        24.51 o                         
   5  15   0          0.50          6.16        26.24 o                         
   6  15   0          0.88         -5.49        14.90 o                         
   7  15   0        105.61        192.79        49.10 o                         
   8  15   0          2.65        -16.13        16.13 o                         
 -12  16   0         11.46         17.02        10.17 o                         
 -11  16   0        213.68        219.55        25.87 o                         
 -10  16   0        116.82        142.79        50.52 o                         
  -9  16   0          7.11          0.25        21.43 o                         
  -8  16   0          6.43        -26.85        29.95 o                         
  -7  16   0          4.90        -25.05        25.05 o                         
  -6  16   0        284.82        240.55        51.96 o                         
  -5  16   0         84.87         67.47        26.87 o                         
  -4  16   0         70.26        101.94        67.97 o                         
  -3  16   0         46.46         48.65        31.17 o                         
  -2  16   0        233.66        273.02        58.20 o                         
  -1  16   0         16.54          5.09        28.53 o                         
   0  16   0         36.26         57.84        45.85 o                         
   1  16   0          9.49        -20.94        32.92 o                         
   2  16   0         27.85         48.26        47.94 o                         
   3  16   0        107.96         57.92        33.32 o                         
   4  16   0         73.48         94.11        36.02 o                         
   5  16   0         39.67         37.83        24.03 o                         
   6  16   0          6.05        -12.03        31.14 o                         
   7  16   0         26.97         81.61        24.48 o                         
 -11  17   0         26.74         15.84        14.74 o                         
 -10  17   0          4.35          7.97        10.84 o                         
  -9  17   0          1.43         -6.50        23.18 o                         
  -8  17   0        219.71        232.10        44.15 o                         
  -7  17   0        219.89        261.22        50.69 o                         
  -6  17   0        109.28        123.48        35.51 o                         
  -5  17   0         32.65         34.17        44.83 o                         
  -4  17   0          0.02         17.59        31.34 o                         
  -3  17   0        216.94        235.44        52.46 o                         
  -2  17   0          0.76         -8.21        48.77 o                         
  -1  17   0         11.68         23.07        67.18 o                         
   0  17   0          5.30        -12.99        55.17 o                         
   1  17   0         20.42         -7.67        24.17 o                         
   2  17   0         27.83          7.42        20.93 o                         
   3  17   0          0.36          6.19        35.77 o                         
   4  17   0          0.10         15.54        56.00 o                         
   5  17   0          0.66        -15.85        15.85 o                         
 -10  18   0         95.78         50.24        19.47 o                         
  -9  18   0          0.42         17.39        15.00 o                         
  -8  18   0         13.14         11.49        12.29 o                         
  -7  18   0          2.07          0.58        11.54 o                         
  -6  18   0         97.40        116.81        48.76 o                         
  -5  18   0          8.53        -41.59        41.59 o                         
  -4  18   0        352.86        456.65        99.83 o                         
  -3  18   0         12.62         -2.23        17.28 o                         
  -2  18   0        133.71        162.27        39.77 o                         
  -1  18   0          4.53         -7.48        15.23 o                         
   0  18   0        209.60        240.18        51.33 o                         
   1  18   0         44.94         24.78        15.35 o                         
   2  18   0         32.66          6.56        49.51 o                         
   3  18   0          8.14         -0.38        26.43 o                         
   4  18   0         87.55         98.19        22.75 o                         
  -8  19   0         89.25         87.61        32.19 o                         
  -7  19   0        120.42        158.07        47.19 o                         
  -6  19   0          2.86         -0.99        19.55 o                         
  -5  19   0         39.83        107.13        43.83 o                         
  -4  19   0         16.65          2.85        23.50 o                         
  -3  19   0        143.63        221.42        59.28 o                         
  -2  19   0          4.91         -4.51         8.05 o                         
  -1  19   0          1.02         -6.58        14.12 o                         
   0  19   0         12.11        -13.93        22.06 o                         
   1  19   0        124.68        160.20        47.58 o                         
   2  19   0          3.71          2.35        10.29 o                         
   3  19   0        116.95         93.33        33.97 o                         
  -7  20   0         71.80         68.27        28.31 o                         
  -6  20   0         37.59         -2.69        17.53 o                         
  -5  20   0         47.11         38.90        25.90 o                         
  -4  20   0        345.16        294.92        63.29 o                         
  -3  20   0          0.20        -19.94        19.94 o                         
  -2  20   0          4.67        -13.71        13.71 o                         
  -1  20   0         15.17         42.52        16.60 o                         
   0 -20   1         64.07         82.47        32.61 o                         
   2 -20   1        140.38        155.78        29.38 o                         
   3 -20   1        277.84        301.36        39.27 o                         
   4 -20   1          0.53         12.34        30.97 o                         
   5 -20   1          1.56          7.29        16.10 o                         
   6 -20   1          0.01         -6.10        10.42 o                         
   7 -20   1        134.27         99.19        32.78 o                         
  -3 -19   1         32.34         47.89        25.78 o                         
  -2 -19   1         12.91         54.82        25.29 o                         
  -1 -19   1          1.75         25.42        16.18 o                         
   0 -19   1          7.16         -5.39        17.13 o                         
   1 -19   1        157.82        203.74        64.93 o                         
   2 -19   1         26.13        -11.93        18.57 o                         
   3 -19   1         29.07         52.22        30.31 o                         
   4 -19   1        138.70        153.50        50.69 o                         
   5 -19   1         92.53         75.72        38.33 o                         
   6 -19   1        166.18        268.73        63.28 o                         
   7 -19   1         28.83         49.62        25.31 o                         
  -4 -18   1        115.11        114.10        32.09 o                         
  -3 -18   1          2.39         10.99        11.64 o                         
  -2 -18   1         10.38         -8.31        17.45 o                         
  -1 -18   1          0.46        -13.69        17.53 o                         
   0 -18   1         24.34         12.78        44.75 o                         
   1 -18   1          6.35        -14.98        28.91 o                         
   2 -18   1        267.68        342.13        62.06 o                         
   3 -18   1        200.51        218.57        46.04 o                         
   4 -18   1        392.64        526.85       109.93 o                         
   5 -18   1         13.27         15.15        34.03 o                         
   6 -18   1        104.64        112.77        55.20 o                         
   7 -18   1         18.51         -6.60        16.58 o                         
   8 -18   1        126.93        122.14        62.38 o                         
   9 -18   1         95.04         73.42        25.59 o                         
  10 -18   1         89.25         43.04        15.26 o                         
  -6 -17   1        193.84        268.42        38.21 o                         
  -5 -17   1         58.78         19.31        41.80 o                         
  -4 -17   1         47.43         83.54        28.10 o                         
  -3 -17   1        159.03        185.78        44.20 o                         
  -2 -17   1         79.39         41.41        20.19 o                         
  -1 -17   1        120.82        124.58        36.45 o                         
   0 -17   1         95.36         66.76        38.46 o                         
   1 -17   1         64.26         80.89        34.15 o                         
   2 -17   1        427.64        457.24        74.90 o                         
   3 -17   1        515.32        494.04        74.58 o                         
   4 -17   1         63.09         81.12        54.06 o                         
   5 -17   1         32.20        -24.38        35.96 o                         
   6 -17   1        706.89        838.37        93.03 o                         
   7 -17   1        191.54        165.80        42.27 o                         
   8 -17   1         29.72          9.54        18.24 o                         
   9 -17   1          9.97        -23.94        23.94 o                         
  10 -17   1        216.34        232.12        52.38 o                         
  11 -17   1         32.30         33.13        16.23 o                         
  -7 -16   1         86.74        155.49        34.36 o                         
  -6 -16   1        124.61        180.44        34.48 o                         
  -5 -16   1         44.40         27.19        19.23 o                         
  -4 -16   1          1.54        -15.01        41.89 o                         
  -3 -16   1         94.31         81.72        38.33 o                         
  -2 -16   1         26.51         31.71        34.74 o                         
  -1 -16   1         81.75         35.60        35.25 o                         
   0 -16   1        474.76        421.59        90.48 o                         
   1 -16   1         33.14         27.07        49.58 o                         
   2 -16   1          1.45          5.49        28.97 o                         
   3 -16   1        170.72        171.01        49.56 o                         
   4 -16   1         43.33         29.50        43.12 o                         
   5 -16   1        442.97        450.38        74.69 o                         
   6 -16   1        189.00        196.38        46.50 o                         
   7 -16   1         33.77         12.81        39.61 o                         
   8 -16   1        179.95        141.98        41.56 o                         
   9 -16   1        129.08        168.60        40.85 o                         
  10 -16   1          0.30        -24.74        27.68 o                         
  11 -16   1         27.76          4.20        16.60 o                         
  12 -16   1          2.35         18.03        17.27 o                         
  -8 -15   1          0.83        -16.30        16.30 o                         
  -7 -15   1          1.08         14.33        13.35 o                         
  -6 -15   1         28.41         37.06        29.98 o                         
  -5 -15   1        176.45        179.58        47.41 o                         
  -4 -15   1         12.47         16.42        26.63 o                         
  -3 -15   1         33.82         32.93        25.40 o                         
  -2 -15   1        217.09        198.86        57.82 o                         
  -1 -15   1         56.01         39.44        42.49 o                         
   0 -15   1        216.03        177.47        50.85 o                         
   1 -15   1         11.06         43.09        30.55 o                         
   2 -15   1        895.69        959.52       115.82 o                         
   3 -15   1        353.85        363.11        72.75 o                         
   4 -15   1         28.65         20.67        34.59 o                         
   5 -15   1         93.81         86.23        38.20 o                         
   6 -15   1        936.91       1081.53       121.41 o                         
   7 -15   1        319.03        304.88        65.38 o                         
   8 -15   1        215.05        255.99        55.64 o                         
   9 -15   1         67.77         32.01        43.22 o                         
  10 -15   1         10.66          5.30        36.74 o                         
  11 -15   1          0.03         -9.95        32.97 o                         
  12 -15   1        305.33        246.52        51.99 o                         
  -8 -14   1         74.77         47.59        26.01 o                         
  -7 -14   1        322.06        294.54       106.06 o                         
  -6 -14   1        205.97        269.82        52.62 o                         
  -5 -14   1         52.95         45.21        34.33 o                         
  -4 -14   1         66.63         39.64        22.94 o                         
  -3 -14   1         15.64          4.05        24.39 o                         
  -2 -14   1        216.30        216.51        90.78 o                         
  -1 -14   1       2691.81       2924.55       316.88 o                         
   0 -14   1       3819.00       3940.54       204.05 o                         
   1 -14   1          1.70        -22.12        38.33 o                         
   2 -14   1        565.63        529.84        85.49 o                         
   3 -14   1       3273.66       4064.63       355.35 o                         
   4 -14   1         91.61         85.98        34.72 o                         
   5 -14   1        393.52        407.35        76.24 o                         
   6 -14   1        276.48        239.51        57.24 o                         
   7 -14   1       1196.39       1164.73       129.39 o                         
   8 -14   1         65.64         16.56        28.03 o                         
   9 -14   1        425.89        471.15        78.91 o                         
  10 -14   1         41.08        -16.35        50.54 o                         
  11 -14   1         45.41         67.54        40.58 o                         
  12 -14   1         13.19         20.42        23.07 o                         
  13 -14   1         10.48         23.09        14.79 o                         
  -9 -13   1         32.35         20.26        19.97 o                         
  -8 -13   1         59.73         67.40        41.36 o                         
  -7 -13   1        107.59        103.78        43.41 o                         
  -6 -13   1          3.56         -5.49        25.39 o                         
  -5 -13   1        519.46        484.36        85.65 o                         
  -4 -13   1        337.19        373.92        76.16 o                         
  -3 -13   1         48.54        -17.27        31.77 o                         
  -2 -13   1        689.71        765.33       173.47 o                         
  -1 -13   1       2845.94       2995.13       264.80 o                         
   0 -13   1       2931.21       2927.88       172.16 o                         
   1 -13   1        264.07        256.55        47.91 o                         
   2 -13   1       2065.01       2260.92       144.64 o                         
   3 -13   1         49.01         62.00        88.27 o                         
   4 -13   1          4.65         81.12        24.15 o                         
   5 -13   1        227.20        265.06        58.05 o                         
   6 -13   1        891.37        951.16       105.61 o                         
   7 -13   1         68.75        113.43        44.03 o                         
   8 -13   1         21.00         11.40        32.45 o                         
   9 -13   1         30.52          5.59        44.98 o                         
  10 -13   1          4.97        -15.23        20.86 o                         
  11 -13   1         46.29         57.54        27.10 o                         
  12 -13   1        181.08        179.06        34.98 o                         
  13 -13   1        208.79        158.31        39.82 o                         
 -10 -12   1          1.14        -27.03        27.03 o                         
  -9 -12   1         15.95          0.75        25.86 o                         
  -8 -12   1          9.08        -23.26        31.95 o                         
  -7 -12   1        392.38        514.78        75.66 o                         
  -6 -12   1        102.13        141.83        43.82 o                         
  -5 -12   1        331.04        273.45        83.82 o                         
  -4 -12   1         55.75         64.04        22.04 o                         
  -3 -12   1        245.62        254.49        53.32 o                         
  -2 -12   1         58.33         97.01        51.31 o                         
  -1 -12   1       3969.33       3889.75       284.30 o                         
   0 -12   1         85.81       -137.95       137.95 o                         
   1 -12   1        505.47        324.60       141.18 o                         
   2 -12   1         39.01        -49.81        64.14 o                         
   3 -12   1       2438.11       2153.37       361.87 o                         
   4 -12   1        236.77        232.62        91.55 o                         
   5 -12   1       4364.04       4552.49       291.48 o                         
   6 -12   1        238.64        237.57        65.15 o                         
   7 -12   1       4083.03       4113.64       282.07 o                         
   8 -12   1        150.41         96.90        54.42 o                         
   9 -12   1         61.59         24.61        30.82 o                         
  10 -12   1         37.21         40.14        25.83 o                         
  11 -12   1        292.29        381.21        66.93 o                         
  12 -12   1         80.09         77.57        26.93 o                         
  13 -12   1         23.89         14.76        13.19 o                         
 -10 -11   1         50.64        -17.02        30.27 o                         
  -9 -11   1         51.58         14.22        16.68 o                         
  -8 -11   1         95.87         60.11        23.34 o                         
  -7 -11   1          2.42          1.52        16.14 o                         
  -6 -11   1         49.37         -2.41        35.52 o                         
  -5 -11   1          7.31        -34.74        34.74 o                         
  -4 -11   1        561.30        572.40        75.26 o                         
  -3 -11   1        286.44        259.07        69.77 o                         
  -2 -11   1       4050.51       4147.80       586.13 o                         
  -1 -11   1        598.80        580.29       213.79 o                         
   0 -11   1        209.94        172.09       140.53 o                         
   1 -11   1        236.57        175.65       108.99 o                         
   2 -11   1       7321.27       6974.78       432.78 o                         
   3 -11   1        180.45        104.95        52.72 o                         
   4 -11   1          9.29        -22.92        86.60 o                         
   5 -11   1        574.79        252.60       140.82 o                         
   6 -11   1         29.95         16.62        56.50 o                         
   7 -11   1          6.07         -0.90        72.21 o                         
   8 -11   1       6437.44       6786.76       249.44 o                         
   9 -11   1         64.85         80.02        27.89 o                         
  10 -11   1        272.42        368.81        75.50 o                         
  11 -11   1         66.94         40.65        20.71 o                         
  12 -11   1          8.42         31.07        22.07 o                         
  13 -11   1         19.85         11.23        32.55 o                         
  14 -11   1         31.03         46.72        21.59 o                         
 -11 -10   1         23.34          5.63        15.86 o                         
 -10 -10   1        385.31        235.42        87.14 o                         
  -9 -10   1        226.03        257.91        57.43 o                         
  -8 -10   1        179.66        181.32        43.03 o                         
  -7 -10   1          5.49         -9.45        14.26 o                         
  -6 -10   1         59.18         71.80        24.37 o                         
  -5 -10   1          1.02        -37.95        37.95 o                         
  -4 -10   1        173.77         77.16        97.31 o                         
  -3 -10   1         12.85          7.27        57.04 o                         
  -2 -10   1        101.87         99.56       116.41 o                         
  -1 -10   1       1510.65       1347.59       307.75 o                         
   0 -10   1         53.99         53.76        77.05 o                         
   1 -10   1       2411.68       2152.04       224.91 o                         
   2 -10   1        575.92        540.76       109.74 o                         
   3 -10   1        766.32        653.13       121.39 o                         
   4 -10   1          2.18         69.16        74.71 o                         
   5 -10   1       3370.88       3554.99       498.41 o                         
   6 -10   1        207.15        159.34        47.52 o                         
   7 -10   1       1104.09        817.42       258.44 o                         
   8 -10   1         21.30          1.72        11.90 o                         
   9 -10   1       1638.03       1578.51       211.93 o                         
  10 -10   1         95.87         53.33        46.77 o                         
  11 -10   1        556.63        588.76        89.71 o                         
  12 -10   1         94.37         42.90        53.12 o                         
  13 -10   1         55.36         60.71        22.81 o                         
  14 -10   1          1.82          7.10        13.87 o                         
 -11  -9   1          0.46        -26.72        26.72 o                         
 -10  -9   1         10.36          6.83        16.05 o                         
  -9  -9   1          0.09          4.88        13.36 o                         
  -8  -9   1        760.46        746.23        85.18 o                         
  -7  -9   1        686.88        724.16        79.53 o                         
  -6  -9   1       1905.45       1874.65        92.36 o                         
  -5  -9   1        209.97        178.88        64.88 o                         
  -4  -9   1        460.05        393.70       162.22 o                         
  -3  -9   1         14.17         31.74        67.48 o                         
  -2  -9   1       2648.13       2431.67       407.58 o                         
  -1  -9   1          2.53       -107.84       107.84 o                         
   0  -9   1        608.28        562.79       104.89 o                         
   1  -9   1        220.22         85.71        48.63 o                         
   2  -9   1       4144.61       3787.49       285.61 o                         
   3  -9   1        688.60        621.04       113.35 o                         
   4  -9   1       3265.75       3228.08       429.06 o                         
   5  -9   1        637.28        689.00       197.85 o                         
   6  -9   1        505.72        601.15       207.80 o                         
   7  -9   1        375.38        349.80       167.65 o                         
   8  -9   1       2917.61       3123.72       230.37 o                         
   9  -9   1        326.36        319.30        85.66 o                         
  10  -9   1         15.29         29.40        44.00 o                         
  11  -9   1        174.63        183.46        53.82 o                         
  12  -9   1         56.43         35.88        17.67 o                         
  13  -9   1         51.50         98.60        58.09 o                         
  14  -9   1         82.04         72.22        29.12 o                         
 -11  -8   1         19.00         16.30        12.70 o                         
 -10  -8   1          1.28          5.88        16.62 o                         
  -9  -8   1          1.74         12.37        13.95 o                         
  -8  -8   1        386.39        399.18        49.57 o                         
  -7  -8   1          4.70        -26.51        26.51 o                         
  -6  -8   1         14.45         33.85        26.76 o                         
  -5  -8   1       2585.04       2566.11       417.79 o                         
  -4  -8   1         19.34        -32.25        88.22 o                         
  -3  -8   1       1485.96       1495.71       315.96 o                         
  -2  -8   1          0.14         45.23        70.49 o                         
  -1  -8   1       1198.85       1179.98       276.77 o                         
   0  -8   1         72.76         72.88        49.31 o                         
   1  -8   1       9350.86       9292.91       415.85 o                         
   2  -8   1        287.83        218.88        68.70 o                         
   3  -8   1       2165.59       2118.81       195.00 o                         
   4  -8   1       4811.15       5620.15       533.41 o                         
   5  -8   1       9525.32      10492.62       795.72 o                         
   6  -8   1        819.42        879.04       237.65 o                         
   7  -8   1        760.70        790.00       236.35 o                         
   8  -8   1          5.20         29.84       107.06 o                         
   9  -8   1         56.67        -24.32        27.08 o                         
  10  -8   1          0.41         19.98        24.70 o                         
  11  -8   1         96.13         88.86        41.41 o                         
  12  -8   1         33.53         76.23        55.36 o                         
  13  -8   1        130.23        173.29        66.38 o                         
  14  -8   1         23.90         -4.95        35.31 o                         
  15  -8   1         50.14         66.67        25.32 o                         
 -12  -7   1        138.15       2065.80      1675.21 o                         
 -11  -7   1          1.40         -7.71        13.99 o                         
 -10  -7   1          6.99         -3.75        15.13 o                         
  -9  -7   1         12.63          2.70        16.65 o                         
  -8  -7   1          3.62          1.88        15.20 o                         
  -7  -7   1          2.27         16.94        13.33 o                         
  -6  -7   1        189.10        194.95       111.98 o                         
  -5  -7   1        197.73        183.40       109.26 o                         
  -4  -7   1         60.87         45.96        78.61 o                         
  -3  -7   1        250.46        199.04       130.33 o                         
  -2  -7   1        497.18        431.92       161.49 o                         
  -1  -7   1        608.41        594.22        80.58 o                         
   0  -7   1       1673.04       1562.31       151.20 o                         
   1  -7   1        344.13        299.10        72.15 o                         
   2  -7   1        363.06        206.22        57.86 o                         
   3  -7   1         97.21        100.87        46.03 o                         
   4  -7   1      18287.94      22288.75      1019.00 o                         
   5  -7   1       4498.67       4789.44       503.89 o                         
   6  -7   1         43.09         68.12        91.52 o                         
   7  -7   1         36.50         91.97        83.45 o                         
   8  -7   1        764.05        691.42       216.19 o                         
   9  -7   1        666.60        807.69        81.89 o                         
  10  -7   1       1022.57       1000.73       129.86 o                         
  11  -7   1         64.86        136.51        64.47 o                         
  12  -7   1        264.45        286.58        97.83 o                         
  13  -7   1        495.79        640.71       141.65 o                         
  14  -7   1        133.52        188.43        62.92 o                         
  15  -7   1         50.38         21.01        11.88 o                         
 -13  -6   1         62.86         31.96        17.99 o                         
 -12  -6   1         57.57       1571.99      1477.40 o                         
 -11  -6   1          6.84        -26.75        26.75 o                         
 -10  -6   1         90.09        101.53        25.92 o                         
  -9  -6   1        946.92       1046.07        84.36 o                         
  -8  -6   1          9.46          6.94        17.86 o                         
  -7  -6   1        107.21        114.05        61.62 o                         
  -6  -6   1        958.09        990.90       233.12 o                         
  -5  -6   1        850.76        947.86       232.97 o                         
  -4  -6   1          8.47         62.46        70.67 o                         
  -3  -6   1        178.94        187.38        92.45 o                         
  -2  -6   1       2716.15       3109.01       372.69 o                         
  -1  -6   1       2043.46       1864.13       169.24 o                         
   0  -6   1       5757.40       6024.49       265.34 o                         
   1  -6   1       2459.47       2483.07       180.07 o                         
   2  -6   1        774.00        889.73       107.43 o                         
   3  -6   1        287.01        237.68        53.07 o                         
   4  -6   1          1.24          4.44        17.65 o                         
   5  -6   1        186.41        255.51        78.05 o                         
   6  -6   1       2897.61       2913.66       269.73 o                         
   7  -6   1       1027.12        922.76       228.40 o                         
   8  -6   1       3760.19       3416.51       442.94 o                         
   9  -6   1        173.62        191.10        58.67 o                         
  10  -6   1         40.52         29.02        16.51 o                         
  11  -6   1        816.48        865.07       106.44 o                         
  12  -6   1         17.85         26.24        24.20 o                         
  13  -6   1          0.38          6.06        21.54 o                         
  14  -6   1        151.44        172.79        57.26 o                         
  15  -6   1         22.02         41.64        20.43 o                         
 -13  -5   1          5.72         -5.82        22.88 o                         
 -12  -5   1         26.97         13.56        22.48 o                         
 -11  -5   1          2.12        -22.02        23.56 o                         
 -10  -5   1         86.72         62.55        32.19 o                         
  -9  -5   1        371.81        362.35        52.01 o                         
  -8  -5   1         88.78         69.28        18.15 o                         
  -7  -5   1        870.14        782.41       206.48 o                         
  -6  -5   1       1896.57       1732.59       303.59 o                         
  -5  -5   1       3074.04       3243.00       405.09 o                         
  -4  -5   1          7.25        -35.87        78.27 o                         
  -3  -5   1       5157.03       5076.76       463.66 o                         
  -2  -5   1        452.24        425.22       130.50 o                         
  -1  -5   1        395.01        379.14        74.76 o                         
   0  -5   1        436.36        517.04        71.56 o                         
   1  -5   1      15728.20      17508.66       522.79 o                         
   2  -5   1         42.91         57.85        20.73 o                         
   3  -5   1        503.95        572.40        63.95 o                         
   4  -5   1       3029.99       3459.59       234.95 o                         
   5  -5   1         86.88         78.70        36.14 o                         
   6  -5   1         44.36         24.25        41.31 o                         
   7  -5   1        831.00        740.55       141.79 o                         
   8  -5   1        859.92        622.99       181.42 o                         
   9  -5   1       1328.25       1172.21       170.53 o                         
  10  -5   1        326.31        327.85        59.03 o                         
  11  -5   1         62.55         12.43        40.57 o                         
  12  -5   1         15.79         22.36        35.65 o                         
  13  -5   1         10.70         36.11        22.64 o                         
  14  -5   1        143.10        124.21        30.04 o                         
  15  -5   1         21.36         17.15        16.90 o                         
 -14  -4   1         47.13         34.40        18.58 o                         
 -13  -4   1          3.74         30.41        30.19 o                         
 -12  -4   1          1.95        -15.27        24.68 o                         
 -11  -4   1          5.35         -2.67        18.75 o                         
 -10  -4   1         34.20        -12.16        19.41 o                         
  -9  -4   1        546.55        609.00        64.44 o                         
  -8  -4   1          2.11        -17.43        17.43 o                         
  -7  -4   1       1125.03        895.54       227.12 o                         
  -6  -4   1       2062.89       2217.56       231.72 o                         
  -5  -4   1       2893.37       2446.79       231.09 o                         
  -4  -4   1        835.08        763.33       121.61 o                         
  -3  -4   1       9702.36      10332.55       408.49 o                         
  -2  -4   1         14.16          6.83        48.79 o                         
  -1  -4   1       1823.27       1830.93       102.59 o                         
   0  -4   1      14167.74      16107.06       343.01 o                         
   1  -4   1      30190.13      31000.53       468.89 o                         
   2  -4   1      12020.70      12434.40       281.17 o                         
   3  -4   1       1950.57       1809.48       193.18 o                         
   4  -4   1         30.97         29.51        26.13 o                         
   5  -4   1         11.77         -7.16        39.24 o                         
   6  -4   1         55.77         55.02        34.80 o                         
   7  -4   1      11740.30      11677.84       954.90 o                         
   8  -4   1         80.47         68.19        60.66 o                         
   9  -4   1        414.48        369.54        86.25 o                         
  10  -4   1        280.78        246.46        57.65 o                         
  11  -4   1        244.04        277.48        64.94 o                         
  12  -4   1         14.64        -20.76        23.92 o                         
  13  -4   1        280.57        315.20        61.66 o                         
  14  -4   1         42.68         42.03        20.17 o                         
  15  -4   1          0.57        -12.93        12.93 o                         
 -14  -3   1          0.64         -3.60        14.06 o                         
 -13  -3   1          5.08        -27.57        34.99 o                         
 -12  -3   1        417.25        449.59        57.48 o                         
 -11  -3   1          4.21        -15.87        15.87 o                         
 -10  -3   1       1208.71       1313.23        82.22 o                         
  -9  -3   1        227.90        205.57        28.91 o                         
  -8  -3   1        150.79        233.04       137.05 o                         
  -7  -3   1          7.39         51.85        58.72 o                         
  -6  -3   1       5462.76       5124.19       331.29 o                         
  -5  -3   1       3686.19       4015.04       274.92 o                         
  -4  -3   1      14094.66      15815.37       493.69 o                         
  -3  -3   1       1569.63       1348.92       134.58 o                         
  -2  -3   1       5630.40       5367.57       348.94 o                         
  -1  -3   1       6936.91       7586.09       368.97 o                         
   0  -3   1         88.87         22.49        29.18 o                         
   1  -3   1        796.08        902.69        62.21 o                         
   2  -3   1          0.02        -19.80        19.80 o                         
   3  -3   1       1594.35       1671.49       133.02 o                         
   4  -3   1       2198.42       2740.66       197.38 o                         
   5  -3   1       2998.22       3038.22       232.44 o                         
   6  -3   1          0.91        -23.75        30.77 o                         
   7  -3   1         55.43         50.84        28.52 o                         
   8  -3   1       1114.41        812.30       178.19 o                         
   9  -3   1         40.52        104.65        47.26 o                         
  10  -3   1        565.10        607.36        64.71 o                         
  11  -3   1         52.40         61.47        34.06 o                         
  12  -3   1          0.03         -4.98        24.29 o                         
  13  -3   1        209.90        223.90        52.50 o                         
  14  -3   1        161.20        177.49        37.37 o                         
  15  -3   1         39.82         40.58        15.95 o                         
 -14  -2   1         77.53         73.78        34.17 o                         
 -13  -2   1        116.30        163.65        37.98 o                         
 -12  -2   1        399.50        441.86        59.51 o                         
 -11  -2   1         79.51         45.18        15.55 o                         
 -10  -2   1        146.32        123.07        25.25 o                         
  -9  -2   1        237.60        246.95        34.10 o                         
  -8  -2   1          0.37         39.67        64.04 o                         
  -7  -2   1       2533.02       2679.28       376.53 o                         
  -6  -2   1       1114.35        970.48       134.28 o                         
  -5  -2   1        108.94        111.52        55.17 o                         
  -4  -2   1       8478.62       8962.92       472.64 o                         
  -3  -2   1         48.55         11.15        26.90 o                         
  -2  -2   1       3944.59       3752.47       261.80 o                         
  -1  -2   1      11286.57       9234.20       342.20 o                         
   0  -2   1        247.43         27.79        25.04 o                         
   1  -2   1        744.02        796.50        56.96 o                         
   2  -2   1       9008.77       7651.80      1399.13 o                         
   3  -2   1       1289.26       1501.30       122.01 o                         
   4  -2   1       1361.35       1078.60       186.72 o                         
   5  -2   1       4190.06       4211.37       258.97 o                         
   6  -2   1        893.10        793.17       126.46 o                         
   7  -2   1        305.01        192.95        90.34 o                         
   8  -2   1       1033.99        991.92       237.94 o                         
   9  -2   1        270.56        298.43        52.02 o                         
  10  -2   1        137.71         81.50        35.56 o                         
  11  -2   1         93.43         91.52        38.01 o                         
  12  -2   1        728.83        936.59       113.83 o                         
  13  -2   1        255.64        284.11        60.47 o                         
  14  -2   1        374.24        425.48        54.26 o                         
  15  -2   1          0.00         15.26        11.29 o                         
 -14  -1   1        201.90        170.16        30.25 o                         
 -13  -1   1        150.66        167.45        42.16 o                         
 -12  -1   1        243.61        295.97        50.68 o                         
 -11  -1   1         32.56         31.52        30.35 o                         
 -10  -1   1       1488.39       1386.42        84.76 o                         
  -9  -1   1        669.92        584.03        48.02 o                         
  -8  -1   1        496.78        318.52       135.11 o                         
  -7  -1   1        314.79        170.48       106.76 o                         
  -6  -1   1       9611.33       9690.54       386.40 o                         
  -5  -1   1        121.74         61.31        19.15 o                         
  -4  -1   1        235.44        216.69        32.42 o                         
  -3  -1   1        166.22         74.80        18.95 o                         
  -2  -1   1       1145.81        837.13        48.65 o                         
  -1  -1   1       1137.45        796.04        87.58 o                         
   0  -1   1     131114.80     135509.95      1207.77 o                         
   1  -1   1        676.39        896.87        63.89 o                         
   2  -1   1       1421.76       1705.52       140.84 o                         
   3  -1   1        478.61        434.09        46.96 o                         
   4  -1   1      33281.20      34831.88      1066.30 o                         
   5  -1   1       1178.74       1246.41        88.81 o                         
   6  -1   1        392.25        254.65        58.35 o                         
   7  -1   1       1799.88       1791.66       227.84 o                         
   8  -1   1         76.15         62.59        64.35 o                         
   9  -1   1         16.29         12.74        16.02 o                         
  10  -1   1        400.67        390.39        49.44 o                         
  11  -1   1          2.96          3.60        18.82 o                         
  12  -1   1         12.60         14.49        33.48 o                         
  13  -1   1          3.75         27.16        22.56 o                         
  14  -1   1         37.90         37.38        16.74 o                         
 -15   0   1         13.97         13.21        13.62 o                         
 -14   0   1         13.48         10.66        11.34 o                         
 -13   0   1        203.81        245.69        51.75 o                         
 -12   0   1         23.16         32.61        25.01 o                         
 -11   0   1         42.47         69.87        40.31 o                         
 -10   0   1         89.16         64.37        21.14 o                         
  -9   0   1         35.24         -5.49        24.45 o                         
  -8   0   1         58.79         31.72        49.56 o                         
  -7   0   1       3853.78       4031.50       438.40 o                         
  -6   0   1        536.58        463.40        78.91 o                         
  -5   0   1       5441.06       5883.24       199.58 o                         
  -4   0   1       2048.15       2190.94       110.85 o                         
  -3   0   1       2295.78       2373.68       114.30 o                         
  -2   0   1       2157.87       2379.40       130.61 o                         
  -1   0   1      17200.07      17204.06       268.14 o                         
   2   0   1      33223.11      26091.90       463.83 o                         
   3   0   1     147051.02     138569.19      3096.79 o                         
   4   0   1       2655.51       2800.52       180.61 o                         
   5   0   1       1432.47       1414.65        91.80 o                         
   6   0   1        632.79        493.01        71.66 o                         
   7   0   1        845.73        764.72       143.32 o                         
   8   0   1        864.23        678.51       204.95 o                         
   9   0   1        577.93        510.42        44.91 o                         
  10   0   1        444.36        471.20        44.32 o                         
  11   0   1         11.72         32.26        26.19 o                         
  12   0   1        199.86        207.35        49.75 o                         
  13   0   1         51.94         68.67        25.43 o                         
  14   0   1        107.65         98.71        23.48 o                         
 -15   1   1          6.78          3.68         9.14 o                         
 -14   1   1         23.40        -12.69        14.30 o                         
 -13   1   1        167.34        181.01        48.87 o                         
 -12   1   1          8.76        -29.10        29.10 o                         
 -11   1   1          8.83        -22.35        23.70 o                         
 -10   1   1         80.17          4.94        17.45 o                         
  -9   1   1        101.15        122.33       101.09 o                         
  -8   1   1        321.47        366.13       139.11 o                         
  -7   1   1        147.67         84.08        45.06 o                         
  -6   1   1        843.87        751.74       138.38 o                         
  -5   1   1         12.64         -7.16        28.64 o                         
  -4   1   1       2195.59       1685.69       134.27 o                         
  -3   1   1      23118.43      23565.02      1881.78 o                         
  -2   1   1       2017.89       1891.60       153.16 o                         
  -1   1   1         17.35          5.89         6.19 o                         
   0   1   1      48314.39      50254.23       620.05 o                         
   1   1   1      12044.28      10705.86       697.44 o                         
   2   1   1      65213.83      61764.92       653.10 o                         
   3   1   1       7848.97       8097.26       222.30 o                         
   4   1   1       3648.56       3214.97       152.54 o                         
   5   1   1         33.46         46.26        20.69 o                         
   6   1   1       3749.89       3791.98       219.37 o                         
   7   1   1        677.00        526.28       124.67 o                         
   8   1   1       1166.24       1290.71       271.33 o                         
   9   1   1        757.61        701.55        53.65 o                         
  10   1   1       2012.96       2088.48        96.17 o                         
  11   1   1        701.11        780.15        82.63 o                         
  12   1   1          0.96        -17.03        19.25 o                         
  13   1   1         13.19        -18.03        18.03 o                         
  14   1   1          0.22         -2.64        15.40 o                         
 -15   2   1         16.37          4.58        13.89 o                         
 -14   2   1        320.57        336.33        53.04 o                         
 -13   2   1        111.65        104.44        36.69 o                         
 -12   2   1         13.45         22.09        26.01 o                         
 -11   2   1        685.07        687.68        75.86 o                         
 -10   2   1        372.95        382.52        52.65 o                         
  -9   2   1        145.07        150.13        96.49 o                         
  -8   2   1        242.80        208.31        64.83 o                         
  -7   2   1        547.76        349.58       111.57 o                         
  -6   2   1        736.50        781.65       154.42 o                         
  -5   2   1       1440.86       1470.09       164.18 o                         
  -4   2   1       2964.60       3377.66       203.22 o                         
  -3   2   1      17967.68      17788.40       448.23 o                         
  -2   2   1      16192.02      14543.32       277.19 o                         
  -1   2   1       1339.30       1117.67        69.76 o                         
   0   2   1        102.66         49.77        13.14 o                         
   1   2   1          2.48         -0.70        15.90 o                         
   2   2   1         68.03         14.23        23.33 o                         
   3   2   1       1388.18       1394.94       102.82 o                         
   4   2   1       7632.75       7971.17       272.71 o                         
   5   2   1        113.10         32.60        21.21 o                         
   6   2   1       1184.46       1209.11       130.36 o                         
   7   2   1       1224.09       1078.71       172.99 o                         
   8   2   1        181.96        119.86        86.95 o                         
   9   2   1        830.55        859.14        59.21 o                         
  10   2   1          0.57        -15.00        15.00 o                         
  11   2   1        105.04         77.29        26.38 o                         
  12   2   1        108.47        109.91        57.30 o                         
  13   2   1         53.85         80.91        42.53 o                         
  14   2   1        227.49        254.31        50.94 o                         
 -15   3   1         37.94         26.45         9.84 o                         
 -14   3   1        298.70        259.21        45.98 o                         
 -13   3   1          6.52         -9.25        18.04 o                         
 -12   3   1          6.33         -3.59        43.43 o                         
 -11   3   1       1366.53       1418.51       105.73 o                         
 -10   3   1         35.02          4.53        15.47 o                         
  -9   3   1         70.57        123.53        89.58 o                         
  -8   3   1       1187.03       1047.72       211.25 o                         
  -7   3   1        315.39        238.72        83.61 o                         
  -6   3   1         70.52         23.25        40.75 o                         
  -5   3   1        886.44        980.93       166.55 o                         
  -4   3   1       9289.70      10631.41       513.39 o                         
  -3   3   1        286.48        171.37        64.53 o                         
  -2   3   1       3011.46       2982.33       130.78 o                         
  -1   3   1       8757.77       8399.51       271.45 o                         
   0   3   1      34067.29      31987.49       881.92 o                         
   1   3   1       2812.80       2234.12       213.54 o                         
   2   3   1       5036.89       4592.44       168.87 o                         
   3   3   1       3095.35       2752.39       153.70 o                         
   4   3   1        314.51        279.06        55.33 o                         
   5   3   1       1816.67       1784.48       152.11 o                         
   6   3   1       3381.66       3299.87       225.10 o                         
   7   3   1       6723.73       6743.49       595.14 o                         
   8   3   1        269.88        290.73        40.06 o                         
   9   3   1          3.85        -12.14        20.47 o                         
  10   3   1        368.93        345.70        49.72 o                         
  11   3   1          4.06        -25.30        25.30 o                         
  12   3   1         26.92       3926.80      3750.00 o                         
  13   3   1          1.93         57.04        37.56 o                         
  14   3   1          1.07         -6.86        11.29 o                         
 -15   4   1         41.12         36.01        24.91 o                         
 -14   4   1         32.97         19.86        16.33 o                         
 -13   4   1          7.28         -9.77        27.18 o                         
 -12   4   1        201.09        219.06        56.84 o                         
 -11   4   1       1997.12       2208.96       172.97 o                         
 -10   4   1        168.17        106.58        31.07 o                         
  -9   4   1        144.42        -26.92        44.11 o                         
  -8   4   1        188.46        129.66        68.82 o                         
  -7   4   1        565.02        362.63       125.71 o                         
  -6   4   1        153.44         95.20        64.26 o                         
  -5   4   1       4096.54       4679.44       408.60 o                         
  -4   4   1         70.37         49.55        42.97 o                         
  -3   4   1       2856.19       2984.67       138.97 o                         
  -2   4   1       6144.42       6168.09       190.04 o                         
  -1   4   1        919.91        804.60        67.89 o                         
   0   4   1       3309.16       3106.18       118.51 o                         
   1   4   1       9918.38       8140.89       535.62 o                         
   2   4   1        737.60        662.60        82.06 o                         
   3   4   1       6755.31       6411.89       301.36 o                         
   4   4   1        714.45        744.31        97.59 o                         
   5   4   1        162.82         90.27        38.80 o                         
   6   4   1          5.58        -33.73        54.17 o                         
   7   4   1          1.61         17.29        40.38 o                         
   8   4   1       2756.77       2956.22       132.08 o                         
   9   4   1        297.46        278.73        43.52 o                         
  10   4   1        223.48        167.39        38.83 o                         
  11   4   1          5.28        -38.52        39.10 o                         
  12   4   1         34.68       3767.19      2911.45 o                         
  13   4   1        291.50        301.49        62.40 o                         
 -15   5   1         55.79         42.14        23.13 o                         
 -14   5   1        196.58        233.25        40.20 o                         
 -13   5   1        149.12        129.06        43.01 o                         
 -12   5   1         14.71         36.23        26.11 o                         
 -11   5   1        397.48        374.82        72.28 o                         
 -10   5   1          1.52        -15.64        32.94 o                         
  -9   5   1         25.92         21.34        90.04 o                         
  -8   5   1        170.81         83.95        72.87 o                         
  -7   5   1        177.19        223.88       114.72 o                         
  -6   5   1       3279.34       3296.80       390.72 o                         
  -5   5   1       2558.73       2954.82       343.17 o                         
  -4   5   1       8613.74       9933.57       586.86 o                         
  -3   5   1         47.02         23.64        24.42 o                         
  -2   5   1       5310.05       6381.28       255.98 o                         
  -1   5   1       1766.19       1810.01       138.30 o                         
   0   5   1          2.68         22.18        23.78 o                         
   1   5   1       1057.81        839.76        85.16 o                         
   2   5   1         28.29        -15.02        22.02 o                         
   3   5   1        920.52        729.58       108.71 o                         
   4   5   1          0.09         23.46        38.70 o                         
   5   5   1        318.77        349.36       134.65 o                         
   6   5   1       2792.53       2563.92       379.49 o                         
   7   5   1        509.37        340.63       133.49 o                         
   8   5   1        554.14        562.32        60.86 o                         
   9   5   1         33.85         44.98        19.04 o                         
  10   5   1          4.43         -5.11        18.46 o                         
  11   5   1        599.19        784.54        99.13 o                         
  12   5   1        167.96       2827.55      1961.45 o                         
  13   5   1        202.76        225.25        46.35 o                         
 -15   6   1         26.49         35.19        22.87 o                         
 -14   6   1          0.38        -20.03        25.28 o                         
 -13   6   1          4.28          0.75        39.78 o                         
 -12   6   1        155.34         87.51        37.36 o                         
 -11   6   1       1175.47       1416.30       216.45 o                         
 -10   6   1         16.09          0.54         8.36 o                         
  -9   6   1        261.08         99.60       184.42 o                         
  -8   6   1       1080.41        988.17       232.10 o                         
  -7   6   1       3659.88       3689.87       459.74 o                         
  -6   6   1        211.80        302.69       129.21 o                         
  -5   6   1       1155.22       1106.91       226.21 o                         
  -4   6   1         52.02         45.50        31.96 o                         
  -3   6   1        689.64        682.30        91.16 o                         
  -2   6   1       2546.21       2869.11       197.61 o                         
  -1   6   1       1332.23       1180.95       127.03 o                         
   0   6   1        339.91        524.27        78.73 o                         
   1   6   1        294.87        181.27        35.83 o                         
   2   6   1         13.12         -7.64        68.92 o                         
   3   6   1        134.43        195.03       129.94 o                         
   4   6   1        555.96        552.19       173.76 o                         
   5   6   1        655.05        573.37       186.20 o                         
   6   6   1       1197.24       1084.16       264.29 o                         
   7   6   1        416.54        385.26        48.54 o                         
   8   6   1         23.87         16.02        19.12 o                         
   9   6   1        396.96        376.14        52.30 o                         
  10   6   1        351.12        381.91        52.63 o                         
  11   6   1         10.73        -29.13        64.15 o                         
  12   6   1         10.13       1553.40      1883.76 o                         
 -15   7   1          0.02          4.08        13.18 o                         
 -14   7   1         31.92         48.66        28.39 o                         
 -13   7   1         29.15         39.39        45.95 o                         
 -12   7   1        162.29        266.93        99.81 o                         
 -11   7   1         39.90         15.83        16.23 o                         
 -10   7   1          0.68         16.54        13.85 o                         
  -9   7   1       1038.54       1078.76       141.79 o                         
  -8   7   1       1771.83       1512.71       324.76 o                         
  -7   7   1          9.35         28.83        66.87 o                         
  -6   7   1        642.80        510.86       167.29 o                         
  -5   7   1       1807.36       2117.44       326.25 o                         
  -4   7   1      10599.34      11021.31       911.44 o                         
  -3   7   1        137.95         58.19        42.82 o                         
  -2   7   1        529.18        337.00        78.59 o                         
  -1   7   1       3244.23       3538.38       238.16 o                         
   0   7   1       3253.75       3302.26       244.83 o                         
   1   7   1        228.89        174.71        39.34 o                         
   2   7   1       2445.28       2728.09       390.16 o                         
   3   7   1        110.72         50.39        66.09 o                         
   4   7   1         55.69        202.94       117.58 o                         
   5   7   1        471.44        446.54       173.47 o                         
   6   7   1        213.36        169.76        67.92 o                         
   7   7   1        842.89        893.45        64.70 o                         
   8   7   1        343.41        308.35        43.31 o                         
   9   7   1        268.21        263.16        40.18 o                         
  10   7   1        145.53        156.80        32.47 o                         
  11   7   1         79.06         32.85        40.73 o                         
  12   7   1          2.31       1630.99      1822.26 o                         
 -15   8   1         81.60         58.88        24.89 o                         
 -14   8   1         27.67         39.96        34.29 o                         
 -13   8   1          1.05        -44.55        44.55 o                         
 -12   8   1        372.49        330.29       129.37 o                         
 -11   8   1        236.60        202.10        38.30 o                         
 -10   8   1        761.47        770.85       110.88 o                         
  -9   8   1        261.25        197.73        67.89 o                         
  -8   8   1         16.39       -104.64       104.64 o                         
  -7   8   1        111.65         73.71        78.69 o                         
  -6   8   1       1164.18        946.97       239.41 o                         
  -5   8   1       2205.72       2465.78       370.11 o                         
  -4   8   1       2004.07       2370.76       338.47 o                         
  -3   8   1        614.95        508.26       108.76 o                         
  -2   8   1        968.84        912.00       135.46 o                         
  -1   8   1       1707.89       1427.92       189.40 o                         
   0   8   1        213.75        203.74        58.25 o                         
   1   8   1        386.97        368.05       158.98 o                         
   2   8   1       5023.66       6172.13       630.60 o                         
   3   8   1         53.77         -7.80        43.39 o                         
   4   8   1        508.49        541.36       196.32 o                         
   5   8   1       1836.11       1464.97       355.88 o                         
   6   8   1        152.52         96.02        35.67 o                         
   7   8   1        488.48        483.88        60.21 o                         
   8   8   1         60.92         36.95        20.90 o                         
   9   8   1        164.59        172.94        33.08 o                         
  10   8   1         45.30         46.44        18.03 o                         
  11   8   1          2.25        -11.87        12.52 o                         
 -14   9   1         58.86         49.75        32.88 o                         
 -13   9   1          6.24        -10.03        21.02 o                         
 -12   9   1       1272.50       1291.56       134.69 o                         
 -11   9   1        818.71        907.92        84.71 o                         
 -10   9   1         20.18         12.24        31.25 o                         
  -9   9   1          5.84          9.05        19.23 o                         
  -8   9   1         91.62         68.52        23.61 o                         
  -7   9   1         31.43         52.29        50.81 o                         
  -6   9   1       4806.13       5280.64       612.38 o                         
  -5   9   1       2644.40       2877.16       411.41 o                         
  -4   9   1        581.93        504.72       171.10 o                         
  -3   9   1        929.81        745.05       134.06 o                         
  -2   9   1       2529.44       2339.79       229.91 o                         
  -1   9   1        110.94         93.80        36.31 o                         
   0   9   1         34.05         -6.98        87.65 o                         
   1   9   1          4.45         41.44        42.66 o                         
   2   9   1       1252.74       1095.59       284.91 o                         
   3   9   1        537.42        569.84       215.22 o                         
   4   9   1        706.41        718.67       243.98 o                         
   5   9   1        557.61        513.06        71.77 o                         
   6   9   1          0.66         12.35        31.19 o                         
   7   9   1        333.78        368.51        54.10 o                         
   8   9   1        197.07        241.51        44.63 o                         
   9   9   1        434.23        469.71        64.16 o                         
  10   9   1         36.11         16.05        24.36 o                         
  11   9   1          7.25         -7.52        18.61 o                         
 -14  10   1        151.98        118.44        36.70 o                         
 -13  10   1         29.63         39.80        24.40 o                         
 -12  10   1        112.54        127.28        28.73 o                         
 -11  10   1        401.83        374.72        55.03 o                         
 -10  10   1         12.45         -0.37        26.32 o                         
  -9  10   1       1005.98       1090.55       102.33 o                         
  -8  10   1         91.06         50.28        28.38 o                         
  -7  10   1         11.91         23.09        65.03 o                         
  -6  10   1        757.10        774.82       240.32 o                         
  -5  10   1       4244.67       4144.62       531.97 o                         
  -4  10   1       2309.61       2210.46       366.61 o                         
  -3  10   1        251.62        249.10        76.52 o                         
  -2  10   1       1097.26       1246.12       177.39 o                         
  -1  10   1        332.38        420.62        97.34 o                         
   0  10   1       1047.67        815.65       242.73 o                         
   1  10   1       1150.39       1030.05       273.56 o                         
   2  10   1        296.94        239.55       146.41 o                         
   3  10   1       1233.56       1408.36       351.13 o                         
   4  10   1        269.34        233.78        48.95 o                         
   5  10   1       1285.47       1317.69        93.11 o                         
   6  10   1          6.50         18.01        20.34 o                         
   7  10   1        537.96        622.88        70.48 o                         
   8  10   1        246.41        261.23        46.23 o                         
   9  10   1          0.89         13.76        33.69 o                         
  10  10   1        120.53         35.23        37.95 o                         
  11  10   1          0.24        334.95        45.77 o                         
 -14  11   1         23.09         62.43        20.55 o                         
 -13  11   1         22.73         18.56        17.48 o                         
 -12  11   1        440.44        410.84        63.42 o                         
 -11  11   1         41.39         39.72        23.74 o                         
 -10  11   1        380.88        353.19        75.32 o                         
  -9  11   1        483.03        462.34        61.62 o                         
  -8  11   1        396.30        385.77        67.08 o                         
  -7  11   1        109.36         92.61        34.70 o                         
  -6  11   1       2745.28       2563.84       164.28 o                         
  -5  11   1       1765.46       1652.27       338.45 o                         
  -4  11   1         26.32         19.44        44.61 o                         
  -3  11   1        655.56        571.65       125.28 o                         
  -2  11   1       3910.70       3850.01       315.87 o                         
  -1  11   1        262.91        234.14       127.49 o                         
   0  11   1       1423.97       1471.32       326.40 o                         
   1  11   1         39.60         -5.10        48.85 o                         
   2  11   1       3167.66       3666.64       274.07 o                         
   3  11   1       2226.01       2142.33       215.79 o                         
   4  11   1       3921.18       4159.17       214.63 o                         
   5  11   1        112.83         56.66        28.89 o                         
   6  11   1         21.38         15.39        36.68 o                         
   7  11   1         65.15         29.50        26.39 o                         
   8  11   1        129.85        143.95        46.01 o                         
   9  11   1         55.11         53.97        42.70 o                         
  10  11   1         34.24        -20.36        20.36 o                         
 -13  12   1        118.64         81.42        23.32 o                         
 -12  12   1         22.74         59.26        14.95 o                         
 -11  12   1        170.39        179.49        35.10 o                         
 -10  12   1         74.21         98.23        49.90 o                         
  -9  12   1        287.50        270.94        65.22 o                         
  -8  12   1         66.07         34.71        27.80 o                         
  -7  12   1        417.40        380.27        67.25 o                         
  -6  12   1        991.97       1119.94       115.84 o                         
  -5  12   1       1162.25       1250.95       114.97 o                         
  -4  12   1         41.94         -3.20       159.10 o                         
  -3  12   1       1181.44       1185.50       250.14 o                         
  -2  12   1        182.06        227.51       122.32 o                         
  -1  12   1        355.15        337.91       148.97 o                         
   0  12   1        407.29        477.80        96.51 o                         
   1  12   1       6813.63       6588.43       383.70 o                         
   2  12   1        765.73        688.80       126.19 o                         
   3  12   1       2473.67       2592.32       169.76 o                         
   4  12   1       1029.12       1038.67       121.65 o                         
   5  12   1        894.38        807.84       111.30 o                         
   6  12   1         56.32          5.42       107.83 o                         
   7  12   1         43.53         71.01        39.24 o                         
   8  12   1         42.65         31.46        38.77 o                         
   9  12   1         23.63        -15.35        23.84 o                         
  10  12   1         43.17          1.24        11.28 o                         
 -13  13   1        266.29        168.45        39.98 o                         
 -12  13   1        332.73        376.45        46.91 o                         
 -11  13   1        146.54        155.15        43.06 o                         
 -10  13   1        785.36        978.17       168.35 o                         
  -9  13   1        106.45         92.71        39.05 o                         
  -8  13   1        972.71       1063.89       140.92 o                         
  -7  13   1        743.72        792.86       108.90 o                         
  -6  13   1          6.41          5.26        17.36 o                         
  -5  13   1       1317.01       1377.60       123.85 o                         
  -4  13   1         53.13         88.04        28.06 o                         
  -3  13   1        516.32        537.04        82.04 o                         
  -2  13   1       2117.39       1974.53       195.57 o                         
  -1  13   1         10.13          8.81        16.14 o                         
   0  13   1       1179.41       1252.65       185.88 o                         
   1  13   1         10.78        -69.70        75.98 o                         
   2  13   1       2752.56       2903.92       316.73 o                         
   3  13   1        739.88        858.22       105.74 o                         
   4  13   1         65.17         62.18        30.95 o                         
   5  13   1         69.46        122.91        70.88 o                         
   6  13   1          0.08          4.55        30.26 o                         
   7  13   1          0.26          3.76        55.17 o                         
   8  13   1         67.57         49.04        33.22 o                         
   9  13   1        229.47        265.55        49.94 o                         
 -13  14   1         15.55        -10.58        11.18 o                         
 -12  14   1         31.65         43.66        15.03 o                         
 -11  14   1         64.89         57.06        36.28 o                         
 -10  14   1        348.40        392.51       103.56 o                         
  -9  14   1       1406.52       1531.47       143.36 o                         
  -8  14   1        101.91         53.86        30.55 o                         
  -7  14   1        211.97        260.73        61.71 o                         
  -6  14   1          3.75        -35.24        35.24 o                         
  -5  14   1          1.91        -13.65        91.30 o                         
  -4  14   1       1165.48       1257.64       120.42 o                         
  -3  14   1       1711.49       1702.39       153.04 o                         
  -2  14   1        381.14        430.94        78.47 o                         
  -1  14   1         72.01        100.47        41.47 o                         
   0  14   1          7.97          5.91        44.69 o                         
   1  14   1        258.81        255.17        92.32 o                         
   2  14   1       1031.51       1154.82       201.06 o                         
   3  14   1         40.70         33.87        29.19 o                         
   4  14   1          1.09        -70.02        70.02 o                         
   5  14   1         77.22         70.06        33.66 o                         
   6  14   1         28.93          5.17        19.76 o                         
   7  14   1         11.02         71.61        40.78 o                         
   8  14   1         86.13         88.08        30.50 o                         
 -12  15   1         94.03        107.60        34.63 o                         
 -11  15   1          0.26        -25.61        25.61 o                         
 -10  15   1        235.93        318.09        79.67 o                         
  -9  15   1        132.96        129.88        80.87 o                         
  -8  15   1         40.87         20.52        20.05 o                         
  -7  15   1        788.40        880.77       113.22 o                         
  -6  15   1       1826.21       2166.44       175.21 o                         
  -5  15   1        585.71        653.87        92.57 o                         
  -4  15   1        653.81        743.10        98.83 o                         
  -3  15   1        191.67        197.69        56.45 o                         
  -2  15   1        358.54        350.39        65.94 o                         
  -1  15   1         70.98         58.89        37.72 o                         
   0  15   1        302.28        357.58       117.30 o                         
   1  15   1        651.43        736.82       164.40 o                         
   2  15   1          4.53        -27.51        36.29 o                         
   3  15   1         17.71         -2.46        25.60 o                         
   4  15   1         47.80         48.12        27.19 o                         
   5  15   1        104.34         71.77        29.77 o                         
   6  15   1          9.49         32.25        37.57 o                         
   7  15   1         89.83        108.22        38.55 o                         
 -12  16   1         12.68          0.23         8.81 o                         
 -11  16   1         20.63          9.35         9.70 o                         
 -10  16   1          5.04         14.80        21.21 o                         
  -9  16   1          0.76         -6.37        17.48 o                         
  -8  16   1          1.67         31.74        21.74 o                         
  -7  16   1         31.62         31.17        23.94 o                         
  -6  16   1         46.57         40.23        30.80 o                         
  -5  16   1          8.02         18.69        24.56 o                         
  -4  16   1          0.03        -44.51        64.90 o                         
  -3  16   1        194.64        180.72        53.12 o                         
  -2  16   1        130.35         84.27        36.53 o                         
  -1  16   1        181.20        196.00        50.40 o                         
   0  16   1        301.79        271.12        95.14 o                         
   1  16   1        710.87        913.19       128.43 o                         
   2  16   1         40.47         -4.24        23.05 o                         
   3  16   1         97.07         82.26        37.49 o                         
   4  16   1         31.75         33.50        21.41 o                         
   5  16   1          0.75        -17.98        19.51 o                         
   6  16   1        475.67        576.18       123.18 o                         
 -11  17   1          5.12         19.39        14.32 o                         
 -10  17   1         62.24         40.13        29.35 o                         
  -9  17   1         85.90         84.09        34.09 o                         
  -8  17   1        189.60        148.61        37.86 o                         
  -7  17   1          0.85        -33.40        33.40 o                         
  -6  17   1        657.30        572.27        73.87 o                         
  -5  17   1          6.55         44.81        56.57 o                         
  -4  17   1         71.98         83.54        52.43 o                         
  -3  17   1        406.73        436.12        70.92 o                         
  -2  17   1        119.41         88.27        34.35 o                         
  -1  17   1         28.36        -23.58        23.58 o                         
   0  17   1         49.33         -9.55        27.51 o                         
   1  17   1          0.36        -47.68        47.68 o                         
   2  17   1         30.16          7.90        24.98 o                         
   3  17   1         68.88         99.11        31.99 o                         
   4  17   1         82.96         66.29        25.11 o                         
   5  17   1         67.35         60.28        18.85 o                         
 -10  18   1          1.37          6.72         9.93 o                         
  -9  18   1         37.31         33.40        12.62 o                         
  -8  18   1         86.05         99.55        34.14 o                         
  -7  18   1        266.69        234.59        53.74 o                         
  -6  18   1         15.01         47.82        37.40 o                         
  -5  18   1          0.93         36.66        34.07 o                         
  -4  18   1          4.83         24.52        38.78 o                         
  -3  18   1        143.93        196.39        42.15 o                         
  -2  18   1         13.21         -6.03        16.88 o                         
  -1  18   1        453.53        544.54       153.17 o                         
   0  18   1          1.79         58.04        30.67 o                         
   1  18   1         50.98         70.15        26.68 o                         
   2  18   1        154.41        109.24        32.35 o                         
   3  18   1         64.22         73.19        23.67 o                         
   4  18   1          9.20        -17.46        17.46 o                         
  -8  19   1        304.41        302.17        57.01 o                         
  -7  19   1          0.66         12.91        23.62 o                         
  -6  19   1         35.43         68.22        32.86 o                         
  -5  19   1        183.13        253.21        66.33 o                         
  -4  19   1        663.18        856.91        83.67 o                         
  -3  19   1         40.55         52.81        23.03 o                         
  -2  19   1         84.47         60.40        23.74 o                         
  -1  19   1         22.73         16.11        17.82 o                         
   0  19   1         70.00         91.57        24.83 o                         
   1  19   1        118.28        157.60        30.61 o                         
   2  19   1        160.90        153.38        45.17 o                         
  -7  20   1        116.62         64.38        24.24 o                         
  -6  20   1          2.68         -8.73        17.45 o                         
  -5  20   1        369.22        361.98        66.94 o                         
  -4  20   1          3.99         -3.08        23.71 o                         
  -3  20   1        293.17        318.48       101.82 o                         
  -2  20   1         13.74          3.00         9.02 o                         
  -1  20   1        101.58         70.09        21.50 o                         
  -1 -20   2        196.22        317.67        56.79 o                         
   0 -20   2        283.94        421.55        69.39 o                         
   1 -20   2          1.37        -20.37        20.37 o                         
   2 -20   2        245.43        183.14        82.19 o                         
   3 -20   2         39.63         10.94        20.22 o                         
   4 -20   2          5.67         -8.51        14.86 o                         
   5 -20   2         21.18         -8.50        18.55 o                         
   6 -20   2        176.28        246.19        50.04 o                         
  -3 -19   2         63.36         55.15        30.44 o                         
  -2 -19   2        110.97        171.71        27.34 o                         
  -1 -19   2         71.12        106.16        26.37 o                         
   0 -19   2         24.82         17.80        36.62 o                         
   1 -19   2          4.03         -3.74         8.48 o                         
   2 -19   2         24.13         14.71        13.42 o                         
   3 -19   2         52.75         61.18        35.34 o                         
   4 -19   2          0.13        -12.87        23.83 o                         
   5 -19   2         12.23         30.06        32.28 o                         
   6 -19   2         51.39         25.99        27.04 o                         
   7 -19   2         30.94         14.25        17.85 o                         
  -5 -18   2        254.50        289.90        51.98 o                         
  -4 -18   2        121.53        147.26        38.25 o                         
  -3 -18   2          0.65          6.50        27.86 o                         
  -2 -18   2         62.45         72.32        28.39 o                         
  -1 -18   2        141.05        168.21        43.67 o                         
   0 -18   2        136.50        174.55        39.76 o                         
   1 -18   2          6.06         18.36        18.10 o                         
   2 -18   2        172.04        188.05        46.98 o                         
   3 -18   2        139.09        147.96        60.13 o                         
   4 -18   2          1.02         40.18        22.40 o                         
   5 -18   2         46.93         42.68        38.39 o                         
   6 -18   2        312.21        336.89        60.03 o                         
   7 -18   2          5.09        -18.55        18.81 o                         
   8 -18   2          0.53         -5.00        10.93 o                         
   9 -18   2          1.72        -24.38        24.38 o                         
  10 -18   2          3.26         -7.75        13.60 o                         
  -6 -17   2        183.22        253.27        47.60 o                         
  -5 -17   2         39.40         73.33        22.48 o                         
  -4 -17   2          0.38          5.48        17.70 o                         
  -3 -17   2          3.12         39.57        30.03 o                         
  -2 -17   2         32.89        -10.47        21.71 o                         
  -1 -17   2          7.35         42.76        29.06 o                         
   0 -17   2         31.82         25.60        18.57 o                         
   1 -17   2        193.74        162.33        46.57 o                         
   2 -17   2        126.17        121.56        41.07 o                         
   3 -17   2        361.57        454.98        72.93 o                         
   4 -17   2          0.99        -32.17        47.44 o                         
   5 -17   2        286.75        378.92       106.22 o                         
   6 -17   2         25.73         36.64        49.41 o                         
   7 -17   2         35.51         63.63        28.61 o                         
   8 -17   2         22.93          3.38        15.89 o                         
   9 -17   2        163.16        241.73        42.12 o                         
  10 -17   2         51.56          4.24        17.50 o                         
  11 -17   2          0.12        -10.43        12.26 o                         
  -7 -16   2         33.40         53.49        22.11 o                         
  -6 -16   2         50.42         21.27        52.41 o                         
  -5 -16   2         17.55         -7.70        28.57 o                         
  -4 -16   2        154.89        167.08        48.37 o                         
  -3 -16   2          3.05        -20.51        49.10 o                         
  -2 -16   2         74.07         60.78        31.70 o                         
  -1 -16   2        241.99        306.07        64.56 o                         
   0 -16   2         21.09         31.79        20.70 o                         
   1 -16   2          0.96          8.45        22.77 o                         
   2 -16   2         14.05         44.52        29.42 o                         
   3 -16   2          2.85        -25.38        57.63 o                         
   4 -16   2          2.34        -36.97        45.94 o                         
   5 -16   2          7.43        -14.78        23.44 o                         
   6 -16   2        387.64        411.51        73.64 o                         
   7 -16   2        279.29        279.68        60.51 o                         
   8 -16   2        325.98        392.09        65.05 o                         
   9 -16   2          1.04        -30.45        36.08 o                         
  10 -16   2        166.67        159.40        52.08 o                         
  11 -16   2         59.05         64.66        32.00 o                         
  12 -16   2         60.40         51.33        19.36 o                         
  -8 -15   2         60.33         48.54        20.92 o                         
  -7 -15   2        136.23        178.77        35.59 o                         
  -6 -15   2         39.85         28.13        18.02 o                         
  -5 -15   2         27.73         68.13        31.23 o                         
  -4 -15   2          5.78         28.33        25.99 o                         
  -3 -15   2        111.94         38.21        61.65 o                         
  -2 -15   2         81.20         63.33        35.97 o                         
  -1 -15   2        743.66        829.66       173.08 o                         
   0 -15   2        222.60        229.32        58.09 o                         
   1 -15   2        158.17        128.01        44.32 o                         
   2 -15   2        380.57        395.95        70.78 o                         
   3 -15   2        104.98         76.84        19.76 o                         
   4 -15   2       1020.35       1137.69       111.53 o                         
   5 -15   2          0.83        -17.46        30.66 o                         
   6 -15   2          3.22        -30.84        30.84 o                         
   7 -15   2         27.75          4.23        32.34 o                         
   8 -15   2        200.98        231.63        57.85 o                         
   9 -15   2        531.02        656.59        86.79 o                         
  10 -15   2        245.23        187.90        65.05 o                         
  11 -15   2          2.32        -23.73        23.73 o                         
  12 -15   2         17.27         15.22        13.13 o                         
  -9 -14   2        318.87        307.41        44.48 o                         
  -8 -14   2        271.22        349.14        68.07 o                         
  -7 -14   2         49.26         53.21        27.30 o                         
  -6 -14   2          2.55          5.66        18.44 o                         
  -5 -14   2        333.68        350.58        75.18 o                         
  -4 -14   2         80.13         79.98        31.03 o                         
  -3 -14   2          0.47        -28.06        49.59 o                         
  -2 -14   2        682.09        809.32        99.74 o                         
  -1 -14   2        287.75        219.50        50.44 o                         
   0 -14   2         54.32         63.01        33.03 o                         
   1 -14   2       2645.97       2595.70       153.65 o                         
   2 -14   2        132.96         73.90        23.78 o                         
   3 -14   2       1268.17       1425.64       196.23 o                         
   4 -14   2       1145.49       1310.18       124.36 o                         
   5 -14   2       2265.99       2645.84       190.41 o                         
   6 -14   2        581.41        730.98       101.17 o                         
   7 -14   2        139.01        120.76        50.09 o                         
   8 -14   2         10.40         -3.24        23.07 o                         
   9 -14   2        214.86        197.32        52.03 o                         
  10 -14   2        210.27        207.42        54.72 o                         
  11 -14   2          0.37        -17.76        32.11 o                         
  12 -14   2        196.81        199.78        54.16 o                         
 -10 -13   2          1.42         77.81        18.27 o                         
  -9 -13   2         41.39          3.63        17.53 o                         
  -8 -13   2         16.19         -5.92        28.51 o                         
  -7 -13   2        158.43        157.34        41.78 o                         
  -6 -13   2          0.52        -30.93        30.93 o                         
  -5 -13   2        886.70       1037.11       153.15 o                         
  -4 -13   2        335.34        249.32        60.13 o                         
  -3 -13   2          6.13         37.40        46.48 o                         
  -2 -13   2        479.59        529.50       105.18 o                         
  -1 -13   2       2058.43       2283.95       196.74 o                         
   0 -13   2        269.22        315.04        62.64 o                         
   1 -13   2       3861.68       3849.37       193.57 o                         
   2 -13   2        298.54        179.45        48.01 o                         
   3 -13   2       1829.81       1477.68       157.60 o                         
   4 -13   2       1139.34       1118.69       145.19 o                         
   5 -13   2          4.43        -43.66        43.66 o                         
   6 -13   2        196.15        178.13        66.17 o                         
   7 -13   2         12.09        -29.86        36.34 o                         
   8 -13   2        551.53        517.62       111.14 o                         
   9 -13   2        261.59        301.13        50.86 o                         
  10 -13   2          5.59        -24.33        31.04 o                         
  11 -13   2         69.50         76.14        53.95 o                         
  12 -13   2         57.83         97.31        30.01 o                         
  13 -13   2         30.74         19.31        12.57 o                         
 -10 -12   2         25.33        -25.85        25.85 o                         
  -9 -12   2          3.27         14.34        26.93 o                         
  -8 -12   2         13.13        -33.72        44.22 o                         
  -7 -12   2        121.82        104.40        37.25 o                         
  -6 -12   2         75.34        116.01        30.25 o                         
  -5 -12   2        269.08        327.43        73.92 o                         
  -4 -12   2         78.36         24.88        26.52 o                         
  -3 -12   2        195.56        123.00        34.18 o                         
  -2 -12   2       1033.21       1109.41       151.71 o                         
  -1 -12   2        768.11        809.14       121.75 o                         
   0 -12   2        193.32         17.05        36.39 o                         
   1 -12   2         89.90        -33.67        53.22 o                         
   2 -12   2       6421.38       6318.26       415.96 o                         
   3 -12   2        119.17         49.40        58.21 o                         
   4 -12   2        344.52        315.29       150.30 o                         
   5 -12   2        653.99        648.77        88.28 o                         
   6 -12   2        292.74        292.67        59.77 o                         
   7 -12   2         20.55        -16.01        69.19 o                         
   8 -12   2         31.26         30.39        57.49 o                         
   9 -12   2        538.24        525.67        79.63 o                         
  10 -12   2        101.83        102.33        37.69 o                         
  11 -12   2         78.68         98.48        35.91 o                         
  12 -12   2        273.29        330.46        55.47 o                         
  13 -12   2         61.99         15.69        46.58 o                         
 -10 -11   2         30.98         18.09        21.65 o                         
  -9 -11   2          1.31         -9.16        14.16 o                         
  -8 -11   2         92.12         92.06        33.16 o                         
  -7 -11   2         43.07         59.98        25.25 o                         
  -6 -11   2          3.42        -16.59        35.71 o                         
  -5 -11   2        422.21        318.69        56.14 o                         
  -4 -11   2         27.04         32.21        29.31 o                         
  -3 -11   2        221.79        221.57        47.01 o                         
  -2 -11   2       1292.27       1096.53       291.54 o                         
  -1 -11   2        554.97        417.85       161.14 o                         
   0 -11   2         61.00         20.33       125.01 o                         
   1 -11   2       2700.00       2792.50       259.71 o                         
   2 -11   2          7.55        -31.12        33.72 o                         
   3 -11   2         15.74        -32.35       101.91 o                         
   4 -11   2          1.19        -25.52        49.63 o                         
   5 -11   2       1770.72       1839.75       374.47 o                         
   6 -11   2         93.79         80.16        39.34 o                         
   7 -11   2       1024.42       1090.69       103.73 o                         
   8 -11   2         47.04         46.34        33.77 o                         
   9 -11   2         98.16         66.38        46.54 o                         
  10 -11   2         62.79         35.08        31.91 o                         
  11 -11   2        338.75        403.55        75.16 o                         
  12 -11   2         30.01         58.78        26.38 o                         
  13 -11   2        272.69        269.96        93.39 o                         
  14 -11   2        142.22        165.44        39.12 o                         
 -11 -10   2          5.31         -0.81        15.37 o                         
 -10 -10   2         24.62         -0.66        15.62 o                         
  -9 -10   2         54.90         37.16        31.40 o                         
  -8 -10   2         42.64         20.10        15.88 o                         
  -7 -10   2        504.34        550.92        67.25 o                         
  -6 -10   2        180.70        212.43        37.09 o                         
  -5 -10   2          0.22        -44.15        46.99 o                         
  -4 -10   2         75.83         76.74        83.47 o                         
  -3 -10   2        537.15        490.47       207.86 o                         
  -2 -10   2       1868.74       1357.79       310.36 o                         
  -1 -10   2        871.03        634.83       204.16 o                         
   0 -10   2        290.05        172.89        95.86 o                         
   1 -10   2       1900.97       2004.93       214.26 o                         
   2 -10   2         12.72        -10.88        28.63 o                         
   3 -10   2       1032.71        844.76       142.65 o                         
   4 -10   2        384.27        418.04       143.88 o                         
   5 -10   2        199.67         39.54        64.61 o                         
   6 -10   2        216.22        330.14       180.97 o                         
   7 -10   2        952.36        864.84       274.83 o                         
   8 -10   2       1852.64       2030.95       139.45 o                         
   9 -10   2        305.07        251.89        88.82 o                         
  10 -10   2        380.53        442.84       112.27 o                         
  11 -10   2        501.23        673.15       100.20 o                         
  12 -10   2        424.01        436.60        80.67 o                         
  13 -10   2        130.17        147.54        55.09 o                         
  14 -10   2         20.51         -3.83        19.05 o                         
 -11  -9   2         21.92         60.04        18.15 o                         
 -10  -9   2          7.17         -3.84        15.94 o                         
  -9  -9   2         24.31         -6.87        14.63 o                         
  -8  -9   2        145.43        183.53        36.82 o                         
  -7  -9   2        327.86        315.62        52.67 o                         
  -6  -9   2       1049.59        992.22        65.51 o                         
  -5  -9   2         99.77        139.74       106.52 o                         
  -4  -9   2        911.32        915.39       258.54 o                         
  -3  -9   2        515.58        317.73       169.44 o                         
  -2  -9   2          9.97        -28.54        88.79 o                         
  -1  -9   2       1133.89        902.82       231.43 o                         
   0  -9   2         20.22         41.74        46.41 o                         
   1  -9   2        550.47        407.25        98.25 o                         
   2  -9   2        863.97        866.61       134.98 o                         
   3  -9   2        161.74        129.99       157.57 o                         
   4  -9   2       5652.40       6965.07       644.56 o                         
   5  -9   2       1398.75       1585.64       324.81 o                         
   6  -9   2         24.13        -28.06        48.59 o                         
   7  -9   2       1181.57       1099.34       283.35 o                         
   8  -9   2          1.14         -7.38        21.76 o                         
   9  -9   2         68.18         99.26        65.52 o                         
  10  -9   2        365.80        366.18       111.13 o                         
  11  -9   2        882.77       1008.32       118.79 o                         
  12  -9   2          0.56          0.43        19.90 o                         
  13  -9   2          8.66         10.80        29.81 o                         
  14  -9   2        130.56        156.07        49.41 o                         
 -12  -8   2         15.02       1888.18      1896.61 o                         
 -11  -8   2          4.05         12.00        13.90 o                         
 -10  -8   2          0.73          1.39        17.71 o                         
  -9  -8   2          0.04         -2.38        19.41 o                         
  -8  -8   2        135.45        159.48        34.38 o                         
  -7  -8   2         33.85         -4.22        19.30 o                         
  -6  -8   2         14.36         40.89       160.59 o                         
  -5  -8   2        338.16        397.87       180.92 o                         
  -4  -8   2       1154.31       1102.99       268.84 o                         
  -3  -8   2        121.43         62.82        70.98 o                         
  -2  -8   2       4267.72       4467.90       521.59 o                         
  -1  -8   2       1543.40       1253.08       129.17 o                         
   0  -8   2       1026.89        932.17       127.61 o                         
   1  -8   2        127.17         79.64        49.54 o                         
   2  -8   2        402.19        224.09        61.66 o                         
   3  -8   2        395.17        474.06        96.37 o                         
   4  -8   2       4486.09       4878.96       511.33 o                         
   5  -8   2         76.61        109.17       101.82 o                         
   6  -8   2         35.78         32.34        75.13 o                         
   7  -8   2          2.12         41.45        59.10 o                         
   8  -8   2       1525.93       1620.40       222.50 o                         
   9  -8   2        132.45        126.36        33.82 o                         
  10  -8   2        220.10        253.13        96.16 o                         
  11  -8   2         62.92         64.35        35.25 o                         
  12  -8   2         65.07         71.24        51.26 o                         
  13  -8   2        414.56        560.65       126.52 o                         
  14  -8   2        243.79        396.40        84.46 o                         
 -12  -7   2         69.13       1990.02      1780.70 o                         
 -11  -7   2          3.42        -18.56        18.56 o                         
 -10  -7   2        132.08        140.51        34.77 o                         
  -9  -7   2        327.74        367.84        50.00 o                         
  -8  -7   2          9.25         -0.24        16.02 o                         
  -7  -7   2          7.02          9.70        11.36 o                         
  -6  -7   2        225.63        206.47       115.46 o                         
  -5  -7   2        625.64        461.27       193.43 o                         
  -4  -7   2        669.48        695.17       196.36 o                         
  -3  -7   2       7158.77       7929.49       667.46 o                         
  -2  -7   2       2257.91       2607.03       374.41 o                         
  -1  -7   2         20.32         20.09        23.47 o                         
   0  -7   2        168.22        154.46        56.98 o                         
   1  -7   2        297.08        236.86        65.50 o                         
   2  -7   2         35.60         28.97        41.77 o                         
   3  -7   2       3616.19       3226.63       315.98 o                         
   4  -7   2        655.35        642.75       106.18 o                         
   5  -7   2       3310.73       3531.34       279.90 o                         
   6  -7   2        160.72        138.44        59.96 o                         
   7  -7   2       1387.09       1255.72       282.04 o                         
   8  -7   2        743.86        486.81       190.70 o                         
   9  -7   2        423.03        387.62        58.52 o                         
  10  -7   2        248.95        232.50        51.49 o                         
  11  -7   2        199.23        224.07        43.31 o                         
  12  -7   2          0.94         19.12        24.12 o                         
  13  -7   2         87.67         72.87        48.46 o                         
  14  -7   2         38.00         29.72        27.82 o                         
  15  -7   2        152.08        168.49        37.15 o                         
 -13  -6   2         25.85         20.54        12.84 o                         
 -12  -6   2         37.89         32.02        22.22 o                         
 -11  -6   2         12.80        -15.47        31.49 o                         
 -10  -6   2          7.42        -25.17        25.17 o                         
  -9  -6   2         16.65         -6.45        13.67 o                         
  -8  -6   2         38.23         24.94        16.52 o                         
  -7  -6   2          0.30        -40.91        53.40 o                         
  -6  -6   2       4586.41       4633.16       518.45 o                         
  -5  -6   2        503.96        354.44       128.31 o                         
  -4  -6   2        697.05        637.98       181.28 o                         
  -3  -6   2       3047.67       3626.00       412.60 o                         
  -2  -6   2        272.64        191.46        33.50 o                         
  -1  -6   2        125.74        133.20        42.49 o                         
   0  -6   2          8.42         13.17        21.57 o                         
   1  -6   2        601.15        289.91       142.68 o                         
   2  -6   2      12268.68      12287.45       483.80 o                         
   3  -6   2        419.62        410.79        59.80 o                         
   4  -6   2       3973.54       3806.36       457.11 o                         
   5  -6   2         61.17         76.75        31.24 o                         
   6  -6   2       1026.34       1057.33       169.13 o                         
   7  -6   2          1.49         30.09        41.18 o                         
   8  -6   2        420.40        434.52       151.28 o                         
   9  -6   2        373.21        465.00        46.60 o                         
  10  -6   2        219.82        219.27        46.52 o                         
  11  -6   2        972.00       1112.52       122.25 o                         
  12  -6   2          2.03        -27.69        27.69 o                         
  13  -6   2        137.70        180.90        44.21 o                         
  14  -6   2        201.81        246.61        36.05 o                         
  15  -6   2         21.42        -10.20        11.26 o                         
 -13  -5   2         39.25         46.95        29.40 o                         
 -12  -5   2         28.79          6.71        23.96 o                         
 -11  -5   2        110.71         69.41        28.51 o                         
 -10  -5   2          1.57         -4.71        28.30 o                         
  -9  -5   2        235.70        201.99        31.75 o                         
  -8  -5   2         18.33          6.58        12.56 o                         
  -7  -5   2       1222.94        897.79       212.43 o                         
  -6  -5   2        471.40        451.36       141.57 o                         
  -5  -5   2       3528.38       3681.07       419.93 o                         
  -4  -5   2        210.92        211.01       117.62 o                         
  -3  -5   2       4071.81       4741.60       428.19 o                         
  -2  -5   2       1808.68       1289.90        86.11 o                         
  -1  -5   2       3229.23       3307.81       178.56 o                         
   0  -5   2       5203.84       5745.50       422.24 o                         
   1  -5   2       3860.06       3961.18       249.30 o                         
   2  -5   2       1411.52       1353.09        93.34 o                         
   3  -5   2       8626.15       8357.09       742.35 o                         
   4  -5   2        644.80        405.53       173.76 o                         
   5  -5   2       7612.33       8474.76       425.78 o                         
   6  -5   2       2996.51       3041.74       276.53 o                         
   7  -5   2       2919.96       2918.10       288.93 o                         
   8  -5   2        940.41        850.44       162.61 o                         
   9  -5   2        319.81        377.80        55.37 o                         
  10  -5   2         10.54         -5.86        20.72 o                         
  11  -5   2        685.86        732.64       100.45 o                         
  12  -5   2          2.78          3.20        17.39 o                         
  13  -5   2         70.28        108.93        34.80 o                         
  14  -5   2          1.41         -2.41        15.35 o                         
  15  -5   2          0.14         -4.56         7.51 o                         
 -14  -4   2          1.90          8.73        14.14 o                         
 -13  -4   2         59.56         61.24        32.51 o                         
 -12  -4   2        193.42        194.67        52.88 o                         
 -11  -4   2          2.19         -1.80        13.10 o                         
 -10  -4   2        134.19        142.74        27.36 o                         
  -9  -4   2         24.70         30.60        16.89 o                         
  -8  -4   2        118.98         43.30        40.36 o                         
  -7  -4   2        718.37        601.89       191.05 o                         
  -6  -4   2       2533.09       2408.22       242.93 o                         
  -5  -4   2       3316.44       3489.76       271.92 o                         
  -4  -4   2       1753.70       1646.00       177.76 o                         
  -3  -4   2        550.67        364.18        79.65 o                         
  -2  -4   2       4867.69       4538.55       368.53 o                         
  -1  -4   2       2380.06       2600.17       261.92 o                         
   0  -4   2       6316.41       7615.84       420.16 o                         
   1  -4   2         48.72          1.15        38.53 o                         
   2  -4   2       7338.77       8272.21       735.91 o                         
   3  -4   2          3.08         -3.92        15.40 o                         
   4  -4   2       3713.24       3845.89       249.33 o                         
   5  -4   2        598.67        505.26       101.76 o                         
   6  -4   2       3417.69       3472.13       285.36 o                         
   7  -4   2        677.69        530.67       114.98 o                         
   8  -4   2        270.83        163.05        98.38 o                         
   9  -4   2        314.46        301.28        55.04 o                         
  10  -4   2        941.69       1058.83       106.05 o                         
  11  -4   2        143.95        131.02        45.96 o                         
  12  -4   2          2.33        -28.75        28.75 o                         
  13  -4   2          7.78         49.57        56.14 o                         
  14  -4   2         17.64         12.12        14.41 o                         
 -14  -3   2         60.61         73.50        29.16 o                         
 -13  -3   2         45.74         26.69        21.01 o                         
 -12  -3   2        230.61        210.80        50.83 o                         
 -11  -3   2          3.32          8.93        18.68 o                         
 -10  -3   2         52.78         29.15        17.30 o                         
  -9  -3   2        452.09        382.72        41.69 o                         
  -8  -3   2         77.30        102.38        92.63 o                         
  -7  -3   2        887.82        765.73       203.02 o                         
  -6  -3   2       1666.58       1626.84       188.44 o                         
  -5  -3   2       1277.67       1223.91       152.26 o                         
  -4  -3   2       4697.19       5062.75       282.65 o                         
  -3  -3   2       4699.37       4707.93       247.72 o                         
  -2  -3   2       6414.39       6704.99       394.78 o                         
  -1  -3   2      34817.88      39666.61       876.35 o                         
   0  -3   2         95.94         13.74        47.09 o                         
   1  -3   2       2574.27       2816.22       200.73 o                         
   2  -3   2      58274.19      59571.47      6525.16 o                         
   3  -3   2        385.57        330.08        90.58 o                         
   4  -3   2        391.41        395.48        83.92 o                         
   5  -3   2         35.60         56.75        41.88 o                         
   6  -3   2        409.86        276.11       112.28 o                         
   7  -3   2          5.71         -6.90        80.90 o                         
   8  -3   2       1452.58       1224.30       203.43 o                         
   9  -3   2         44.41         94.00        31.63 o                         
  10  -3   2         82.47         67.41        29.86 o                         
  11  -3   2          3.53          2.07        31.35 o                         
  12  -3   2        232.40        225.16        58.83 o                         
  13  -3   2         45.09         32.83        26.39 o                         
  14  -3   2         26.94         24.45        14.73 o                         
 -14  -2   2          3.02         15.70        21.50 o                         
 -13  -2   2         29.50         26.28        42.52 o                         
 -12  -2   2         67.21         47.90        18.38 o                         
 -11  -2   2         61.01         77.26        29.24 o                         
 -10  -2   2        856.13        832.42        66.62 o                         
  -9  -2   2        218.51        180.65        27.10 o                         
  -8  -2   2         18.28        -75.79        75.79 o                         
  -7  -2   2        343.30        212.08       106.80 o                         
  -6  -2   2       2628.49       2284.97       204.05 o                         
  -5  -2   2        365.37        271.49        67.04 o                         
  -4  -2   2       2283.31       2538.64       182.42 o                         
  -3  -2   2       4534.94       4130.06       367.32 o                         
  -2  -2   2      13048.98      13287.66       476.85 o                         
  -1  -2   2      13064.44      12992.75       454.61 o                         
   0  -2   2       3476.53       2520.56       130.34 o                         
   1  -2   2        206.22        173.61        45.43 o                         
   2  -2   2      26474.96      22203.07      2701.07 o                         
   3  -2   2      19754.02      23174.35      1866.91 o                         
   4  -2   2      18993.84      18691.80      1675.83 o                         
   5  -2   2         72.28         77.83        24.71 o                         
   6  -2   2        303.35        379.96        85.92 o                         
   7  -2   2       3178.62       3256.68       323.09 o                         
   8  -2   2         35.72         69.10       111.64 o                         
   9  -2   2         83.24         44.21        19.16 o                         
  10  -2   2        741.94        760.50        75.64 o                         
  11  -2   2          0.53         14.25        27.57 o                         
  12  -2   2         91.53         98.98        42.37 o                         
  13  -2   2         29.66         10.58        22.31 o                         
  14  -2   2          4.72        -11.13        11.28 o                         
 -15  -1   2         16.78          8.79         8.47 o                         
 -14  -1   2          9.12         -1.91        10.75 o                         
 -13  -1   2          0.41        -10.69        16.34 o                         
 -12  -1   2        763.95        768.15        82.13 o                         
 -11  -1   2         80.97         71.61        32.08 o                         
 -10  -1   2         71.77         38.99        19.93 o                         
  -9  -1   2        551.86        487.61        43.00 o                         
  -8  -1   2          1.52         44.55        54.71 o                         
  -7  -1   2        421.71        306.11       128.80 o                         
  -6  -1   2          0.16        -10.75        16.26 o                         
  -5  -1   2       6166.82       6551.22       217.46 o                         
  -4  -1   2      11470.96      11271.43       359.32 o                         
  -3  -1   2      25584.10      26711.75      2211.35 o                         
  -2  -1   2       5985.18       6248.93       956.29 o                         
  -1  -1   2          5.20        130.49        30.29 o                         
   0  -1   2      21153.42      17689.87       391.53 o                         
   1  -1   2        280.12        292.17        52.36 o                         
   2  -1   2     112685.77      85251.82       831.58 o                         
   3  -1   2      26723.28      23930.66       542.04 o                         
   4  -1   2       1857.22       1896.40       107.81 o                         
   5  -1   2        768.30        880.76        82.07 o                         
   6  -1   2       1231.18       1167.77       118.45 o                         
   7  -1   2       3116.31       3225.36       295.56 o                         
   8  -1   2          1.08         35.55        69.95 o                         
   9  -1   2        476.35        386.45        52.54 o                         
  10  -1   2        533.70        498.25        54.97 o                         
  11  -1   2       1029.76       1233.23       130.71 o                         
  12  -1   2        121.56        128.68        43.87 o                         
  13  -1   2        230.44        214.37        45.71 o                         
  14  -1   2        227.02        222.61        34.48 o                         
 -15   0   2          0.15        -12.53        12.53 o                         
 -14   0   2         58.89         -3.99        25.72 o                         
 -13   0   2        261.09        318.66        58.03 o                         
 -12   0   2        145.65        143.19        34.48 o                         
 -11   0   2        860.91        833.49        95.18 o                         
 -10   0   2        977.60        888.80        82.20 o                         
  -9   0   2        405.22        290.42       133.11 o                         
  -8   0   2        234.83        202.58       108.70 o                         
  -7   0   2        154.26        145.06       100.12 o                         
  -6   0   2       1936.51       1900.29       164.62 o                         
  -5   0   2       1587.11       1448.77        92.90 o                         
  -4   0   2       9469.16       9892.14       236.31 o                         
  -3   0   2      14244.78      14719.32       393.13 o                         
  -2   0   2        590.17        524.97        47.93 o                         
  -1   0   2       5330.43       7287.22       237.31 o                         
   0   0   2      13525.67      15894.89       360.06 o                         
   1   0   2       9132.79       8755.70       295.36 o                         
   2   0   2      89706.80      86504.59      1081.12 o                         
   3   0   2       7255.51       7881.36       337.01 o                         
   4   0   2       4320.55       4402.86       198.99 o                         
   5   0   2        160.49        154.98        32.58 o                         
   6   0   2        903.67        730.63       130.29 o                         
   7   0   2        159.46        123.66        52.03 o                         
   8   0   2        989.01        980.16       170.87 o                         
   9   0   2        415.12        361.15        35.37 o                         
  10   0   2        861.22        780.05        56.61 o                         
  11   0   2        432.44        503.60        82.76 o                         
  12   0   2        108.85        131.94        41.90 o                         
  13   0   2         33.73         41.78        39.20 o                         
  14   0   2         93.88         95.95        33.69 o                         
 -15   1   2         98.90         92.43        29.69 o                         
 -14   1   2         35.71         39.52        15.59 o                         
 -13   1   2         97.53        128.06        38.49 o                         
 -12   1   2          2.54        -10.71        18.72 o                         
 -11   1   2         39.39         25.88        15.09 o                         
 -10   1   2        360.09        296.64        45.94 o                         
  -9   1   2          1.17         14.03        32.20 o                         
  -8   1   2         71.27         16.82        40.42 o                         
  -7   1   2        420.05        420.52        96.63 o                         
  -6   1   2       8267.91       9319.72       490.53 o                         
  -5   1   2        432.55        170.77       122.97 o                         
  -4   1   2      11224.71      11149.02       355.07 o                         
  -3   1   2        962.48        767.84        83.17 o                         
  -2   1   2         26.54         23.76        18.03 o                         
  -1   1   2        807.29       1050.12        90.64 o                         
   0   1   2        723.86       1133.20       112.77 o                         
   1   1   2         49.71        139.40        27.58 o                         
   2   1   2      24305.72      25782.76       637.81 o                         
   3   1   2      37313.52      38715.20       704.04 o                         
   4   1   2       2310.52       2059.67       117.90 o                         
   5   1   2       8420.10       9519.03       318.01 o                         
   6   1   2        109.77         76.27        32.63 o                         
   7   1   2         60.34        -18.83        72.44 o                         
   8   1   2        254.75        132.56        70.81 o                         
   9   1   2        860.45        803.80        57.48 o                         
  10   1   2        889.71        863.93        63.85 o                         
  11   1   2        150.48        137.93        37.93 o                         
  12   1   2        328.77        404.38        64.99 o                         
  13   1   2        186.87        203.83        63.54 o                         
  14   1   2        247.80        266.33        54.44 o                         
 -15   2   2         64.43         69.91        17.73 o                         
 -14   2   2         21.02         -6.24        16.69 o                         
 -13   2   2         19.08         40.62        29.90 o                         
 -12   2   2         36.02         36.06        21.39 o                         
 -11   2   2         17.41          7.37        15.79 o                         
 -10   2   2       1193.41       1168.59        69.18 o                         
  -9   2   2         55.60          2.52        31.48 o                         
  -8   2   2        586.79        437.63        97.34 o                         
  -7   2   2          0.14         31.40        50.62 o                         
  -6   2   2       6564.35       7101.69       464.92 o                         
  -5   2   2       2336.01       2260.66       245.67 o                         
  -4   2   2       2099.02       2117.10       160.51 o                         
  -3   2   2      12426.30      12861.96       546.29 o                         
  -2   2   2      41289.74      42810.65      1397.24 o                         
  -1   2   2       1622.51       1468.31       121.52 o                         
   0   2   2       3054.14       3614.02       133.92 o                         
   1   2   2         86.52         27.03        38.70 o                         
   2   2   2        382.69        238.66        40.83 o                         
   3   2   2      14394.08      15171.37       461.01 o                         
   4   2   2        836.91        527.25       151.47 o                         
   5   2   2         31.44         56.05        26.52 o                         
   6   2   2      13662.40      14222.69       448.52 o                         
   7   2   2       4422.21       4633.61       353.66 o                         
   8   2   2       3617.80       4093.42       481.11 o                         
   9   2   2        664.30        621.92        59.87 o                         
  10   2   2         12.24        -23.10        23.10 o                         
  11   2   2        124.58        168.97        54.05 o                         
  12   2   2        195.74        301.65        87.40 o                         
  13   2   2         17.76          7.76        19.34 o                         
  14   2   2         47.73         31.47        20.54 o                         
 -15   3   2         17.05         -8.78         8.78 o                         
 -14   3   2         88.36         81.84        26.16 o                         
 -13   3   2         11.30         -4.53        17.74 o                         
 -12   3   2          3.78        -10.75        25.13 o                         
 -11   3   2       1337.72       1530.21       145.88 o                         
 -10   3   2          0.94         25.91        20.27 o                         
  -9   3   2       1627.50       1977.43       353.89 o                         
  -8   3   2        463.56        384.46       122.76 o                         
  -7   3   2       3321.97       2913.33       334.88 o                         
  -6   3   2        352.44        253.92        89.69 o                         
  -5   3   2        225.39        171.59        80.16 o                         
  -4   3   2         10.14         29.65        28.18 o                         
  -3   3   2        191.37        206.16        31.28 o                         
  -2   3   2       9160.64       8939.38       252.59 o                         
  -1   3   2      31017.40      34789.25       801.47 o                         
   0   3   2      11375.47      10923.31       385.95 o                         
   1   3   2       1522.72       1535.94       109.26 o                         
   2   3   2       1156.81        926.51       100.22 o                         
   3   3   2       1213.39       1285.43       106.81 o                         
   4   3   2          2.65        -13.22        28.33 o                         
   5   3   2        611.05        432.31        74.69 o                         
   6   3   2        326.47        235.49        60.26 o                         
   7   3   2       1017.97        924.59       160.60 o                         
   8   3   2        937.24        956.51        69.63 o                         
   9   3   2       2041.89       2032.40       108.63 o                         
  10   3   2        590.72        615.11        67.08 o                         
  11   3   2          8.62        -16.36        23.72 o                         
  12   3   2         69.90        132.86        53.61 o                         
  13   3   2          9.28         39.15        26.81 o                         
  14   3   2          3.43          6.19         7.77 o                         
 -15   4   2         32.86         25.32        20.70 o                         
 -14   4   2        178.16        185.44        38.57 o                         
 -13   4   2        146.47        139.41        41.06 o                         
 -12   4   2        153.18        183.89        48.70 o                         
 -11   4   2        250.59        276.08        44.33 o                         
 -10   4   2         93.33         88.01        22.72 o                         
  -9   4   2        635.25        559.56       150.07 o                         
  -8   4   2        871.88        675.36       173.60 o                         
  -7   4   2        298.02        200.57        96.39 o                         
  -6   4   2        832.20        806.83       183.71 o                         
  -5   4   2        122.68         59.35        67.16 o                         
  -4   4   2       3292.76       3035.56       272.72 o                         
  -3   4   2        663.38        712.28        64.42 o                         
  -2   4   2         90.87         64.12        22.86 o                         
  -1   4   2       9797.19      10753.59       287.08 o                         
   0   4   2        519.53        472.92        49.46 o                         
   1   4   2       3043.30       2643.69       104.57 o                         
   2   4   2       1840.84       1686.45       137.23 o                         
   3   4   2        167.90        129.18        48.09 o                         
   4   4   2       1366.27       1496.61       168.00 o                         
   5   4   2        468.41        516.56        83.69 o                         
   6   4   2       2433.43       2229.54       192.50 o                         
   8   4   2        635.83        540.38        57.55 o                         
   9   4   2        110.39        104.71        27.98 o                         
  10   4   2         52.27         38.49        19.11 o                         
  11   4   2        675.60        735.92       131.36 o                         
  12   4   2        113.07       4112.91      2969.91 o                         
  13   4   2        338.14        424.95        68.47 o                         
 -15   5   2        165.34        159.07        43.78 o                         
 -14   5   2          0.08         12.52        31.82 o                         
 -13   5   2         41.30         52.72        31.31 o                         
 -12   5   2         81.41         77.12        67.68 o                         
 -11   5   2       1356.43       1614.62       105.21 o                         
 -10   5   2        232.08        244.30        37.00 o                         
  -9   5   2        154.69         31.77       214.12 o                         
  -8   5   2        258.52         25.04        50.57 o                         
  -7   5   2       1438.13       1331.04       257.58 o                         
  -6   5   2          0.12        -75.43        77.34 o                         
  -5   5   2       9757.94      10815.95       664.45 o                         
  -4   5   2       5471.64       5506.69       442.64 o                         
  -3   5   2       1658.54       1758.28       117.09 o                         
  -2   5   2        326.66        325.92        51.21 o                         
  -1   5   2       2137.96       1979.85       122.82 o                         
   0   5   2        150.56        136.81        19.21 o                         
   1   5   2        446.63        415.61        35.17 o                         
   2   5   2        209.31        138.77        43.28 o                         
   3   5   2          9.37        -24.61        33.07 o                         
   4   5   2        556.56        344.11        84.61 o                         
   5   5   2        391.50        342.92        90.41 o                         
   6   5   2        778.07        788.48       213.21 o                         
   7   5   2        123.29        111.50        24.85 o                         
   8   5   2        791.11        806.37        71.65 o                         
   9   5   2         64.38         72.50        22.92 o                         
  10   5   2        534.99        581.84        63.03 o                         
  11   5   2         94.54         48.57        34.96 o                         
  12   5   2         79.77       3219.73      2220.74 o                         
  13   5   2        105.13         50.09        21.82 o                         
 -15   6   2         11.70         38.59        24.07 o                         
 -14   6   2         37.33         30.85        25.21 o                         
 -13   6   2        187.47        215.46        81.83 o                         
 -12   6   2        137.51        135.09        66.35 o                         
 -11   6   2        122.04        120.21        55.87 o                         
 -10   6   2          3.81        -18.65        20.17 o                         
  -9   6   2          0.18         66.13        48.22 o                         
  -8   6   2       7135.15       6896.52       633.14 o                         
  -7   6   2          1.86         39.11        79.79 o                         
  -6   6   2       1770.57       1808.20       311.25 o                         
  -5   6   2       3609.36       4208.04       437.15 o                         
  -4   6   2      10488.51      11450.42       487.56 o                         
  -3   6   2         97.66         55.66        27.90 o                         
  -2   6   2       5944.65       5982.15       238.61 o                         
  -1   6   2       1245.29       1233.99       104.63 o                         
   0   6   2          7.83         19.25        20.99 o                         
   1   6   2       1336.96       1063.63        71.78 o                         
   2   6   2       4111.08       3523.60       548.47 o                         
   3   6   2        153.80        139.00        54.29 o                         
   4   6   2          4.92         17.08        27.20 o                         
   5   6   2         12.94         53.31        69.25 o                         
   6   6   2        204.03        254.74       129.59 o                         
   7   6   2        127.65        102.25        23.16 o                         
   8   6   2         53.61         56.20        19.20 o                         
   9   6   2         89.63         85.64        27.05 o                         
  10   6   2         47.15         53.96        20.77 o                         
  11   6   2         28.51         -5.78        33.77 o                         
  12   6   2         24.19       2027.99      2158.29 o                         
 -15   7   2         70.29         55.46        26.63 o                         
 -14   7   2         24.23         -6.05        19.36 o                         
 -13   7   2          9.31          6.97        26.11 o                         
 -12   7   2         60.82         38.69        51.99 o                         
 -11   7   2        123.81        104.21        28.38 o                         
 -10   7   2         15.99          5.91        18.42 o                         
  -9   7   2        591.19        515.01        77.07 o                         
  -8   7   2        106.21         59.21        65.43 o                         
  -7   7   2        131.56         84.79        81.52 o                         
  -6   7   2         78.10         83.35        81.68 o                         
  -5   7   2       6525.60       7150.75       604.05 o                         
  -4   7   2        422.85        299.71        59.23 o                         
  -3   7   2       1434.77       1192.50       139.94 o                         
  -2   7   2         67.81        170.31        60.25 o                         
  -1   7   2        420.75        279.99        71.57 o                         
   0   7   2         14.39          8.49        22.23 o                         
   1   7   2       4041.91       4564.19       498.71 o                         
   2   7   2       1690.51       1668.06       317.49 o                         
   3   7   2        878.67        654.49       215.08 o                         
   4   7   2          9.18         79.24        80.89 o                         
   5   7   2        401.96        408.76       170.30 o                         
   6   7   2       1109.15       1082.91        90.16 o                         
   7   7   2       1650.41       1521.45       104.44 o                         
   8   7   2          0.05         -0.35        13.61 o                         
   9   7   2         71.57        110.80        28.34 o                         
  10   7   2          0.39         16.02        24.65 o                         
  11   7   2         32.81         21.47        42.07 o                         
 -15   8   2         22.44         30.01        18.50 o                         
 -14   8   2          7.24        -24.35        25.11 o                         
 -13   8   2          8.46        -14.67        35.18 o                         
 -12   8   2        271.14        289.96        49.93 o                         
 -11   8   2          0.25        -17.23        17.23 o                         
 -10   8   2        380.23        329.97        68.34 o                         
  -9   8   2        322.16        326.69        58.54 o                         
  -8   8   2       1004.57        889.20       123.36 o                         
  -7   8   2          9.15       -116.79       116.79 o                         
  -6   8   2       1153.48       1228.94       277.54 o                         
  -5   8   2          0.00         23.36        44.18 o                         
  -4   8   2        214.14        295.01       127.73 o                         
  -3   8   2       8171.34       8828.71       407.33 o                         
  -2   8   2       8701.17       8556.41       413.82 o                         
  -1   8   2         81.92         51.48        35.16 o                         
   0   8   2       3117.23       2775.74       311.20 o                         
   1   8   2        359.90        304.81       138.06 o                         
   2   8   2          9.48        -16.28        53.09 o                         
   3   8   2        605.72        523.02       183.97 o                         
   4   8   2       2141.77       2371.84       411.64 o                         
   5   8   2         90.80         63.71        39.08 o                         
   6   8   2        973.08        963.45        79.20 o                         
   7   8   2        254.57        224.69        46.62 o                         
   8   8   2        931.22       1037.49        94.57 o                         
   9   8   2         31.98         37.89        23.98 o                         
  10   8   2         21.84         26.60        28.22 o                         
  11   8   2         15.66        -24.09        24.09 o                         
 -14   9   2        251.51        271.54        61.79 o                         
 -13   9   2        102.75        115.02        56.70 o                         
 -12   9   2         14.06         12.14        21.82 o                         
 -11   9   2        172.63        161.78        35.32 o                         
 -10   9   2        249.27        224.09        58.39 o                         
  -9   9   2        930.49        895.13        75.52 o                         
  -8   9   2        319.23        285.67        40.61 o                         
  -7   9   2        336.09        288.21       112.52 o                         
  -6   9   2       1850.83       1895.06       353.88 o                         
  -5   9   2       4071.23       4205.20       506.40 o                         
  -4   9   2       1309.14       1567.28       296.54 o                         
  -3   9   2        812.39        646.11       118.07 o                         
  -2   9   2       1973.18       1760.19       205.33 o                         
  -1   9   2       1356.79       1125.75       150.01 o                         
   0   9   2       1602.51       1689.64       329.28 o                         
   1   9   2        845.50        874.70       245.11 o                         
   2   9   2       1224.41       1289.77       312.80 o                         
   3   9   2       5691.61       6176.79       702.11 o                         
   4   9   2        326.80        392.71       187.79 o                         
   5   9   2         61.90         19.55        18.65 o                         
   6   9   2         23.58         54.49        24.40 o                         
   7   9   2         70.52         90.84        27.46 o                         
   8   9   2        291.93        314.68        53.69 o                         
   9   9   2         95.05        110.11        46.84 o                         
  10   9   2        122.72         21.96        43.97 o                         
  11   9   2         25.71        107.56        30.02 o                         
 -14  10   2         58.71         44.75        27.09 o                         
 -13  10   2          0.11        -17.78        17.78 o                         
 -12  10   2        386.09        323.21        57.55 o                         
 -11  10   2        198.41        198.64        52.61 o                         
 -10  10   2        559.55        657.09        99.24 o                         
  -9  10   2        142.30         94.07        36.54 o                         
  -8  10   2        178.36        148.58        41.44 o                         
  -7  10   2        286.95        417.15        67.94 o                         
  -6  10   2        516.18        582.82       204.17 o                         
  -5  10   2          0.21         37.39        58.25 o                         
  -4  10   2        810.21        864.93       212.36 o                         
  -3  10   2       1078.87        893.39       148.84 o                         
  -2  10   2       5414.07       5421.04       364.64 o                         
  -1  10   2         69.08          0.78        70.75 o                         
   0  10   2          6.08       -102.49       102.49 o                         
   1  10   2        198.33        222.54       153.82 o                         
   2  10   2        174.44        194.76       131.20 o                         
   3  10   2       2316.18       2369.10       460.08 o                         
   4  10   2       1831.39       2041.37       125.68 o                         
   5  10   2          0.35         18.47        17.12 o                         
   6  10   2        102.08        125.83        35.43 o                         
   7  10   2        696.32        604.89        86.53 o                         
   8  10   2         44.74          4.13        20.08 o                         
   9  10   2          1.65         -6.24        54.03 o                         
  10  10   2         30.99        -40.50        40.50 o                         
 -14  11   2         61.93         41.15        14.31 o                         
 -13  11   2        216.74        198.12        33.69 o                         
 -12  11   2         10.16         25.15        12.54 o                         
 -11  11   2        146.88        131.41        25.36 o                         
 -10  11   2         88.70         60.05        30.75 o                         
  -9  11   2       2833.13       3327.52       287.05 o                         
  -8  11   2          3.43         21.81        22.65 o                         
  -7  11   2        784.33        693.34        90.97 o                         
  -6  11   2        802.52        819.48        93.62 o                         
  -5  11   2       2189.03       2242.90       396.03 o                         
  -4  11   2         54.51       -114.64       114.64 o                         
  -3  11   2       1044.66        857.16       151.88 o                         
  -2  11   2        567.92        503.51       108.69 o                         
  -1  11   2        424.25        434.90       162.13 o                         
   0  11   2          4.49       -108.28       108.28 o                         
   1  11   2       3875.33       3894.89       578.84 o                         
   2  11   2       1765.57       1623.58       189.94 o                         
   3  11   2       3415.72       3395.34       279.34 o                         
   4  11   2        180.59         79.12        64.38 o                         
   5  11   2       3135.15       3477.52       168.33 o                         
   6  11   2        660.58        736.34        77.02 o                         
   7  11   2        173.12        171.26        54.80 o                         
   8  11   2         25.70         66.91        33.85 o                         
   9  11   2         18.59          1.08        24.20 o                         
  10  11   2          0.18        -28.10        28.10 o                         
 -13  12   2        224.30        169.30        46.02 o                         
 -12  12   2        203.41        182.62        35.42 o                         
 -11  12   2        677.13        708.10       130.47 o                         
 -10  12   2       1183.61       1366.81       208.82 o                         
  -9  12   2        169.93        212.02        60.61 o                         
  -8  12   2         38.27         40.86        34.40 o                         
  -7  12   2         26.98         37.05        27.35 o                         
  -6  12   2        407.05        302.03        80.34 o                         
  -5  12   2        703.53        709.87        87.54 o                         
  -4  12   2        257.50        201.16        44.25 o                         
  -3  12   2        795.19        739.14       130.30 o                         
  -2  12   2        574.16        345.72       147.85 o                         
  -1  12   2        627.71        412.95       207.64 o                         
   0  12   2       1258.65       1193.52       161.74 o                         
   1  12   2       1827.45       1612.96       195.97 o                         
   2  12   2          8.71         22.98        81.23 o                         
   3  12   2        601.33        727.47        97.98 o                         
   4  12   2        849.44        847.91       110.99 o                         
   5  12   2        855.77        874.10       107.38 o                         
   6  12   2        319.85        317.00        56.31 o                         
   7  12   2         68.08         33.82        28.10 o                         
   8  12   2          5.68          8.38        36.74 o                         
   9  12   2         88.18        116.77        44.93 o                         
 -13  13   2         12.54         14.18        15.52 o                         
 -12  13   2          2.62         16.66        37.41 o                         
 -11  13   2         60.64         51.83        36.82 o                         
 -10  13   2        179.53        200.77        72.80 o                         
  -9  13   2        512.47        532.65        89.01 o                         
  -8  13   2        121.23        127.71        41.70 o                         
  -7  13   2         17.82         26.24        36.54 o                         
  -6  13   2         17.56         16.66        20.72 o                         
  -5  13   2        217.74        150.98        50.78 o                         
  -4  13   2        865.20        839.67        70.69 o                         
  -3  13   2        832.64        893.73       105.22 o                         
  -2  13   2       3421.60       3293.07       181.43 o                         
  -1  13   2        249.10        228.37        46.44 o                         
   0  13   2       2939.33       2807.64       250.61 o                         
   1  13   2       1587.48       1568.27       192.83 o                         
   2  13   2          6.52         22.83        49.62 o                         
   3  13   2        904.05       1127.55       122.94 o                         
   4  13   2        741.99        882.22       157.31 o                         
   5  13   2          0.32         13.75        27.37 o                         
   6  13   2        243.57        148.92        39.71 o                         
   7  13   2          1.49        -11.70        26.43 o                         
   8  13   2        215.22        256.07        65.30 o                         
   9  13   2         41.18         -3.24        13.94 o                         
 -13  14   2        287.35        172.36        34.23 o                         
 -12  14   2        187.35        227.27        33.29 o                         
 -11  14   2          0.08        -16.10        16.10 o                         
 -10  14   2        229.25        183.49        74.12 o                         
  -9  14   2        326.75        325.20        67.91 o                         
  -8  14   2        103.92        111.95        40.62 o                         
  -7  14   2        819.25        919.22       118.14 o                         
  -6  14   2       2585.10       2982.78       207.72 o                         
  -5  14   2          0.15        -14.27        22.44 o                         
  -4  14   2         69.97         71.99        27.59 o                         
  -3  14   2         94.91         68.61        36.46 o                         
  -2  14   2        679.54        671.26        96.01 o                         
  -1  14   2          5.24         18.87        33.99 o                         
   0  14   2        627.32        747.29       160.35 o                         
   1  14   2          5.53         -8.27        55.87 o                         
   2  14   2          0.12        -19.98        66.76 o                         
   3  14   2         96.96         74.87        56.28 o                         
   4  14   2        141.40        102.75        38.54 o                         
   5  14   2          1.60        -27.12        29.19 o                         
   6  14   2         94.31         77.08        32.69 o                         
   7  14   2         18.88         52.13        35.97 o                         
   8  14   2          1.74          8.23        16.84 o                         
 -12  15   2          7.12         -2.38         9.24 o                         
 -11  15   2         51.44         15.61        16.72 o                         
 -10  15   2         96.07        109.55        43.92 o                         
  -9  15   2         44.55         39.33        24.10 o                         
  -8  15   2         17.22         33.42        33.36 o                         
  -7  15   2        345.81        431.25        76.46 o                         
  -6  15   2       1200.92       1327.38       137.89 o                         
  -5  15   2        750.27        778.64       103.14 o                         
  -4  15   2          4.33        -11.72        24.43 o                         
  -3  15   2        498.96        496.29        83.67 o                         
  -2  15   2         96.51         81.25        30.70 o                         
  -1  15   2        163.11        113.25        47.48 o                         
   0  15   2       1126.68       1274.96       210.03 o                         
   1  15   2          0.51         39.51        30.98 o                         
   2  15   2        905.03       1136.18       124.66 o                         
   3  15   2         50.21         16.97        49.72 o                         
   4  15   2        160.03        112.76        44.30 o                         
   5  15   2         34.33         56.39        30.47 o                         
   6  15   2         92.09        149.15        61.95 o                         
   7  15   2        121.25        174.18        42.34 o                         
 -12  16   2          0.04        -12.62        12.62 o                         
 -11  16   2         25.92         13.98        21.81 o                         
 -10  16   2        394.14        338.94        79.85 o                         
  -9  16   2        139.49        114.50        46.15 o                         
  -8  16   2        212.81        253.12        52.65 o                         
  -7  16   2         20.96         14.46        26.13 o                         
  -6  16   2        753.97        820.78       100.94 o                         
  -5  16   2         37.97         23.65        24.52 o                         
  -4  16   2        102.23         80.45        30.91 o                         
  -3  16   2        363.98        432.12        76.95 o                         
  -2  16   2         11.09         17.10        21.93 o                         
  -1  16   2        230.78        271.46        58.30 o                         
   0  16   2        116.49         66.04        52.49 o                         
   1  16   2         41.46        -12.13        23.28 o                         
   2  16   2         89.35         70.23        50.51 o                         
   3  16   2        679.15        704.98        92.62 o                         
   4  16   2          2.90         -1.44        17.83 o                         
   5  16   2         49.97         35.96        49.55 o                         
   6  16   2         12.99          7.41        18.14 o                         
 -11  17   2         36.80         28.27        14.72 o                         
 -10  17   2        171.88        106.30        20.38 o                         
  -9  17   2         56.18         33.41        16.86 o                         
  -8  17   2        138.02        129.93        34.55 o                         
  -7  17   2        431.67        551.06        73.21 o                         
  -6  17   2          1.08         -9.96        21.26 o                         
  -5  17   2         55.79         82.48        58.12 o                         
  -4  17   2        127.49         96.44        51.66 o                         
  -3  17   2        646.42        568.45        81.47 o                         
  -2  17   2         71.79         26.11        59.69 o                         
  -1  17   2        251.62        268.40        56.42 o                         
   0  17   2        202.63        206.35        81.91 o                         
   1  17   2         14.38         53.55        30.52 o                         
   2  17   2         12.57         -1.10        27.62 o                         
   3  17   2        105.30         81.37        29.64 o                         
   4  17   2         18.14         13.74        12.89 o                         
   5  17   2          0.53          6.32        12.92 o                         
  -9  18   2        304.82        235.61        53.59 o                         
  -8  18   2        126.06        135.77        35.76 o                         
  -7  18   2         22.36         22.52        19.72 o                         
  -6  18   2        221.27        342.04        83.16 o                         
  -5  18   2         99.85        104.55        48.27 o                         
  -4  18   2        345.67        399.63        89.14 o                         
  -3  18   2        123.98        186.97        47.82 o                         
  -2  18   2         67.50         86.51        25.17 o                         
  -1  18   2         43.37         19.08        36.82 o                         
   0  18   2        197.63        190.88        49.95 o                         
   1  18   2         73.50         43.53        27.51 o                         
   2  18   2        141.24        201.86        38.77 o                         
   3  18   2          7.66        -13.45        13.45 o                         
   4  18   2          2.00          9.00        11.56 o                         
  -8  19   2         12.22         43.38        22.04 o                         
  -7  19   2        444.17        405.44        74.36 o                         
  -6  19   2         40.70         49.97        36.64 o                         
  -5  19   2        204.20        284.71        69.44 o                         
  -4  19   2         34.29         45.16        32.87 o                         
  -3  19   2        143.24        145.25        48.64 o                         
  -2  19   2         16.97        -13.65        13.65 o                         
  -1  19   2        265.16        353.25        61.70 o                         
   0  19   2         56.02         34.62        25.13 o                         
   1  19   2          1.05         19.51        18.09 o                         
   2  19   2         24.65         22.10        17.18 o                         
  -6  20   2         84.36         47.11        23.36 o                         
  -5  20   2        125.01         60.73        25.41 o                         
  -4  20   2        294.15        449.01       153.39 o                         
  -3  20   2          2.18        -18.03        35.51 o                         
  -2  20   2        406.24        520.18        53.36 o                         
  -2 -20   3          0.47        -22.27        22.27 o                         
  -1 -20   3         57.04         66.95        28.82 o                         
   0 -20   3         77.79         57.20        27.41 o                         
   1 -20   3         20.78         29.23        15.61 o                         
   2 -20   3        133.21        121.34        34.12 o                         
   3 -20   3        129.21        100.25        32.12 o                         
   4 -20   3          6.20         -9.11        12.14 o                         
   5 -20   3        459.35        594.08        81.86 o                         
   6 -20   3          0.68        -10.32        13.88 o                         
   7 -20   3          3.69          9.44        12.36 o                         
  -4 -19   3         14.40         30.09        18.88 o                         
  -3 -19   3         31.30         -0.93        14.50 o                         
  -2 -19   3         21.94         59.82        33.51 o                         
  -1 -19   3         51.22         53.91        30.36 o                         
   0 -19   3         77.03         55.58        29.79 o                         
   1 -19   3          2.80         -7.49        12.65 o                         
   2 -19   3         83.92         84.19        27.11 o                         
   3 -19   3        100.22        128.53        52.17 o                         
   4 -19   3          5.66         38.75        32.70 o                         
   5 -19   3         36.94         -0.99        20.70 o                         
   6 -19   3        249.61        286.11        67.89 o                         
   7 -19   3          9.15         10.97        21.72 o                         
   8 -19   3         79.00         42.31        38.64 o                         
  -5 -18   3          8.50         11.34        15.23 o                         
  -4 -18   3         15.33         33.03        39.47 o                         
  -3 -18   3         28.51         89.33        26.72 o                         
  -2 -18   3        105.29        123.18        32.16 o                         
  -1 -18   3        237.10        289.10        49.65 o                         
   0 -18   3          6.33        -19.56        19.56 o                         
   1 -18   3         10.11          5.32        12.89 o                         
   2 -18   3         27.23          4.67        18.30 o                         
   3 -18   3          4.55          0.12        32.43 o                         
   4 -18   3          3.43        -26.90        26.90 o                         
   5 -18   3        749.77       1067.36       153.93 o                         
   6 -18   3         17.83         -9.51        25.13 o                         
   7 -18   3        143.30        143.70        33.35 o                         
   8 -18   3          6.04        -17.18        17.18 o                         
   9 -18   3        116.12        123.87        36.13 o                         
  10 -18   3          1.30         13.54        13.32 o                         
  -6 -17   3          3.21          3.84         9.61 o                         
  -5 -17   3          3.23          7.30        15.00 o                         
  -4 -17   3        299.88        380.31        55.33 o                         
  -3 -17   3         13.68         10.15        23.97 o                         
  -2 -17   3          2.39        -25.81        25.81 o                         
  -1 -17   3         98.87         94.96        36.38 o                         
   0 -17   3        172.50        239.86        40.77 o                         
   1 -17   3         10.59        -22.47        22.47 o                         
   2 -17   3        265.50        253.52        56.00 o                         
   3 -17   3        164.39        125.17        59.33 o                         
   4 -17   3          0.12         11.73        38.31 o                         
   5 -17   3         81.36         59.14        48.37 o                         
   6 -17   3        156.16        152.23        55.15 o                         
   7 -17   3          2.19         28.46        28.38 o                         
   8 -17   3        644.81        813.72        84.86 o                         
   9 -17   3          7.03          6.81        21.79 o                         
  10 -17   3         34.30         30.73        20.36 o                         
  11 -17   3          1.88          5.75        10.33 o                         
  -7 -16   3         67.66         48.05        33.94 o                         
  -6 -16   3        134.98        186.42        38.70 o                         
  -5 -16   3        225.58        336.13        54.79 o                         
  -4 -16   3          0.36        -22.05        22.05 o                         
  -3 -16   3        117.37        150.41        45.57 o                         
  -2 -16   3          3.43         -0.29        21.38 o                         
  -1 -16   3        248.87        262.74        43.31 o                         
   0 -16   3          2.91        -30.22        30.22 o                         
   1 -16   3        221.36        329.06        68.91 o                         
   2 -16   3         60.06         67.73        27.46 o                         
   3 -16   3       1354.23       1501.33       202.84 o                         
   4 -16   3        323.59        371.52       109.10 o                         
   5 -16   3         22.78        -35.37        40.96 o                         
   6 -16   3         49.80         15.60        31.76 o                         
   7 -16   3        151.86        174.00        48.67 o                         
   8 -16   3         35.67         61.49        30.00 o                         
   9 -16   3        120.64        107.27        30.40 o                         
  10 -16   3         46.96         39.18        21.14 o                         
  11 -16   3          6.71          8.44        15.35 o                         
  -8 -15   3        491.70        522.68        60.30 o                         
  -7 -15   3         86.68        139.19        83.64 o                         
  -6 -15   3         10.22         -0.14        29.57 o                         
  -5 -15   3          0.10          7.27        19.43 o                         
  -4 -15   3        555.70        708.46       135.16 o                         
  -3 -15   3        711.45        722.09        97.98 o                         
  -2 -15   3         78.20         92.19        39.57 o                         
  -1 -15   3         26.68         29.57        24.31 o                         
   0 -15   3        203.51        163.46        44.39 o                         
   1 -15   3       1451.34       1640.06       147.29 o                         
   2 -15   3       2970.95       3196.71       204.22 o                         
   3 -15   3        396.31        521.87       124.26 o                         
   4 -15   3        348.28        314.42        62.38 o                         
   5 -15   3          0.11          3.82        40.00 o                         
   6 -15   3         75.32         68.49        36.30 o                         
   7 -15   3         64.46         43.01        24.29 o                         
   8 -15   3         27.89         15.61        37.16 o                         
   9 -15   3         15.14          3.14        24.17 o                         
  10 -15   3         39.55        -15.69        38.24 o                         
  11 -15   3         40.87         31.99        39.26 o                         
  12 -15   3         64.03         34.19        20.43 o                         
  -9 -14   3        206.58        115.37        27.67 o                         
  -8 -14   3          9.01         14.10        19.95 o                         
  -7 -14   3         41.86         53.02        29.98 o                         
  -6 -14   3         50.66         42.37        35.13 o                         
  -5 -14   3        378.71        392.15        77.13 o                         
  -4 -14   3        163.94        130.95        38.53 o                         
  -3 -14   3          1.05          3.16        28.02 o                         
  -2 -14   3          0.39          7.93        29.84 o                         
  -1 -14   3        348.22        387.02        68.42 o                         
   0 -14   3        109.54         85.35        30.74 o                         
   1 -14   3       5159.06       5320.91       237.80 o                         
   2 -14   3       1679.64       1638.43       139.85 o                         
   3 -14   3        651.80        604.20       128.32 o                         
   4 -14   3       1568.17       1712.77       142.37 o                         
   5 -14   3        151.05        130.11        64.29 o                         
   6 -14   3        156.90        108.42        58.55 o                         
   7 -14   3        355.29        355.08        95.87 o                         
   8 -14   3        330.63        366.03        74.92 o                         
   9 -14   3        114.43        109.29        50.13 o                         
  10 -14   3        536.35        564.99        76.40 o                         
  11 -14   3         20.38         23.54        47.89 o                         
  12 -14   3         25.72          4.10        20.74 o                         
 -10 -13   3         22.60        120.82        22.21 o                         
  -9 -13   3         57.42          8.55        18.08 o                         
  -8 -13   3         56.72         67.29        19.03 o                         
  -7 -13   3         40.42          7.13        22.87 o                         
  -6 -13   3          3.57        -35.21        35.21 o                         
  -5 -13   3        100.28        125.75        41.72 o                         
  -4 -13   3        451.34        380.88        70.19 o                         
  -3 -13   3        146.05         88.78        48.90 o                         
  -2 -13   3        735.71        723.51       126.30 o                         
  -1 -13   3        166.41        143.01        32.89 o                         
   0 -13   3        302.79        403.83        62.63 o                         
   1 -13   3        367.01        323.99        51.65 o                         
   2 -13   3        521.52        472.81        54.50 o                         
   3 -13   3        138.73         68.04        35.15 o                         
   4 -13   3        628.09        582.92        84.94 o                         
   5 -13   3        130.86        161.13        46.18 o                         
   6 -13   3       1396.36       1595.90       143.14 o                         
   7 -13   3       1575.07       1624.38       200.36 o                         
   8 -13   3         93.71         71.22        32.64 o                         
   9 -13   3         13.42          3.35        20.20 o                         
  10 -13   3         14.61         21.82        24.40 o                         
  11 -13   3        108.30         77.26        30.73 o                         
  12 -13   3        344.80        390.97        52.77 o                         
  13 -13   3         35.01         28.43        10.31 o                         
 -10 -12   3         65.69        -22.58        22.58 o                         
  -9 -12   3          0.24        -16.25        16.25 o                         
  -8 -12   3        104.92         45.94        22.73 o                         
  -7 -12   3         30.22         16.20        13.24 o                         
  -6 -12   3          0.08         -2.51        33.68 o                         
  -5 -12   3        403.29        426.30        73.84 o                         
  -4 -12   3         84.35         50.79        21.65 o                         
  -3 -12   3        588.32        539.74        73.10 o                         
  -2 -12   3         32.91         61.91        32.68 o                         
  -1 -12   3       1116.08       1060.55       141.16 o                         
   0 -12   3        260.33        185.15       115.95 o                         
   1 -12   3        336.60        311.33       141.38 o                         
   2 -12   3          1.92        -46.04        46.04 o                         
   3 -12   3          4.02        -41.58        57.11 o                         
   4 -12   3         16.08         -8.59        22.21 o                         
   5 -12   3       3258.36       3092.49       189.53 o                         
   6 -12   3         92.74         72.93        23.89 o                         
   7 -12   3       1037.81       1226.55       118.77 o                         
   8 -12   3         21.35        -21.60        21.60 o                         
   9 -12   3        124.24         77.68        48.84 o                         
  10 -12   3        295.81        343.06        70.38 o                         
  11 -12   3         97.18        124.41        40.63 o                         
  12 -12   3          0.72        -16.51        40.00 o                         
  13 -12   3          5.04         -9.96         9.96 o                         
 -10 -11   3         34.36         19.36        12.18 o                         
  -9 -11   3         86.68        105.53        34.20 o                         
  -8 -11   3         62.58        104.23        35.90 o                         
  -7 -11   3          4.97          2.73        16.90 o                         
  -6 -11   3        236.06        277.75        45.21 o                         
  -5 -11   3          6.80         53.86        29.87 o                         
  -4 -11   3         11.40         -0.01        23.90 o                         
  -3 -11   3        383.49        364.27       105.45 o                         
  -2 -11   3       1455.34       1217.04       310.12 o                         
  -1 -11   3        487.95         25.57        58.62 o                         
   0 -11   3        927.11       1009.30       268.41 o                         
   1 -11   3         35.51         -5.27        40.40 o                         
   2 -11   3        130.67         96.09        61.59 o                         
   3 -11   3       1707.11       1564.18       192.82 o                         
   4 -11   3        214.46         95.18        84.86 o                         
   5 -11   3         27.33         89.11        85.25 o                         
   6 -11   3         12.73         34.87        28.77 o                         
   7 -11   3        275.12        211.42        49.88 o                         
   8 -11   3        321.77        379.35        52.46 o                         
   9 -11   3          2.15          5.14        25.46 o                         
  10 -11   3        713.81        878.47       162.95 o                         
  11 -11   3         52.65         79.07        35.56 o                         
  12 -11   3         42.13         62.34        33.43 o                         
  13 -11   3         28.53          8.58        26.07 o                         
  14 -11   3          1.87        -16.92        16.92 o                         
 -11 -10   3          1.74         40.27        25.19 o                         
 -10 -10   3         21.20         -4.90        24.66 o                         
  -9 -10   3          0.36         15.20        28.72 o                         
  -8 -10   3         81.47        108.11        39.05 o                         
  -7 -10   3         70.83         59.03        20.85 o                         
  -6 -10   3         74.19         64.56        26.30 o                         
  -5 -10   3        360.68        277.86        65.12 o                         
  -4 -10   3          1.53        -31.08        58.11 o                         
  -3 -10   3         96.96        136.74       106.44 o                         
  -2 -10   3         68.54       -100.30       100.30 o                         
  -1 -10   3        547.13        415.05       157.09 o                         
   0 -10   3         83.68         72.57        21.13 o                         
   1 -10   3       3674.06       3285.36       282.29 o                         
   2 -10   3         14.74        -20.52        43.14 o                         
   3 -10   3          0.39        -78.31        78.31 o                         
   4 -10   3         25.27         71.81        62.58 o                         
   5 -10   3       1275.45       1321.80       310.22 o                         
   6 -10   3       1762.76       1553.40       352.86 o                         
   7 -10   3         55.17         -0.53        27.43 o                         
   8 -10   3        162.58         69.46        43.26 o                         
   9 -10   3          0.01        -38.77        46.86 o                         
  10 -10   3         42.83        -14.07        52.22 o                         
  11 -10   3       1090.40       1215.67       131.85 o                         
  12 -10   3        121.42         82.46        62.08 o                         
  13 -10   3        297.17        462.35        98.12 o                         
  14 -10   3         16.48          1.50        11.45 o                         
 -11  -9   3          3.11        -10.38        15.71 o                         
 -10  -9   3          4.78          2.64        22.69 o                         
  -9  -9   3         45.77         60.57        23.80 o                         
  -8  -9   3         12.82          7.81        14.97 o                         
  -7  -9   3        155.51        174.30        25.92 o                         
  -6  -9   3          0.87        -27.34        56.34 o                         
  -5  -9   3        509.14        610.00       209.24 o                         
  -4  -9   3        353.84        268.22       117.85 o                         
  -3  -9   3        432.87        239.98       136.72 o                         
  -2  -9   3        116.42         36.17        45.77 o                         
  -1  -9   3         66.78         -5.05        52.36 o                         
   0  -9   3        131.08         36.48        43.09 o                         
   1  -9   3         95.30         30.84        45.46 o                         
   2  -9   3        325.67        215.63       126.72 o                         
   3  -9   3       2023.60       1895.28       205.22 o                         
   4  -9   3       1883.22       2083.83       355.82 o                         
   5  -9   3          2.42         54.27        46.61 o                         
   6  -9   3        572.42        615.14       206.08 o                         
   7  -9   3         76.57        -95.26        95.26 o                         
   8  -9   3         81.76        120.31        82.39 o                         
   9  -9   3        794.02        747.97        94.98 o                         
  10  -9   3        433.34        395.04       117.95 o                         
  11  -9   3         24.64         24.43        22.41 o                         
  12  -9   3          0.13        -17.00        18.60 o                         
  13  -9   3         14.79         32.04        26.41 o                         
  14  -9   3        445.17        642.03        98.28 o                         
 -11  -8   3         16.54         17.30        16.46 o                         
 -10  -8   3          2.41         -2.35        15.44 o                         
  -9  -8   3         85.04         86.61        26.48 o                         
  -8  -8   3        296.86        300.33        43.31 o                         
  -7  -8   3        125.28         65.87        37.96 o                         
  -6  -8   3         35.99         70.10        38.97 o                         
  -5  -8   3          1.47        -69.32        74.46 o                         
  -4  -8   3        485.67        543.03       178.82 o                         
  -3  -8   3       1254.96        881.58       229.29 o                         
  -2  -8   3       1136.23       1105.69       252.81 o                         
  -1  -8   3         23.58         -6.45        18.97 o                         
   0  -8   3        295.85        328.69        79.44 o                         
   1  -8   3       1460.61       1134.06       148.92 o                         
   2  -8   3        170.88         68.58        34.63 o                         
   3  -8   3        628.00        566.72       106.66 o                         
   4  -8   3        204.28        193.67        73.01 o                         
   5  -8   3        556.17        516.13       101.88 o                         
   6  -8   3       1724.22       1517.06       198.30 o                         
   7  -8   3       1225.36       1016.34       262.11 o                         
   8  -8   3        649.62        804.34       108.54 o                         
   9  -8   3        140.64        138.51        39.43 o                         
  10  -8   3        126.80        161.81        42.52 o                         
  11  -8   3        107.70        133.77        80.83 o                         
  12  -8   3        223.61        268.22        93.53 o                         
  13  -8   3         45.34        117.85        54.74 o                         
  14  -8   3          1.27        -13.43        26.12 o                         
 -12  -7   3         22.12         30.66        19.07 o                         
 -11  -7   3         19.42        -18.66        18.66 o                         
 -10  -7   3        411.72        500.94        67.31 o                         
  -9  -7   3        344.41        396.37        52.36 o                         
  -8  -7   3        182.69        160.03        28.28 o                         
  -7  -7   3         60.82         32.66        19.02 o                         
  -6  -7   3        718.24        568.48       195.08 o                         
  -5  -7   3          0.23        -78.44        78.50 o                         
  -4  -7   3         16.40        -43.18        87.72 o                         
  -3  -7   3        396.76        270.29       117.90 o                         
  -2  -7   3       1117.65       1029.54       234.85 o                         
  -1  -7   3        364.93        220.26        58.63 o                         
   0  -7   3       3655.45       3412.53       347.09 o                         
   1  -7   3        449.73        301.28        77.96 o                         
   2  -7   3       5713.25       6343.59       351.02 o                         
   3  -7   3         79.96        110.62        36.56 o                         
   4  -7   3        254.11        333.22        84.35 o                         
   5  -7   3         54.09         41.31        30.44 o                         
   6  -7   3       1839.58       1762.30       221.95 o                         
   7  -7   3          8.51         14.81       100.33 o                         
   8  -7   3        933.70        697.35       213.20 o                         
   9  -7   3         34.58        -23.85        25.98 o                         
  10  -7   3        158.71        151.43        32.63 o                         
  11  -7   3       1210.08       1706.14       147.65 o                         
  12  -7   3         29.76         15.89        19.24 o                         
  13  -7   3         76.72         77.84        28.73 o                         
  14  -7   3         51.57        110.54        45.14 o                         
 -13  -6   3        248.32        317.17        57.96 o                         
 -12  -6   3          0.23         -4.75        17.45 o                         
 -11  -6   3         11.42        -26.25        26.25 o                         
 -10  -6   3         55.63         43.34        28.66 o                         
  -9  -6   3          0.87        -12.50        14.11 o                         
  -8  -6   3          6.17         -2.16        16.37 o                         
  -7  -6   3        486.26        163.27       153.24 o                         
  -6  -6   3        308.46        177.30       102.62 o                         
  -5  -6   3        806.06        603.26       162.71 o                         
  -4  -6   3        586.30        631.16       171.81 o                         
  -3  -6   3      10386.29      12020.40       741.61 o                         
  -2  -6   3         34.62         53.74        31.08 o                         
  -1  -6   3         17.47        -66.61        71.45 o                         
   0  -6   3        560.62        581.24       147.65 o                         
   1  -6   3          1.31          3.12        52.60 o                         
   2  -6   3       7170.88       8339.80       247.71 o                         
   3  -6   3          7.24         36.48        23.49 o                         
   4  -6   3       3244.94       3063.48       247.38 o                         
   5  -6   3        384.23        325.52        84.60 o                         
   6  -6   3        812.95        642.28       127.05 o                         
   7  -6   3       1568.06       1425.40       209.40 o                         
   8  -6   3         23.36         31.61        35.56 o                         
   9  -6   3          4.73          4.40        17.20 o                         
  10  -6   3         20.70          1.51        20.91 o                         
  11  -6   3        565.35        638.20        94.51 o                         
  12  -6   3         20.49          3.63        24.01 o                         
  13  -6   3         74.51         75.80        26.68 o                         
  14  -6   3         97.17         92.44        23.22 o                         
 -13  -5   3          2.44        -10.13        24.12 o                         
 -12  -5   3         41.72         44.12        29.26 o                         
 -11  -5   3         28.33         15.46        39.56 o                         
 -10  -5   3        302.49        305.49        43.82 o                         
  -9  -5   3         28.64         49.10        18.63 o                         
  -8  -5   3         77.27         51.21        16.84 o                         
  -7  -5   3        513.17        416.65        99.07 o                         
  -6  -5   3       4338.33       4415.12       346.28 o                         
  -5  -5   3        203.58        199.95        92.75 o                         
  -4  -5   3       3303.31       3314.09       372.16 o                         
  -3  -5   3        326.10        163.88        48.28 o                         
  -2  -5   3       2350.92       2391.28       292.65 o                         
  -1  -5   3       2548.04       2953.44       318.00 o                         
   0  -5   3       3072.11       2692.41       285.47 o                         
   1  -5   3       4472.74       5684.09       401.16 o                         
   2  -5   3        478.50        320.37        56.89 o                         
   3  -5   3         25.97         18.35        21.62 o                         
   4  -5   3       2245.57       1835.90       325.81 o                         
   5  -5   3         15.57         33.50        32.48 o                         
   6  -5   3         84.82        176.59        72.15 o                         
   7  -5   3        188.49        182.80        62.04 o                         
   8  -5   3        149.93        248.45        79.92 o                         
   9  -5   3        456.18        461.62       112.91 o                         
  10  -5   3        596.78        716.37        86.30 o                         
  11  -5   3        869.71        977.04       115.98 o                         
  12  -5   3         15.21         17.59        23.01 o                         
  13  -5   3          2.25        -16.56        23.19 o                         
  14  -5   3         39.64         17.53        36.39 o                         
 -14  -4   3          6.34        -27.10        27.10 o                         
 -13  -4   3         18.46          9.45        18.50 o                         
 -12  -4   3        213.52        246.72        59.03 o                         
 -11  -4   3        171.80        185.93        33.96 o                         
 -10  -4   3         54.17         55.95        24.65 o                         
  -9  -4   3        341.03        297.97        32.70 o                         
  -8  -4   3         13.95         23.23        43.41 o                         
  -7  -4   3       2562.65       2452.55       377.79 o                         
  -6  -4   3        214.05         47.33       150.19 o                         
  -5  -4   3        512.91        454.86        98.64 o                         
  -4  -4   3       6061.54       6392.01       343.98 o                         
  -3  -4   3       2360.71       2378.30       192.78 o                         
  -2  -4   3        129.43         77.20        61.76 o                         
  -1  -4   3        211.95         91.41        59.23 o                         
   0  -4   3      22395.41      24388.92       798.20 o                         
   1  -4   3       6614.30       6778.16       376.35 o                         
   2  -4   3       8051.60       7180.48       337.59 o                         
   3  -4   3      14684.57      14795.33      1821.21 o                         
   4  -4   3        649.80        482.73       148.79 o                         
   5  -4   3        203.34        202.30        73.43 o                         
   6  -4   3        433.77        428.63       101.66 o                         
   7  -4   3          5.00         32.42        56.32 o                         
   8  -4   3        960.62        852.00       154.53 o                         
   9  -4   3        189.86        208.65        61.91 o                         
  10  -4   3         13.70         -4.80        20.78 o                         
  11  -4   3         24.41         46.06        31.36 o                         
  12  -4   3         93.45         93.38        34.94 o                         
  13  -4   3          5.54         24.32        29.48 o                         
  14  -4   3        118.91        138.51        29.80 o                         
 -14  -3   3        219.78        229.18        53.37 o                         
 -13  -3   3          0.19          1.94        14.86 o                         
 -12  -3   3         66.86          9.82        17.95 o                         
 -11  -3   3         33.50         43.76        20.91 o                         
 -10  -3   3        234.82        230.15        31.78 o                         
  -9  -3   3         30.82         23.21        17.70 o                         
  -8  -3   3        291.93        285.44       138.80 o                         
  -7  -3   3         18.21         -3.08        39.73 o                         
  -6  -3   3       1954.32       2060.31       173.01 o                         
  -5  -3   3        964.05        857.38       131.62 o                         
  -4  -3   3       1003.61        868.04        68.20 o                         
  -3  -3   3       5704.62       6004.09       281.57 o                         
  -2  -3   3       4762.04       4337.06       479.96 o                         
  -1  -3   3       1607.88       2201.70       229.76 o                         
   0  -3   3       1180.32        742.51       132.30 o                         
   1  -3   3      12660.37      11817.94       426.20 o                         
   2  -3   3       3004.40       2366.90       176.80 o                         
   3  -3   3      15796.51      14309.57      3023.09 o                         
   4  -3   3        389.57        379.52        85.52 o                         
   5  -3   3         29.89         14.20        45.10 o                         
   6  -3   3        285.42        192.50        66.17 o                         
   7  -3   3         10.21          8.78        57.94 o                         
   8  -3   3         78.54        -57.65        57.65 o                         
   9  -3   3        443.70        436.95        79.45 o                         
  10  -3   3        121.55        152.83        42.75 o                         
  11  -3   3        371.76        390.40        74.66 o                         
  12  -3   3         26.20         29.03        16.38 o                         
  13  -3   3          5.27         -3.07        14.02 o                         
  14  -3   3         25.71         28.84        16.20 o                         
 -14  -2   3         10.97         35.85        29.63 o                         
 -13  -2   3         47.85         70.43        22.94 o                         
 -12  -2   3        305.72        275.22        48.27 o                         
 -11  -2   3        337.03        405.04        49.28 o                         
 -10  -2   3        684.13        727.17        54.33 o                         
  -9  -2   3        703.15        728.05        47.27 o                         
  -8  -2   3        462.59        461.02       155.73 o                         
  -7  -2   3         36.36         21.07        36.12 o                         
  -6  -2   3         92.43         38.84        35.94 o                         
  -5  -2   3         25.03         15.77        22.12 o                         
  -4  -2   3       5698.99       5273.47       214.13 o                         
  -3  -2   3      18251.45      18839.70      1082.39 o                         
  -2  -2   3        664.18        777.53        83.36 o                         
  -1  -2   3       3167.84       2488.68       212.74 o                         
   0  -2   3       8086.95       6657.54       301.36 o                         
   1  -2   3       3972.68       3288.42       213.28 o                         
   2  -2   3      66822.40      63385.91       834.13 o                         
   3  -2   3      11317.69       9423.78      1011.31 o                         
   4  -2   3        432.55        361.39        62.75 o                         
   5  -2   3        174.63        218.96        41.01 o                         
   6  -2   3       3187.32       3023.53       358.16 o                         
   7  -2   3        792.89        764.52       106.92 o                         
   8  -2   3        739.59        711.56       154.48 o                         
   9  -2   3          3.02        -22.00        22.00 o                         
  10  -2   3       1049.85       1135.22        92.05 o                         
  11  -2   3        216.96        247.80        59.81 o                         
  12  -2   3        162.10        191.71        50.61 o                         
  13  -2   3         41.52         14.75        18.67 o                         
  14  -2   3         15.40         -9.08        15.79 o                         
 -15  -1   3          0.51          6.85         8.00 o                         
 -14  -1   3         56.87         48.60        20.89 o                         
 -13  -1   3         98.90         84.81        26.68 o                         
 -12  -1   3          0.26         -3.83        17.06 o                         
 -11  -1   3          2.07         -7.69        15.31 o                         
 -10  -1   3         22.43         20.71        21.42 o                         
  -9  -1   3        103.20         63.08        16.47 o                         
  -8  -1   3        462.04        310.13       150.50 o                         
  -7  -1   3       2948.54       2931.16       385.41 o                         
  -6  -1   3       2562.84       2564.84       143.35 o                         
  -5  -1   3       1623.75       1712.65        87.79 o                         
  -4  -1   3          3.07         -6.12        13.08 o                         
  -3  -1   3       2099.20       2205.76       139.74 o                         
  -2  -1   3      18378.64      17955.46       913.04 o                         
  -1  -1   3       2899.10       2125.41       162.48 o                         
   0  -1   3      15514.94      14258.35       425.67 o                         
   1  -1   3        734.87        604.42        88.43 o                         
   2  -1   3      22947.09      19639.02       484.34 o                         
   3  -1   3          4.67         12.93        26.62 o                         
   4  -1   3        550.94        567.18        68.90 o                         
   5  -1   3       6743.73       6682.08       260.59 o                         
   6  -1   3      12284.97      11804.39      1002.62 o                         
   7  -1   3        444.21        414.11       105.48 o                         
   8  -1   3          3.52         12.13        76.59 o                         
   9  -1   3         46.29         13.80        21.21 o                         
  10  -1   3        314.34        306.60        48.38 o                         
  11  -1   3         24.55         20.74        20.99 o                         
  12  -1   3         83.46         78.05        37.72 o                         
  13  -1   3         21.30         25.67        46.24 o                         
  14  -1   3         49.99         75.00        35.21 o                         
 -15   0   3        120.38        114.89        32.18 o                         
 -14   0   3          5.23          9.57        11.53 o                         
 -13   0   3         28.99         10.95        16.02 o                         
 -12   0   3        252.31        333.35        55.85 o                         
 -11   0   3          8.74         15.53        16.18 o                         
 -10   0   3        553.98        589.51        54.36 o                         
  -9   0   3         27.20        -11.31        37.64 o                         
  -8   0   3         21.62        -35.60        54.01 o                         
  -7   0   3       2071.14       1833.88       222.90 o                         
  -6   0   3         39.10         30.19        29.79 o                         
  -5   0   3         17.45         25.18        14.11 o                         
  -4   0   3       5467.66       5512.92       176.31 o                         
  -3   0   3      24754.80      25181.90       930.12 o                         
  -2   0   3        298.45        248.61        40.93 o                         
  -1   0   3       4966.37       4527.36       230.63 o                         
   0   0   3        557.72        280.18        64.31 o                         
   1   0   3         83.65         47.28        14.51 o                         
   2   0   3       4786.81       4391.77       283.34 o                         
   3   0   3       7498.60       7190.78       233.60 o                         
   4   0   3       1767.40       1950.18       107.78 o                         
   5   0   3       4284.90       4220.81       187.86 o                         
   6   0   3       1870.94       1979.87       153.48 o                         
   7   0   3        123.55         11.12        66.61 o                         
   8   0   3          1.19         65.19        47.97 o                         
   9   0   3        465.54        364.39        36.70 o                         
  10   0   3         26.19         13.31        18.35 o                         
  11   0   3         56.95         39.28        25.81 o                         
  12   0   3        162.42        129.93        53.01 o                         
  13   0   3         88.94         61.74        32.46 o                         
  14   0   3          0.62        -16.28        16.28 o                         
 -15   1   3          3.15          0.33        13.16 o                         
 -14   1   3         35.70         10.00        32.09 o                         
 -13   1   3         44.59         26.19        23.47 o                         
 -12   1   3          8.57          3.98        14.93 o                         
 -11   1   3        422.20        388.68        47.23 o                         
 -10   1   3         39.66         60.20        17.62 o                         
  -9   1   3         34.48        -29.75        53.88 o                         
  -8   1   3       1656.05       1359.14       271.62 o                         
  -7   1   3        710.04        510.54        97.81 o                         
  -6   1   3        182.08        145.68        62.29 o                         
  -5   1   3         96.52         43.96        17.41 o                         
  -4   1   3       2568.69       2196.14       103.04 o                         
  -3   1   3       1230.92       1146.62        74.83 o                         
  -2   1   3      30646.10      29845.50       550.54 o                         
  -1   1   3          4.06        -20.31        23.25 o                         
   0   1   3         99.89        128.40        52.75 o                         
   1   1   3       3084.33       3109.61       121.15 o                         
   2   1   3      27898.92      28175.54       526.83 o                         
   3   1   3      13813.45      15297.58       428.24 o                         
   4   1   3        294.68        255.53        38.02 o                         
   5   1   3       9206.52      10346.20       341.49 o                         
   6   1   3        757.10        704.26        97.28 o                         
   7   1   3        341.53        273.83        81.91 o                         
   8   1   3       1748.71       1990.87       245.18 o                         
   9   1   3        373.69        375.30        37.70 o                         
  10   1   3         56.99         33.41        22.07 o                         
  11   1   3        332.98        384.77        56.57 o                         
  12   1   3        762.75        948.58       159.75 o                         
  13   1   3        159.72        217.51        65.14 o                         
  14   1   3         56.88         43.38        21.20 o                         
 -15   2   3         44.57         50.56        15.64 o                         
 -14   2   3         62.80         41.91        29.73 o                         
 -13   2   3          5.76          9.78        17.36 o                         
 -12   2   3         92.05         84.31        22.08 o                         
 -11   2   3          2.20         -0.41        16.28 o                         
 -10   2   3         44.19         51.25        20.49 o                         
  -9   2   3        604.49        509.82       177.37 o                         
  -8   2   3         15.66        -51.67        51.67 o                         
  -7   2   3       1291.53       1320.02       218.74 o                         
  -6   2   3       1718.62       1779.96       247.19 o                         
  -5   2   3       1078.21        910.16       117.38 o                         
  -4   2   3       1176.13       1047.76       169.15 o                         
  -3   2   3       2284.89       1972.05       112.56 o                         
  -2   2   3         31.47         35.56        20.31 o                         
  -1   2   3      19086.64      20178.66       349.98 o                         
   0   2   3      22423.15      25604.09       422.55 o                         
   1   2   3        444.36        330.85        87.18 o                         
   2   2   3       9378.57      10476.52       371.58 o                         
   3   2   3       2672.55       3205.81       161.67 o                         
   4   2   3         52.07         45.50        24.70 o                         
   5   2   3       6564.92       6748.74       289.45 o                         
   6   2   3       3922.70       3972.75       242.20 o                         
   7   2   3        191.80        103.22        60.80 o                         
   8   2   3        734.70        664.31        53.95 o                         
   9   2   3        425.21        321.61        42.05 o                         
  10   2   3          4.37          0.55        20.29 o                         
  11   2   3        751.10       1140.69        91.06 o                         
  12   2   3        129.61        106.76        42.49 o                         
  13   2   3         23.32          3.34        14.90 o                         
  14   2   3          3.84         12.93        12.79 o                         
 -15   3   3         61.97         65.31        28.75 o                         
 -14   3   3        166.90        192.46        39.90 o                         
 -13   3   3         35.87         35.07        22.81 o                         
 -12   3   3        492.57        634.27        66.90 o                         
 -11   3   3        144.26        108.47        30.80 o                         
 -10   3   3          7.61         21.23        18.62 o                         
  -9   3   3       1226.09       1109.02       229.29 o                         
  -8   3   3         94.63        105.00        70.27 o                         
  -7   3   3       1509.88       1439.95       236.68 o                         
  -6   3   3        155.02        117.56        77.29 o                         
  -5   3   3        160.17        136.34        50.21 o                         
  -4   3   3       2033.17       2027.87       172.31 o                         
  -3   3   3          2.53         19.20        15.25 o                         
  -2   3   3       3434.03       3504.82       174.33 o                         
  -1   3   3        144.10         77.65        32.97 o                         
   0   3   3        793.75        974.80        87.93 o                         
   1   3   3         22.41         21.45        48.97 o                         
   2   3   3         81.97        117.56        38.30 o                         
   3   3   3        114.76        144.72        40.36 o                         
   4   3   3       4515.32       4942.13       240.75 o                         
   5   3   3        820.56        690.65        99.33 o                         
   6   3   3       5225.09       5237.99       285.29 o                         
   7   3   3       1419.62       1372.16       191.97 o                         
   8   3   3       1279.67       1086.43        74.84 o                         
   9   3   3       3554.37       3814.42       154.64 o                         
  10   3   3          0.18         -6.48        19.58 o                         
  11   3   3          2.15        -17.89        27.10 o                         
  12   3   3        104.42         90.48        50.61 o                         
  13   3   3          4.15          1.48        18.60 o                         
 -15   4   3        134.59        128.45        39.11 o                         
 -14   4   3          1.44         22.04        20.13 o                         
 -13   4   3         28.94         17.85        24.70 o                         
 -12   4   3        201.82        203.47        38.68 o                         
 -11   4   3        724.39        798.62        75.90 o                         
 -10   4   3        132.21        159.67        33.08 o                         
  -9   4   3       1976.46       1469.25       265.86 o                         
  -8   4   3       2299.72       2126.06       315.15 o                         
  -7   4   3         57.24         29.45        32.92 o                         
  -6   4   3       5672.24       6333.37       505.44 o                         
  -5   4   3        671.89        512.34       102.61 o                         
  -4   4   3       1010.58       1066.04        63.18 o                         
  -3   4   3       6947.09       7700.05       231.79 o                         
  -2   4   3       3149.66       3446.22       157.09 o                         
  -1   4   3       2774.94       2537.16       131.40 o                         
   0   4   3       6254.39       6330.09       195.99 o                         
   1   4   3       6711.00       7180.36       267.76 o                         
   2   4   3       1258.82       1244.14       127.93 o                         
   3   4   3         50.77         65.63        29.98 o                         
   4   4   3        531.85        447.12       103.15 o                         
   5   4   3       1208.51       1063.78       158.38 o                         
   6   4   3         12.42        -15.75        72.00 o                         
   7   4   3          0.32         50.99        54.53 o                         
   8   4   3        987.53        970.76        76.63 o                         
   9   4   3       1943.20       2031.09       115.18 o                         
  10   4   3        930.49        955.45        90.70 o                         
  11   4   3         16.56          1.27        14.23 o                         
  12   4   3        306.69        340.57        75.90 o                         
  13   4   3         40.38         37.76        21.93 o                         
 -15   5   3         15.68          2.46        20.30 o                         
 -14   5   3        115.38         89.46        37.21 o                         
 -13   5   3        493.28        472.58        68.50 o                         
 -12   5   3        460.04        498.25        57.36 o                         
 -11   5   3         60.66         39.84        50.28 o                         
 -10   5   3        131.21        150.65        39.23 o                         
  -9   5   3         47.41        -85.19        85.19 o                         
  -8   5   3       5762.04       4955.26       503.33 o                         
  -7   5   3        369.94        304.28       116.96 o                         
  -6   5   3       1910.50       1905.74       294.07 o                         
  -5   5   3         95.89        112.97        59.88 o                         
  -4   5   3       1954.53       2150.86       116.98 o                         
  -3   5   3        995.36       1173.47       101.29 o                         
  -2   5   3       6537.04       6718.87       239.70 o                         
  -1   5   3        163.06        131.15        31.29 o                         
   0   5   3       4463.93       4344.94       169.04 o                         
   1   5   3        747.37        632.00        61.25 o                         
   2   5   3        134.42         28.20        34.43 o                         
   3   5   3        618.94        433.52        95.18 o                         
   4   5   3       1731.45       1661.55       258.47 o                         
   5   5   3       2116.88       2042.52       224.19 o                         
   6   5   3        695.61        546.35       120.19 o                         
   7   5   3        283.04        271.83        35.17 o                         
   8   5   3         68.56        112.22        27.35 o                         
   9   5   3        197.40        177.56        35.04 o                         
  10   5   3        137.07        111.97        29.12 o                         
  11   5   3        222.37        138.82        47.45 o                         
  12   5   3         12.81         29.50        24.54 o                         
 -15   6   3        123.12        140.50        42.39 o                         
 -14   6   3        164.60        157.10        56.48 o                         
 -13   6   3        117.26        177.54        73.54 o                         
 -12   6   3        223.54        304.65        60.27 o                         
 -11   6   3        169.75        164.57        46.52 o                         
 -10   6   3        342.86        308.07        45.58 o                         
  -9   6   3        382.10        338.38        48.74 o                         
  -8   6   3       1443.85       1678.36       318.34 o                         
  -7   6   3        129.22        229.60       110.89 o                         
  -6   6   3          6.15        -22.39        65.70 o                         
  -5   6   3      26487.40      28845.73      1140.82 o                         
  -4   6   3       9608.18      10153.57       295.87 o                         
  -3   6   3       5250.53       5617.58       243.66 o                         
  -2   6   3       2329.88       2765.89       168.50 o                         
  -1   6   3        441.08        325.52        58.47 o                         
   0   6   3         60.80        101.14        28.51 o                         
   1   6   3         10.62         15.92        18.00 o                         
   2   6   3       1567.41       1354.44       133.39 o                         
   3   6   3       1125.52        931.16       138.42 o                         
   4   6   3       1097.28        967.72       342.06 o                         
   5   6   3        355.35        186.56       129.97 o                         
   6   6   3        197.21        104.95        93.35 o                         
   7   6   3        211.85        183.92        29.68 o                         
   8   6   3         80.58         68.33        22.53 o                         
   9   6   3         62.76         83.65        24.25 o                         
  10   6   3        157.23        152.23        36.26 o                         
  11   6   3          0.22        -18.07        18.07 o                         
  12   6   3         11.29         -4.80        10.76 o                         
 -15   7   3        164.08        163.03        43.06 o                         
 -14   7   3         19.11        -23.14        30.17 o                         
 -13   7   3         11.35         12.57        15.68 o                         
 -12   7   3        411.32        479.62        74.47 o                         
 -11   7   3         49.11         17.66        16.28 o                         
 -10   7   3        242.79        130.61        41.41 o                         
  -9   7   3         35.83        -20.02        20.02 o                         
  -8   7   3       4459.77       4168.64       515.63 o                         
  -7   7   3          3.61        -18.37        51.67 o                         
  -6   7   3       4940.57       4759.12       514.27 o                         
  -5   7   3         95.85        100.76        88.99 o                         
  -4   7   3         51.95         23.62        49.96 o                         
  -3   7   3       1176.32       1229.72       140.12 o                         
  -2   7   3      37132.39      39864.87      1473.34 o                         
  -1   7   3       1855.95       2037.87       146.39 o                         
   0   7   3       1155.07       1298.19       137.43 o                         
   1   7   3         10.60         -2.09        74.17 o                         
   2   7   3       2585.67       2335.38       375.48 o                         
   3   7   3         25.15         23.84        54.88 o                         
   4   7   3       3219.95       3564.43       497.41 o                         
   5   7   3        204.73        288.14       148.94 o                         
   6   7   3        561.51        530.61        56.97 o                         
   7   7   3        186.72        183.66        37.50 o                         
   8   7   3        781.77        781.98        69.65 o                         
   9   7   3         39.53         54.97        18.38 o                         
  10   7   3        121.07        147.51        32.13 o                         
  11   7   3          0.67        -22.26        22.26 o                         
 -15   8   3        244.19        218.59        43.88 o                         
 -14   8   3         22.95         14.81        23.91 o                         
 -13   8   3          2.08        -40.14        40.14 o                         
 -12   8   3          7.41          2.62        22.55 o                         
 -11   8   3        152.42        138.31        33.47 o                         
 -10   8   3         50.99         12.31        27.08 o                         
  -9   8   3       3025.80       2927.52       174.78 o                         
  -8   8   3         37.24         24.45        54.98 o                         
  -7   8   3       1822.30       1657.61       330.20 o                         
  -6   8   3        347.96        354.17       129.83 o                         
  -5   8   3       3999.51       3975.44       457.01 o                         
  -4   8   3        201.22        231.24       105.27 o                         
  -3   8   3       7362.22       7513.21       384.39 o                         
  -2   8   3        578.25        513.46        99.01 o                         
  -1   8   3       1761.97       1666.16       176.68 o                         
   0   8   3          3.36         -0.22        27.54 o                         
   1   8   3       2587.11       2509.66       406.11 o                         
   2   8   3       1654.10       1914.74       364.81 o                         
   3   8   3       1029.89       1086.31       295.82 o                         
   4   8   3       2103.49       2252.07       415.46 o                         
   5   8   3         19.13         27.01        20.20 o                         
   6   8   3        568.72        560.61        61.26 o                         
   7   8   3        288.98        275.19        45.90 o                         
   8   8   3        156.02        126.20        36.61 o                         
   9   8   3        343.83        364.06        70.66 o                         
  10   8   3         48.44         75.31        36.94 o                         
  11   8   3         10.35         27.42        22.53 o                         
 -14   9   3          8.22        -13.77        13.86 o                         
 -13   9   3         35.66         22.81        22.75 o                         
 -12   9   3        114.40        129.07        28.07 o                         
 -11   9   3          1.29         -8.16        34.60 o                         
 -10   9   3          5.03         18.57        19.29 o                         
  -9   9   3         36.40          5.80        18.73 o                         
  -8   9   3        904.91        841.61        89.73 o                         
  -7   9   3         22.94         42.77        88.94 o                         
  -6   9   3        805.33        624.63       200.64 o                         
  -5   9   3       1344.63       1463.74       294.72 o                         
  -4   9   3        586.95        564.82       171.53 o                         
  -3   9   3        204.98        220.81        71.32 o                         
  -2   9   3       2786.49       2718.07       247.44 o                         
  -1   9   3        958.95        697.16       144.22 o                         
   0   9   3       1508.99       1395.20       308.57 o                         
   1   9   3        910.65        903.85       253.34 o                         
   2   9   3        675.95        625.31       241.05 o                         
   3   9   3       1932.85       2116.55       423.81 o                         
   4   9   3        729.69        767.43        80.73 o                         
   5   9   3       1660.03       1562.59       104.14 o                         
   6   9   3       1615.28       1557.92       139.03 o                         
   7   9   3        241.45        234.41        44.41 o                         
   8   9   3         37.33         14.21        21.80 o                         
   9   9   3          1.70        -28.19        55.82 o                         
  10   9   3          7.09        -42.40        42.40 o                         
  11   9   3        201.75        685.04        59.41 o                         
 -14  10   3         20.21         28.68        18.39 o                         
 -13  10   3         62.20         75.05        19.38 o                         
 -12  10   3         57.20         34.11        23.17 o                         
 -11  10   3         14.19          1.51        19.99 o                         
 -10  10   3         56.57         64.68        24.26 o                         
  -9  10   3       1849.91       1825.16       173.95 o                         
  -8  10   3        586.62        456.94        83.10 o                         
  -7  10   3          6.42        -20.01        33.92 o                         
  -6  10   3          2.29        132.93        97.12 o                         
  -5  10   3       3602.98       3698.88       476.16 o                         
  -4  10   3        419.39        306.97       136.06 o                         
  -3  10   3       1677.60       1509.95       191.74 o                         
  -2  10   3        901.68        893.63       146.06 o                         
  -1  10   3        122.91         73.62        77.35 o                         
   0  10   3        299.45        195.88       114.96 o                         
   1  10   3       2319.92       2025.54       398.13 o                         
   2  10   3       1320.46       1464.51       355.58 o                         
   3  10   3       3595.16       3769.60       270.21 o                         
   4  10   3        238.10        340.08        53.94 o                         
   5  10   3        251.06        190.06        42.44 o                         
   6  10   3        124.47        147.30        43.60 o                         
   7  10   3        483.87        485.48        84.42 o                         
   8  10   3         49.06         32.86        22.82 o                         
   9  10   3         17.02         29.59        40.89 o                         
  10  10   3         15.76        -27.71        27.71 o                         
 -13  11   3         14.02          9.34         8.57 o                         
 -12  11   3         60.48         48.92        18.15 o                         
 -11  11   3       1419.30       1621.07       134.50 o                         
 -10  11   3        727.82        973.20       174.45 o                         
  -9  11   3          2.89         -8.81        23.67 o                         
  -8  11   3         10.01        -36.97        36.97 o                         
  -7  11   3         37.86          8.55        17.67 o                         
  -6  11   3       1487.80       1400.29       124.41 o                         
  -5  11   3        961.72        989.98       131.42 o                         
  -4  11   3        185.98        296.70       135.66 o                         
  -3  11   3        336.82        105.24        78.55 o                         
  -2  11   3        320.97        483.35       147.44 o                         
  -1  11   3       1046.95        723.90       233.88 o                         
   0  11   3       2244.76       2051.01       393.35 o                         
   1  11   3       1588.76       1659.73       199.88 o                         
   2  11   3         45.16        119.57        54.48 o                         
   3  11   3       2871.25       2806.30       255.95 o                         
   4  11   3        405.50        534.00        65.28 o                         
   5  11   3       1642.01       1674.80       117.88 o                         
   6  11   3       1011.43        992.22        89.21 o                         
   7  11   3          3.81        -11.45        36.23 o                         
   8  11   3        156.60        150.73        41.97 o                         
   9  11   3         44.43         33.68        26.58 o                         
  10  11   3          9.09        -20.76        20.76 o                         
 -13  12   3        102.57        127.62        30.35 o                         
 -12  12   3          0.41         41.25        22.18 o                         
 -11  12   3         59.83         47.27        34.04 o                         
 -10  12   3         95.06         56.56        42.51 o                         
  -9  12   3        498.16        609.51        94.90 o                         
  -8  12   3         82.84         54.24        36.21 o                         
  -7  12   3       3093.80       3308.89       207.86 o                         
  -6  12   3         31.82         41.30        22.06 o                         
  -5  12   3          0.92         13.83        30.37 o                         
  -4  12   3         66.89         87.11        21.77 o                         
  -3  12   3        681.62        655.30        83.35 o                         
  -2  12   3       1425.50       1301.38       109.18 o                         
  -1  12   3          0.47        -32.81        32.81 o                         
   0  12   3         23.88         78.67        50.90 o                         
   1  12   3       1435.05       1614.62       195.81 o                         
   2  12   3       1110.73       1040.98       159.78 o                         
   3  12   3       4026.56       4213.91       236.77 o                         
   4  12   3       3358.60       3629.56       218.17 o                         
   5  12   3        204.14        145.98        55.19 o                         
   6  12   3        188.07        180.03        40.74 o                         
   7  12   3        141.35        120.27        40.31 o                         
   8  12   3         54.95         52.18        23.26 o                         
   9  12   3         34.35         49.70        26.52 o                         
 -13  13   3        153.98        168.26        43.96 o                         
 -12  13   3        350.96        362.87        49.60 o                         
 -11  13   3         10.64        -41.74        41.74 o                         
 -10  13   3        323.08        323.13        91.36 o                         
  -9  13   3        116.81         86.83        50.04 o                         
  -8  13   3          1.42          4.77        27.46 o                         
  -7  13   3          0.35          8.31        32.21 o                         
  -6  13   3       1849.46       2057.10       172.82 o                         
  -5  13   3        120.48        123.16        38.44 o                         
  -4  13   3         51.38         67.08        29.55 o                         
  -3  13   3        163.14        191.97        49.68 o                         
  -2  13   3       2727.12       2612.23       180.39 o                         
  -1  13   3          0.36          6.20        26.24 o                         
   0  13   3       2501.52       2511.56       238.37 o                         
   1  13   3        746.70        807.66       166.44 o                         
   2  13   3        898.82        995.11       190.01 o                         
   3  13   3       1112.14       1299.26       135.56 o                         
   4  13   3        273.53        262.22        70.21 o                         
   5  13   3         32.10         13.21        24.36 o                         
   6  13   3        160.11        168.32        43.33 o                         
   7  13   3        435.26        555.90       100.46 o                         
   8  13   3          0.06         31.34        28.25 o                         
 -13  14   3        363.16        277.37        41.70 o                         
 -12  14   3          1.84        -12.36        12.36 o                         
 -11  14   3         65.53         41.31        25.56 o                         
 -10  14   3          1.19        -36.83        62.88 o                         
  -9  14   3          8.47        -19.49        28.81 o                         
  -8  14   3         81.44         76.46        26.12 o                         
  -7  14   3        232.21        261.65        64.62 o                         
  -6  14   3       1051.68       1149.06       129.25 o                         
  -5  14   3        150.75        126.67        45.61 o                         
  -4  14   3        723.21        720.85        75.09 o                         
  -3  14   3       2222.78       2439.84       183.32 o                         
  -2  14   3       1112.14       1017.54       117.81 o                         
  -1  14   3        132.76        119.21        41.99 o                         
   0  14   3        442.17        369.29       102.48 o                         
   1  14   3       2660.88       2980.10       324.37 o                         
   2  14   3         30.93         68.28        46.47 o                         
   3  14   3        208.39        194.05        52.27 o                         
   4  14   3        207.57        132.85        62.74 o                         
   5  14   3        236.73        301.13        58.41 o                         
   6  14   3         28.26         55.02        55.85 o                         
   7  14   3        107.60        109.70        35.59 o                         
   8  14   3          0.33          9.61        12.94 o                         
 -12  15   3         14.01         12.03         8.84 o                         
 -11  15   3         32.91         25.40        17.12 o                         
 -10  15   3        729.64        642.34        98.72 o                         
  -9  15   3          0.06        -25.31        40.98 o                         
  -8  15   3        219.77        313.30        67.57 o                         
  -7  15   3        150.97        160.01        50.13 o                         
  -6  15   3        695.98        823.27       110.06 o                         
  -5  15   3          3.21         30.33        36.94 o                         
  -4  15   3       1187.61       1163.60       131.42 o                         
  -3  15   3         13.52         65.90        30.92 o                         
  -2  15   3          0.11         -2.53        31.74 o                         
  -1  15   3        268.55        226.61        70.81 o                         
   0  15   3          1.82        -12.43        22.96 o                         
   1  15   3        842.18       1006.13       187.75 o                         
   2  15   3         30.58         45.36        29.04 o                         
   3  15   3        142.03         71.10        36.63 o                         
   4  15   3       1046.17       1012.63       103.29 o                         
   5  15   3        115.43        123.53        45.94 o                         
   6  15   3          8.28          5.82        18.24 o                         
   7  15   3         33.54         35.98        19.33 o                         
 -11  16   3        345.17        320.27        39.09 o                         
 -10  16   3        101.47        100.11        25.41 o                         
  -9  16   3         27.20         25.89        28.50 o                         
  -8  16   3          3.90        -20.60        25.07 o                         
  -7  16   3         27.12         10.98        21.61 o                         
  -6  16   3         72.09         38.86        25.01 o                         
  -5  16   3        253.82        242.31        51.67 o                         
  -4  16   3          4.34         -9.92        33.52 o                         
  -3  16   3        520.08        564.22        85.00 o                         
  -2  16   3        112.65        115.29        40.87 o                         
  -1  16   3          7.00          4.51        61.85 o                         
   0  16   3        435.81        401.70        96.98 o                         
   1  16   3         22.72         15.66        30.72 o                         
   2  16   3        343.29        468.66        75.48 o                         
   3  16   3        587.39        536.17        79.96 o                         
   4  16   3        397.89        349.20        57.87 o                         
   5  16   3        232.33        235.72        57.45 o                         
   6  16   3         13.52         13.24        15.31 o                         
 -11  17   3          8.78         13.95        11.84 o                         
 -10  17   3        364.79        316.67        33.16 o                         
  -9  17   3        324.22        260.51        42.62 o                         
  -8  17   3        229.07        163.72        51.22 o                         
  -7  17   3        110.07         96.68        29.04 o                         
  -6  17   3         12.36        -14.00        20.05 o                         
  -5  17   3        135.58        193.88        74.15 o                         
  -4  17   3        794.47       1038.67       162.08 o                         
  -3  17   3        206.30        219.27        46.59 o                         
  -2  17   3          0.18         -6.09        19.61 o                         
  -1  17   3         17.45         35.70        25.42 o                         
   0  17   3        382.19        482.04        80.58 o                         
   1  17   3         71.20         51.73        32.78 o                         
   2  17   3        290.01        389.49        80.00 o                         
   3  17   3        133.61        123.76        34.82 o                         
   4  17   3          6.43        -10.84        20.82 o                         
   5  17   3         43.75         56.38        22.10 o                         
  -9  18   3        110.53         98.33        20.50 o                         
  -8  18   3         41.85         31.83        17.65 o                         
  -7  18   3        534.45        551.64        58.04 o                         
  -6  18   3         83.05        130.66        66.73 o                         
  -5  18   3        509.80        635.55        83.41 o                         
  -4  18   3        127.98        137.04        41.93 o                         
  -3  18   3          2.25        -17.02        17.02 o                         
  -2  18   3        436.89        366.99        80.57 o                         
  -1  18   3         77.04         94.96        32.96 o                         
   0  18   3        239.49        324.23       105.65 o                         
   1  18   3          0.77        -13.99        16.61 o                         
   2  18   3          0.91         26.34        14.42 o                         
   3  18   3         74.68         62.94        26.26 o                         
  -8  19   3         12.82        -15.34        15.34 o                         
  -7  19   3        127.09        119.99        41.84 o                         
  -6  19   3         14.30        -28.00        31.31 o                         
  -5  19   3          0.24        -38.36        38.36 o                         
  -4  19   3         55.93        105.18        46.69 o                         
  -3  19   3        323.23        269.93        62.82 o                         
  -2  19   3        345.67        351.51       105.89 o                         
  -1  19   3         89.43        112.75        39.47 o                         
   0  19   3         19.41         34.57        24.25 o                         
   1  19   3          4.25         12.53        16.88 o                         
  -6  20   3          7.18          9.68         8.76 o                         
  -5  20   3         14.12         -0.05        18.81 o                         
  -4  20   3          9.94         24.84        15.71 o                         
  -3  20   3          0.10        -17.09        17.09 o                         
  -2 -20   4          0.76         -3.06        16.10 o                         
  -1 -20   4         28.93         20.07        21.36 o                         
   0 -20   4          1.71        -13.51        17.00 o                         
   1 -20   4         14.00          5.58         7.33 o                         
   2 -20   4        135.07        106.67        37.11 o                         
   3 -20   4         12.60        -11.85        18.01 o                         
   4 -20   4          2.76          0.48        16.37 o                         
   5 -20   4          0.83        -10.77        16.49 o                         
   6 -20   4         53.07         85.77        29.47 o                         
   7 -20   4          0.10        -10.67        12.36 o                         
  -4 -19   4         10.66         -0.86        14.46 o                         
  -3 -19   4         69.77         61.19        34.89 o                         
  -2 -19   4          0.31          3.85        19.23 o                         
  -1 -19   4         56.61         57.70        34.74 o                         
   0 -19   4         31.41         62.45        39.50 o                         
   1 -19   4         37.94         80.34        26.39 o                         
   2 -19   4         34.58         41.07        39.64 o                         
   3 -19   4         47.66          2.16        20.90 o                         
   4 -19   4          5.45         63.70        43.81 o                         
   5 -19   4        147.06        172.18        54.23 o                         
   6 -19   4          7.84         11.53        19.60 o                         
   7 -19   4         56.56         35.76        21.00 o                         
   8 -19   4        100.90         94.42        16.86 o                         
  -5 -18   4          6.96         11.27        18.12 o                         
  -4 -18   4        321.94        576.38        47.76 o                         
  -3 -18   4          7.73         10.81        28.00 o                         
  -2 -18   4        108.53        100.40        30.03 o                         
  -1 -18   4        184.36        124.47        64.92 o                         
   0 -18   4         70.17        142.99        40.29 o                         
   1 -18   4          7.98        -11.59        16.28 o                         
   2 -18   4        117.23         99.38        45.01 o                         
   3 -18   4          3.74         -7.17        33.30 o                         
   4 -18   4          4.27         21.79        23.54 o                         
   5 -18   4          6.56         32.12        34.38 o                         
   6 -18   4         91.83         92.24        47.65 o                         
   7 -18   4         64.03         35.93        28.39 o                         
   8 -18   4        113.97        130.54        27.19 o                         
   9 -18   4          2.46         -0.79        14.97 o                         
  10 -18   4         21.16          6.68        10.00 o                         
  -6 -17   4        100.13        112.60        19.87 o                         
  -5 -17   4        136.82        254.31        46.32 o                         
  -4 -17   4         35.74         46.51        25.69 o                         
  -3 -17   4         70.93         72.51        25.52 o                         
  -2 -17   4         17.05         30.23        43.21 o                         
  -1 -17   4         40.12         16.95        13.47 o                         
   0 -17   4        108.07        144.68        47.90 o                         
   1 -17   4         27.01         12.98        20.75 o                         
   2 -17   4        170.78        111.63        36.39 o                         
   3 -17   4        385.07        418.99       104.56 o                         
   4 -17   4         29.00        -15.89        38.45 o                         
   5 -17   4        220.30        179.30       100.47 o                         
   6 -17   4        106.22        128.97        34.80 o                         
   7 -17   4         16.62         -5.25        31.31 o                         
   8 -17   4         22.25          3.90        14.74 o                         
   9 -17   4        161.81        249.16        41.51 o                         
  10 -17   4          4.46         18.76        12.63 o                         
  11 -17   4         39.88         34.01        16.69 o                         
  -7 -16   4         10.81        -11.04        12.26 o                         
  -6 -16   4         34.15         55.90        24.24 o                         
  -5 -16   4          0.23        -20.22        20.22 o                         
  -4 -16   4        238.99        298.84        57.90 o                         
  -3 -16   4        299.90        342.22        68.49 o                         
  -2 -16   4        174.47        211.20        50.83 o                         
  -1 -16   4         90.70        101.96        27.16 o                         
   0 -16   4        173.00        139.45        48.31 o                         
   1 -16   4         52.60         41.22        29.16 o                         
   2 -16   4        603.43        560.21        86.66 o                         
   3 -16   4        109.04        119.71        61.72 o                         
   4 -16   4        106.98         82.88        39.53 o                         
   5 -16   4         40.69         69.77        52.95 o                         
   6 -16   4        299.32        331.08        63.43 o                         
   7 -16   4         28.00         43.31        26.44 o                         
   8 -16   4          6.35         -5.08        20.37 o                         
   9 -16   4         68.12         88.04        26.25 o                         
  10 -16   4        229.01        208.77        60.26 o                         
  11 -16   4          4.35        -15.08        21.52 o                         
  -8 -15   4         32.25        -20.09        20.09 o                         
  -7 -15   4        136.69        193.38        37.88 o                         
  -6 -15   4        135.40        160.01        51.14 o                         
  -5 -15   4        154.13        138.94        45.02 o                         
  -4 -15   4          2.82        -29.28        29.28 o                         
  -3 -15   4          2.14        -36.36        36.36 o                         
  -2 -15   4         91.90        156.54        43.54 o                         
  -1 -15   4        300.06        407.23        59.15 o                         
   0 -15   4          1.64          6.46        38.99 o                         
   1 -15   4       1763.77       1797.49       153.20 o                         
   2 -15   4        834.81        862.21       103.79 o                         
   3 -15   4        126.61        103.10        46.95 o                         
   4 -15   4          6.41         31.79        37.29 o                         
   5 -15   4        392.75        410.42        72.07 o                         
   6 -15   4        291.50        267.23        88.82 o                         
   7 -15   4         29.45         27.97        20.82 o                         
   8 -15   4         34.75         21.48        20.77 o                         
   9 -15   4        145.32        124.15        40.81 o                         
  10 -15   4         31.72         35.72        40.36 o                         
  11 -15   4         12.61         27.82        28.99 o                         
  12 -15   4          0.90         40.04        22.88 o                         
  -9 -14   4         39.34        -20.84        20.84 o                         
  -8 -14   4        196.70        191.55        35.15 o                         
  -7 -14   4        164.50        253.29        49.54 o                         
  -6 -14   4        356.00        309.25        62.95 o                         
  -5 -14   4          2.13         18.91        18.70 o                         
  -4 -14   4          0.33        -30.83        30.83 o                         
  -3 -14   4         77.65        119.51        43.23 o                         
  -2 -14   4         18.29         24.39        29.30 o                         
  -1 -14   4         75.07         14.76        24.44 o                         
   0 -14   4       1088.94       1122.14       109.65 o                         
   1 -14   4       1005.81        814.09       112.73 o                         
   2 -14   4       2122.68       2244.32       139.07 o                         
   3 -14   4          1.20         13.25        27.33 o                         
   4 -14   4        409.89        395.60        68.69 o                         
   5 -14   4        721.31        796.93       113.93 o                         
   6 -14   4         42.82         17.89        21.12 o                         
   7 -14   4         57.63         10.82        32.12 o                         
   8 -14   4          0.76        -14.64        43.26 o                         
   9 -14   4         14.44          7.73        14.91 o                         
  10 -14   4        290.44        278.52        55.22 o                         
  11 -14   4         27.32         37.92        20.05 o                         
  12 -14   4         62.89         75.20        27.50 o                         
 -10 -13   4         82.90        244.12        32.02 o                         
  -9 -13   4        102.59         90.94        37.44 o                         
  -8 -13   4         23.00          9.71        15.60 o                         
  -7 -13   4         46.33        123.39        37.17 o                         
  -6 -13   4         60.35         37.98        20.10 o                         
  -5 -13   4        243.83        247.21        57.96 o                         
  -4 -13   4          6.07        -17.31        32.36 o                         
  -3 -13   4        415.55        534.24        82.52 o                         
  -2 -13   4        537.24        593.72        68.31 o                         
  -1 -13   4        654.39        690.27        76.66 o                         
   0 -13   4        104.62         77.86        32.67 o                         
   1 -13   4       3501.65       3856.46       158.45 o                         
   2 -13   4         34.09         26.03        20.94 o                         
   3 -13   4         90.97         46.47        41.01 o                         
   4 -13   4       1373.46       1254.84       123.84 o                         
   5 -13   4         30.72         12.39        42.08 o                         
   6 -13   4        133.41         39.13        25.25 o                         
   7 -13   4         12.88         38.39        29.63 o                         
   8 -13   4         77.33         56.99        32.66 o                         
   9 -13   4          0.07         37.07        34.75 o                         
  10 -13   4        339.72        397.64        81.85 o                         
  11 -13   4        299.45        292.38        57.31 o                         
  12 -13   4         50.78         30.42        40.66 o                         
  13 -13   4          6.67        -12.00        15.98 o                         
 -10 -12   4          8.94        -26.01        26.01 o                         
  -9 -12   4         50.98         51.68        22.19 o                         
  -8 -12   4         25.74         39.47        16.66 o                         
  -7 -12   4        300.23        264.92        47.29 o                         
  -6 -12   4        135.98        196.66        50.06 o                         
  -5 -12   4          9.58          3.74        22.40 o                         
  -4 -12   4         65.75         27.56        20.70 o                         
  -3 -12   4         59.62         55.98        23.47 o                         
  -2 -12   4       1505.99       1399.45       172.51 o                         
  -1 -12   4         24.64        -75.31        85.49 o                         
   0 -12   4       1400.44       1174.76       204.31 o                         
   1 -12   4        179.06        119.42       119.78 o                         
   2 -12   4        585.17        527.82       117.42 o                         
   3 -12   4        145.24         -8.66        37.30 o                         
   4 -12   4         91.38        146.42        43.53 o                         
   5 -12   4        291.70        210.93        43.58 o                         
   6 -12   4         18.20         14.49        18.15 o                         
   7 -12   4        694.71        723.51        92.59 o                         
   8 -12   4        159.44        147.72        37.39 o                         
   9 -12   4         91.60        136.61        69.08 o                         
  10 -12   4         15.18         29.93        34.57 o                         
  11 -12   4        502.74        562.05        83.68 o                         
  12 -12   4         25.09         30.99        21.78 o                         
  13 -12   4        181.06        172.08        35.24 o                         
 -10 -11   4          0.89        -13.76        23.55 o                         
  -9 -11   4         28.30         29.92        22.29 o                         
  -8 -11   4         37.59         37.19        25.38 o                         
  -7 -11   4          1.81          1.55        21.43 o                         
  -6 -11   4        308.31        251.61        46.60 o                         
  -5 -11   4        387.30        277.98        66.07 o                         
  -4 -11   4         41.24         24.91        22.62 o                         
  -3 -11   4        120.01         68.57        34.93 o                         
  -2 -11   4         77.97         13.84       115.94 o                         
  -1 -11   4         66.35          1.30        38.24 o                         
   0 -11   4          0.46        -54.99        95.50 o                         
   1 -11   4       2554.45       2403.19       210.08 o                         
   2 -11   4       1045.26       1102.29       170.61 o                         
   3 -11   4        776.27        693.39       132.97 o                         
   4 -11   4        316.85        551.02       196.19 o                         
   5 -11   4        996.03        907.03       256.98 o                         
   6 -11   4          8.29          4.52        19.36 o                         
   7 -11   4       1058.22        967.35        81.21 o                         
   8 -11   4         32.13        -14.58        30.42 o                         
   9 -11   4        322.45        390.54       110.11 o                         
  10 -11   4         14.93         41.57        43.12 o                         
  11 -11   4         15.10          3.64        26.06 o                         
  12 -11   4         25.31         20.52        22.19 o                         
  13 -11   4          0.82        -11.96        24.19 o                         
  14 -11   4         27.47         18.24        12.93 o                         
 -11 -10   4          0.19         43.42        44.96 o                         
 -10 -10   4        211.33        277.83        69.34 o                         
  -9 -10   4         32.34         60.48        25.59 o                         
  -8 -10   4         59.31         45.23        17.58 o                         
  -7 -10   4         17.77          8.44        17.30 o                         
  -6 -10   4         44.59          2.36        19.33 o                         
  -5 -10   4        116.70        123.77        29.92 o                         
  -4 -10   4        112.28         57.11        71.61 o                         
  -3 -10   4        241.06        217.64       129.40 o                         
  -2 -10   4        175.93        -28.03        82.28 o                         
  -1 -10   4       1182.07       1101.43       273.89 o                         
   0 -10   4        161.45        191.42        63.94 o                         
   1 -10   4          8.04        -26.14        33.95 o                         
   2 -10   4          8.14        -22.68        32.29 o                         
   3 -10   4       1159.90       1157.92       169.58 o                         
   4 -10   4        220.02         92.80        41.86 o                         
   5 -10   4         28.57        250.86       134.58 o                         
   6 -10   4        265.19        406.94       179.18 o                         
   7 -10   4        519.33        503.00        71.65 o                         
   8 -10   4       1331.20       1356.59       113.48 o                         
   9 -10   4        159.95        119.83        39.48 o                         
  10 -10   4       1065.28       1147.28       199.14 o                         
  11 -10   4          9.31         -3.10        27.74 o                         
  12 -10   4         16.18          1.73        17.89 o                         
  13 -10   4         55.90         82.04        41.33 o                         
  14 -10   4        100.04        132.44        37.26 o                         
 -11  -9   4          2.19         -7.93        17.30 o                         
 -10  -9   4          9.23         -2.02        15.65 o                         
  -9  -9   4         66.81         65.99        27.49 o                         
  -8  -9   4         92.93        114.48        34.21 o                         
  -7  -9   4        235.64        268.78        32.09 o                         
  -6  -9   4         11.28         -6.54        20.85 o                         
  -5  -9   4         22.43       -102.00       102.00 o                         
  -4  -9   4        753.55        773.35       225.48 o                         
  -3  -9   4         23.89        -59.73        79.61 o                         
  -2  -9   4       2914.17       3249.46       453.05 o                         
  -1  -9   4        448.79        395.15        83.07 o                         
   0  -9   4       2018.07       2120.20       208.18 o                         
   1  -9   4       1515.66       1231.51       140.46 o                         
   2  -9   4         71.34         78.40        44.24 o                         
   3  -9   4        208.97        135.07        57.95 o                         
   4  -9   4        256.00        313.17       144.06 o                         
   5  -9   4       2126.92       2254.63       386.71 o                         
   6  -9   4        115.54         63.50        78.52 o                         
   7  -9   4        691.42        639.23       221.11 o                         
   8  -9   4          7.69        -21.19        31.61 o                         
   9  -9   4         11.45        -34.91        43.16 o                         
  10  -9   4         54.37         25.19        25.35 o                         
  11  -9   4        108.14         98.71        63.15 o                         
  12  -9   4        257.23        269.42        63.29 o                         
  13  -9   4        195.94        170.75        66.48 o                         
  14  -9   4         94.01        121.22        42.01 o                         
 -12  -8   4        141.33       3639.46      2491.30 o                         
 -11  -8   4          0.92        -10.58        14.18 o                         
 -10  -8   4        216.17        232.53        50.80 o                         
  -9  -8   4          7.19         95.20        30.49 o                         
  -8  -8   4         35.28        -15.05        15.05 o                         
  -7  -8   4         76.33         76.26        21.22 o                         
  -6  -8   4         37.92        -48.39        48.39 o                         
  -5  -8   4        272.53        280.65       136.37 o                         
  -4  -8   4          6.10         -3.67        61.91 o                         
  -3  -8   4        841.96        732.87       201.30 o                         
  -2  -8   4       4559.89       5759.88       582.63 o                         
  -1  -8   4        144.48        116.91        45.43 o                         
   0  -8   4       3717.11       4307.31       289.95 o                         
   1  -8   4        209.32        152.36        46.44 o                         
   2  -8   4        667.51        556.27       114.96 o                         
   3  -8   4        446.25        529.25       103.70 o                         
   4  -8   4        954.22        929.76       135.72 o                         
   5  -8   4        596.85        501.91       108.19 o                         
   6  -8   4         92.39         40.27        33.52 o                         
   7  -8   4       1075.66       1055.63       180.53 o                         
   8  -8   4         80.57         91.87        53.25 o                         
   9  -8   4        269.42        204.79        49.87 o                         
  10  -8   4        105.03         89.32        35.07 o                         
  11  -8   4         61.86        194.12        88.95 o                         
  12  -8   4          2.77         16.76        34.64 o                         
  13  -8   4          0.11         12.07        25.60 o                         
  14  -8   4          0.50          5.64        19.46 o                         
 -12  -7   4          9.02          3.09        24.38 o                         
 -11  -7   4         85.92         64.34        26.49 o                         
 -10  -7   4        247.44        308.67        53.93 o                         
  -9  -7   4        124.69        124.48        32.58 o                         
  -8  -7   4        648.32        560.20        58.67 o                         
  -7  -7   4         78.19         48.43        19.80 o                         
  -6  -7   4          5.91        -74.56        74.56 o                         
  -5  -7   4          7.28        -73.63        73.63 o                         
  -4  -7   4         53.80         22.37       120.11 o                         
  -3  -7   4       7463.85       7111.07       614.36 o                         
  -2  -7   4          0.28         -3.26        17.98 o                         
  -1  -7   4        540.16        633.02       183.54 o                         
   0  -7   4       4773.94       4654.51       458.31 o                         
   1  -7   4       1067.69        855.65       133.88 o                         
   2  -7   4       8596.32       9876.03       339.57 o                         
   3  -7   4        361.86        349.22        59.24 o                         
   4  -7   4       1187.01       1448.59       171.33 o                         
   5  -7   4        219.55        180.42        67.74 o                         
   6  -7   4       2090.65       2077.24       240.89 o                         
   7  -7   4        261.07        274.33        94.52 o                         
   8  -7   4        750.51        690.54       149.23 o                         
   9  -7   4        205.55        102.02        68.44 o                         
  10  -7   4          1.49         -1.72        27.95 o                         
  11  -7   4         14.34         24.11        33.40 o                         
  12  -7   4          7.50         23.67        18.50 o                         
  13  -7   4         15.54        -20.45        20.45 o                         
  14  -7   4         14.66          3.27        14.83 o                         
 -13  -6   4         12.82         -6.14        21.08 o                         
 -12  -6   4          2.88          0.03        21.30 o                         
 -11  -6   4        255.94        287.21        64.92 o                         
 -10  -6   4        350.35        351.38        59.41 o                         
  -9  -6   4        186.32        182.42        33.74 o                         
  -8  -6   4         65.19         59.50        23.59 o                         
  -7  -6   4        141.00        106.91        56.56 o                         
  -6  -6   4        535.89        217.76        79.98 o                         
  -5  -6   4        237.72        113.39        57.18 o                         
  -4  -6   4       1088.75        910.65       201.83 o                         
  -3  -6   4       4759.40       5473.65       491.12 o                         
  -2  -6   4       3067.23       3308.18       380.28 o                         
  -1  -6   4        259.54        307.86       119.92 o                         
   0  -6   4       2016.66       2275.76       295.89 o                         
   1  -6   4       2611.20       3330.30       338.06 o                         
   2  -6   4       2889.34       3052.27       185.36 o                         
   3  -6   4        701.97        844.28        91.78 o                         
   4  -6   4        345.94        217.64        38.66 o                         
   5  -6   4        119.89        237.73        82.63 o                         
   6  -6   4        592.18        384.46       105.11 o                         
   7  -6   4        810.64        877.22       161.36 o                         
   8  -6   4         33.19         98.12        55.12 o                         
   9  -6   4        720.75        685.48        75.03 o                         
  10  -6   4        139.55        125.15        34.23 o                         
  11  -6   4        414.08        519.64        87.62 o                         
  12  -6   4          5.43        -23.07        23.07 o                         
  13  -6   4         11.88         19.11        26.92 o                         
  14  -6   4        198.60        271.20        35.87 o                         
 -13  -5   4        169.70        196.58        39.85 o                         
 -12  -5   4         83.17        104.93        38.62 o                         
 -11  -5   4        140.73        105.09        27.79 o                         
 -10  -5   4        117.08         88.96        29.19 o                         
  -9  -5   4         88.38         78.38        18.91 o                         
  -8  -5   4         15.95         45.01        19.49 o                         
  -7  -5   4       1920.46       1855.26       214.01 o                         
  -6  -5   4        351.92        203.50        55.00 o                         
  -5  -5   4       3913.33       4200.57       445.54 o                         
  -4  -5   4         48.69         19.90        55.66 o                         
  -3  -5   4      14082.52      16653.92       790.25 o                         
  -2  -5   4         19.65         34.51        53.21 o                         
  -1  -5   4        759.94        777.03       176.95 o                         
   0  -5   4       2184.97       2009.94       193.03 o                         
   1  -5   4          0.35        -12.24        40.85 o                         
   2  -5   4        769.19        621.44       129.31 o                         
   3  -5   4       1640.59       1610.94       230.79 o                         
   4  -5   4        731.39        729.28       125.08 o                         
   5  -5   4       1485.63       1516.52       187.61 o                         
   6  -5   4          0.71          9.29        70.01 o                         
   7  -5   4       1697.79       1641.40       215.44 o                         
   8  -5   4        272.18        200.81        77.99 o                         
   9  -5   4         24.45        -17.28        47.79 o                         
  10  -5   4        131.25        122.56        41.35 o                         
  11  -5   4          1.42         25.72        28.65 o                         
  12  -5   4         67.24         79.87        35.07 o                         
  13  -5   4        420.60        466.74        70.05 o                         
  14  -5   4         42.41         29.91        15.59 o                         
 -14  -4   4        118.11        141.29        38.04 o                         
 -13  -4   4          4.29        -11.95        19.08 o                         
 -12  -4   4         59.76         25.31        20.63 o                         
 -11  -4   4        200.54        244.17        34.32 o                         
 -10  -4   4       1299.59       1331.65        79.97 o                         
  -9  -4   4         45.37         55.52        13.52 o                         
  -8  -4   4         78.49        119.63        92.66 o                         
  -7  -4   4          4.85         12.66        54.89 o                         
  -6  -4   4       1983.96       1789.46       169.51 o                         
  -5  -4   4       1587.56       1669.37       157.91 o                         
  -4  -4   4      17322.46      18402.39       582.04 o                         
  -3  -4   4       4777.90       5230.54       282.14 o                         
  -2  -4   4       6856.50       7599.80       493.30 o                         
  -1  -4   4        198.68        386.87        84.68 o                         
   0  -4   4      14954.79      16728.66       660.40 o                         
   1  -4   4        360.61        444.85       115.40 o                         
   2  -4   4      13447.01      12850.00       497.05 o                         
   3  -4   4      16234.27      15751.23      2245.49 o                         
   4  -4   4       1368.65       1259.64       226.79 o                         
   5  -4   4        223.51        189.95        68.65 o                         
   6  -4   4       2849.74       2836.68       401.46 o                         
   7  -4   4        306.38        200.09        72.32 o                         
   8  -4   4        466.73        346.60       118.15 o                         
   9  -4   4          0.59        -11.51        29.70 o                         
  10  -4   4        123.77        134.40        36.75 o                         
  11  -4   4        408.98        560.89        90.92 o                         
  12  -4   4          0.60         -5.45        21.55 o                         
  13  -4   4         51.65         54.69        31.15 o                         
  14  -4   4         41.06         32.49        12.08 o                         
 -14  -3   4          0.03        -19.09        23.32 o                         
 -13  -3   4          7.27         -2.79        16.48 o                         
 -12  -3   4         58.15         32.16        14.64 o                         
 -11  -3   4        454.64        534.16        59.49 o                         
 -10  -3   4        240.55        217.64        30.45 o                         
  -9  -3   4          2.96         -0.58        10.37 o                         
  -8  -3   4        741.09        459.67       182.38 o                         
  -7  -3   4       3256.75       3224.36       426.72 o                         
  -6  -3   4         46.06         -7.40        33.33 o                         
  -5  -3   4       1417.64       1515.33       137.02 o                         
  -4  -3   4        152.37         96.41        26.01 o                         
  -3  -3   4       2219.02       2131.95       141.87 o                         
  -2  -3   4       1181.03       1624.11       118.51 o                         
  -1  -3   4       2576.14       2660.62       272.65 o                         
   0  -3   4       4471.65       3731.70       279.54 o                         
   1  -3   4       7139.31       7137.12       368.60 o                         
   2  -3   4       1683.26       1094.74       146.09 o                         
   3  -3   4      14182.03      13695.80      1936.64 o                         
   4  -3   4         50.81          4.48        19.00 o                         
   5  -3   4       1819.14       1643.67       149.55 o                         
   6  -3   4       5093.29       4935.53       775.05 o                         
   7  -3   4         49.50        124.66        57.30 o                         
   8  -3   4        229.91        244.10        95.99 o                         
   9  -3   4         24.17         48.36        43.35 o                         
  10  -3   4        216.76        179.21        43.14 o                         
  11  -3   4         58.64         40.14        24.04 o                         
  12  -3   4        558.65        672.57        93.68 o                         
  13  -3   4         32.74         57.20        23.33 o                         
  14  -3   4        295.44        349.01        42.40 o                         
 -14  -2   4         77.86         93.09        41.13 o                         
 -13  -2   4          0.06        -10.55        16.64 o                         
 -12  -2   4         41.58         16.72        13.79 o                         
 -11  -2   4        116.36         88.32        27.68 o                         
 -10  -2   4       1057.34       1130.27        67.86 o                         
  -9  -2   4         20.94         -2.26        22.96 o                         
  -8  -2   4       1213.44       1270.60       283.06 o                         
  -7  -2   4         43.65         45.36        62.63 o                         
  -6  -2   4       1308.09       1193.56       144.48 o                         
  -5  -2   4       5962.20       6252.88       231.45 o                         
  -4  -2   4       1413.32       1665.96       231.86 o                         
  -3  -2   4       2659.51       2894.64       184.83 o                         
  -2  -2   4        797.45        674.64        77.99 o                         
  -1  -2   4          5.93        -15.19        33.99 o                         
   0  -2   4      25093.32      25179.41       698.37 o                         
   1  -2   4       2858.94       3151.15       234.67 o                         
   2  -2   4      36005.25      35133.17       713.27 o                         
   3  -2   4       1398.90       1172.74       120.73 o                         
   4  -2   4       6700.01       6421.46      1174.26 o                         
   5  -2   4       7175.67       6885.69       356.60 o                         
   6  -2   4       2096.85       1836.40       193.20 o                         
   7  -2   4        340.96        379.31        75.85 o                         
   8  -2   4          0.46         34.19        80.18 o                         
   9  -2   4          2.09         22.60        37.12 o                         
  10  -2   4        568.89        588.42        73.93 o                         
  11  -2   4        270.13        327.66        68.45 o                         
  12  -2   4        154.52        136.28        43.44 o                         
  13  -2   4         27.47         28.35        17.31 o                         
  14  -2   4         29.33         33.08        12.50 o                         
 -15  -1   4         39.62         17.16        12.24 o                         
 -14  -1   4          2.93        -14.95        16.82 o                         
 -13  -1   4          2.30         -7.64        13.37 o                         
 -12  -1   4       1186.60       1248.86        85.85 o                         
 -11  -1   4        700.24        789.76        70.91 o                         
 -10  -1   4       2151.52       2069.53        89.29 o                         
  -9  -1   4        511.56        447.66        55.93 o                         
  -8  -1   4        169.10        104.95        74.30 o                         
  -7  -1   4       9565.06       9794.90       699.01 o                         
  -6  -1   4          0.02        -13.04        24.07 o                         
  -5  -1   4         22.77          9.94        14.94 o                         
  -4  -1   4        990.98        954.04        73.95 o                         
  -3  -1   4       5487.90       5535.79       399.71 o                         
  -2  -1   4       2644.34       2998.72       144.98 o                         
  -1  -1   4       6206.66       7589.36       190.16 o                         
   0  -1   4       4914.61       6779.14       336.48 o                         
   1  -1   4        419.28        357.07        82.63 o                         
   2  -1   4      13051.59      11982.91       434.20 o                         
   3  -1   4       2714.43       2478.23       232.76 o                         
   4  -1   4       2481.54       2394.96       183.67 o                         
   5  -1   4         48.02         58.31        21.70 o                         
   6  -1   4         63.39         76.70        34.86 o                         
   7  -1   4       1633.95       1491.10       198.67 o                         
   8  -1   4        985.13        794.05       152.61 o                         
   9  -1   4        105.56         29.30        29.74 o                         
  10  -1   4        833.13        852.21        88.91 o                         
  11  -1   4        231.70        212.70        54.84 o                         
  12  -1   4          0.06         11.75        26.08 o                         
  13  -1   4         30.45         25.76        15.19 o                         
  14  -1   4          3.92         37.94        25.96 o                         
 -15   0   4          1.62         -5.02        13.21 o                         
 -14   0   4         89.15        116.67        32.13 o                         
 -13   0   4        111.43         61.06        20.12 o                         
 -12   0   4        317.76        395.76        47.94 o                         
 -11   0   4        354.55        365.45        46.77 o                         
 -10   0   4        385.76        382.39        43.78 o                         
  -9   0   4        177.26         94.80        81.39 o                         
  -8   0   4        148.40        116.65        85.07 o                         
  -7   0   4          3.64         10.41        20.89 o                         
  -6   0   4        501.05        385.23        67.16 o                         
  -5   0   4        463.57        427.05        51.45 o                         
  -4   0   4       6277.75       6460.50       209.18 o                         
  -3   0   4        523.16        647.75        82.53 o                         
  -2   0   4       9825.80      11548.15       609.73 o                         
  -1   0   4         44.18        208.40        27.18 o                         
   0   0   4       6852.37       6114.50       306.89 o                         
   1   0   4        220.20        207.40        28.30 o                         
   2   0   4      17328.04      17752.83       782.61 o                         
   3   0   4       5452.01       5741.97       290.63 o                         
   4   0   4       2774.09       2617.79       157.48 o                         
   5   0   4        748.96        700.81        70.80 o                         
   6   0   4       2378.01       2226.33       168.75 o                         
   7   0   4       1994.92       2082.59       232.66 o                         
   8   0   4       1454.97       1339.99       199.12 o                         
   9   0   4          2.79          3.08        13.28 o                         
  10   0   4        124.08        163.53        41.34 o                         
  11   0   4        377.56        464.28        65.76 o                         
  12   0   4         44.50        100.91        34.34 o                         
  13   0   4         20.87         58.16        35.39 o                         
  14   0   4         12.57         30.64        20.56 o                         
 -15   1   4         98.01        102.66        30.80 o                         
 -14   1   4          6.02         -1.53        31.35 o                         
 -13   1   4          0.22        -23.30        23.61 o                         
 -12   1   4          4.39          2.15        16.90 o                         
 -11   1   4        335.58        377.17        45.81 o                         
 -10   1   4         28.21         15.71        16.28 o                         
  -9   1   4        522.56        615.89       195.12 o                         
  -8   1   4       1388.33       1395.16       188.05 o                         
  -7   1   4       1154.72       1027.20       146.84 o                         
  -6   1   4          2.80        -33.27        33.27 o                         
  -5   1   4      16350.92      14515.79      1254.87 o                         
  -4   1   4       1983.43       1915.04       125.09 o                         
  -3   1   4       6847.15       6693.38       703.49 o                         
  -2   1   4       3588.89       3530.71       222.98 o                         
  -1   1   4       2020.40       2601.40       198.54 o                         
   0   1   4      19930.08      19077.84       584.37 o                         
   1   1   4      11864.88      12161.74       490.78 o                         
   2   1   4       4718.31       5406.81       204.70 o                         
   3   1   4       6037.07       6320.43       224.54 o                         
   4   1   4         20.00        115.98        36.38 o                         
   5   1   4      12097.50      13305.05       456.82 o                         
   6   1   4       6065.55       6331.85       296.00 o                         
   7   1   4       2064.66       2106.75       236.95 o                         
   8   1   4        376.74        371.62        47.01 o                         
   9   1   4          3.42        -11.97        17.77 o                         
  10   1   4        250.44        171.56        63.85 o                         
  11   1   4        584.58        691.19       103.37 o                         
  12   1   4          6.73         14.93        25.10 o                         
  13   1   4         72.16         40.06        31.22 o                         
  14   1   4         40.31         15.68         9.24 o                         
 -15   2   4          5.55         -9.68         9.68 o                         
 -14   2   4         91.13         93.95        29.29 o                         
 -13   2   4         58.86         45.47        19.74 o                         
 -12   2   4        135.44        114.34        24.43 o                         
 -11   2   4        591.10        604.58        56.95 o                         
 -10   2   4         59.02         19.11        16.02 o                         
  -9   2   4       1241.14       1239.30       277.93 o                         
  -8   2   4        201.86        298.64        82.42 o                         
  -7   2   4        103.24         50.40        39.25 o                         
  -6   2   4        393.11        271.34        66.72 o                         
  -5   2   4        311.29        294.21        76.47 o                         
  -4   2   4          1.35          6.37        19.16 o                         
  -3   2   4        684.01        724.72        81.72 o                         
  -2   2   4       1805.30       2100.34       182.76 o                         
  -1   2   4       5914.73       6749.07       413.48 o                         
   0   2   4       2999.13       2936.60       257.70 o                         
   1   2   4       1859.25       1811.01       221.72 o                         
   2   2   4      10318.50      11332.53       630.04 o                         
   3   2   4       1847.11       1642.67       121.11 o                         
   4   2   4       1411.06       1302.84       120.05 o                         
   5   2   4       9593.05      10614.97       512.53 o                         
   6   2   4       5356.78       5413.43       319.71 o                         
   7   2   4        136.09        190.91        73.78 o                         
   8   2   4       3775.10       3781.76       128.78 o                         
   9   2   4       2370.83       2503.19       130.55 o                         
  10   2   4        983.25        947.04       173.06 o                         
  11   2   4         42.96         46.29        40.03 o                         
  12   2   4          9.88        -23.97        31.72 o                         
  13   2   4         59.57         59.41        31.41 o                         
 -15   3   4        212.14        244.68        52.60 o                         
 -14   3   4        163.27        186.39        39.21 o                         
 -13   3   4          3.78         -3.73        22.73 o                         
 -12   3   4         90.47        109.40        33.78 o                         
 -11   3   4        395.09        426.91        58.57 o                         
 -10   3   4        312.30        386.93        50.39 o                         
  -9   3   4       1233.14       1083.79       163.09 o                         
  -8   3   4        812.90        742.30       185.93 o                         
  -7   3   4          7.60         43.74        30.64 o                         
  -6   3   4         13.73         29.73        32.28 o                         
  -5   3   4       1105.77       1001.75       137.57 o                         
  -4   3   4       1575.90       1480.27        87.92 o                         
  -3   3   4       2270.51       2258.98       124.53 o                         
  -2   3   4       4471.61       5284.59       224.29 o                         
  -1   3   4       1221.11       1339.78       113.77 o                         
   0   3   4        199.70        206.46        78.54 o                         
   1   3   4       1163.29        894.38       166.17 o                         
   2   3   4       1022.47       1204.63       131.63 o                         
   3   3   4       1192.77       1028.32       143.25 o                         
   4   3   4       1910.76       1888.93       152.54 o                         
   5   3   4        490.85        406.33        76.06 o                         
   6   3   4        465.21        322.42        76.87 o                         
   7   3   4         64.55         82.69        49.91 o                         
   8   3   4        234.20        234.27        34.46 o                         
   9   3   4       3122.00       3474.85       200.26 o                         
  10   3   4         13.32          0.43        18.01 o                         
  11   3   4        827.75       1004.46        80.42 o                         
  12   3   4        371.25        501.12        96.35 o                         
  13   3   4         37.85         46.36        22.62 o                         
 -15   4   4         22.82         16.56        19.33 o                         
 -14   4   4        232.01        254.27        43.03 o                         
 -13   4   4          3.99         -6.82        14.73 o                         
 -12   4   4       1714.24       2141.50       126.95 o                         
 -11   4   4         34.97         20.10        22.80 o                         
 -10   4   4         14.39         -9.16        11.03 o                         
  -9   4   4         70.35        -29.19        42.96 o                         
  -8   4   4       4811.44       4313.86       447.70 o                         
  -7   4   4        870.72        739.86       186.37 o                         
  -6   4   4       5328.89       5643.84       358.80 o                         
  -5   4   4          0.00          9.96        33.12 o                         
  -4   4   4       2375.39       2168.24       119.97 o                         
  -3   4   4        226.60        217.34        44.49 o                         
  -2   4   4       4713.87       4779.88       196.17 o                         
  -1   4   4       1589.79       1565.26       132.81 o                         
   0   4   4        520.64        616.16        88.50 o                         
   1   4   4        204.14        109.03        78.69 o                         
   2   4   4       6491.89       7148.58       324.82 o                         
   3   4   4        668.17        463.14        92.67 o                         
   4   4   4       2314.70       2258.32       377.32 o                         
   5   4   4         22.58         55.40        50.68 o                         
   6   4   4        504.25        393.91       100.94 o                         
   7   4   4        161.92        121.78        26.09 o                         
   8   4   4         13.03         17.64        13.29 o                         
   9   4   4       2728.28       2908.00       134.66 o                         
  10   4   4         94.64         29.30        27.48 o                         
  11   4   4         13.63          4.47        16.31 o                         
  12   4   4        314.82        303.50        67.03 o                         
  13   4   4         92.67        110.74        28.71 o                         
 -15   5   4         38.76         46.23        25.89 o                         
 -14   5   4        134.87        237.78        70.89 o                         
 -13   5   4        144.01        135.77        37.74 o                         
 -12   5   4         81.67         54.10        29.02 o                         
 -11   5   4        147.50        137.28        53.59 o                         
 -10   5   4         41.57          9.76        20.90 o                         
  -9   5   4       1391.45       1232.21       182.93 o                         
  -8   5   4       1048.10       1093.36       239.25 o                         
  -7   5   4        807.80        793.08       193.74 o                         
  -6   5   4          2.32         43.62        53.60 o                         
  -5   5   4      10240.02      11281.28       510.11 o                         
  -4   5   4       3341.60       3571.10       230.66 o                         
  -3   5   4       6426.84       6241.41       244.91 o                         
  -2   5   4        131.29        104.17        30.40 o                         
  -1   5   4       2314.87       2254.33       139.92 o                         
   0   5   4       2879.28       2901.22       151.45 o                         
   1   5   4       1935.47       2055.00       121.18 o                         
   2   5   4       2789.74       2837.52       214.70 o                         
   3   5   4        760.88        692.13       118.65 o                         
   4   5   4         53.44         44.98        28.70 o                         
   5   5   4       1248.49       1145.61       174.48 o                         
   6   5   4        339.76        330.18       103.31 o                         
   7   5   4       1381.80       1570.56        88.80 o                         
   8   5   4       1249.33       1232.81        86.10 o                         
   9   5   4          0.73          1.05        15.48 o                         
  10   5   4         89.77         40.19        21.64 o                         
  11   5   4         83.81         65.79        19.76 o                         
  12   5   4        202.08        193.65        46.44 o                         
 -15   6   4        105.96        134.99        39.71 o                         
 -14   6   4          1.57         12.41        17.38 o                         
 -13   6   4         18.78         21.79        54.33 o                         
 -12   6   4        891.15       1138.17       116.48 o                         
 -11   6   4        277.95        230.73        53.68 o                         
 -10   6   4         61.40         37.33        15.20 o                         
  -9   6   4        249.80        138.36        55.52 o                         
  -8   6   4       1061.02       1141.70       243.39 o                         
  -7   6   4       1887.45       1829.54       318.42 o                         
  -6   6   4       3039.10       3132.34       396.95 o                         
  -5   6   4        551.32        632.62       127.54 o                         
  -4   6   4        370.86        478.61        70.56 o                         
  -3   6   4          3.28        -16.38        24.17 o                         
  -2   6   4      63293.44      71332.74      1734.02 o                         
  -1   6   4       8638.84       9184.15       386.62 o                         
   0   6   4         60.35        105.53        22.56 o                         
   1   6   4       1420.33       1469.87        95.50 o                         
   2   6   4        495.35        469.53        86.36 o                         
   3   6   4         56.61         34.44        41.59 o                         
   4   6   4         25.65        -40.86        87.43 o                         
   5   6   4        978.26        919.47       244.68 o                         
   6   6   4        441.51        327.97        54.17 o                         
   7   6   4          1.06        -16.10        16.19 o                         
   8   6   4        331.71        308.28        43.51 o                         
   9   6   4        312.44        277.61        47.81 o                         
  10   6   4         21.33         27.21        16.13 o                         
  11   6   4          1.58         34.13        15.09 o                         
  12   6   4         23.37         12.69        11.97 o                         
 -15   7   4        297.74        297.66        55.27 o                         
 -14   7   4         20.92          0.40        20.95 o                         
 -13   7   4         54.38         70.63        30.16 o                         
 -12   7   4         59.45         57.91        34.60 o                         
 -11   7   4         78.09         28.74        21.69 o                         
 -10   7   4        305.04        269.81        49.18 o                         
  -9   7   4       2691.08       2595.05       153.73 o                         
  -8   7   4         90.91        103.74        93.49 o                         
  -7   7   4         21.90         22.42        44.78 o                         
  -6   7   4        326.41        323.83       138.19 o                         
  -5   7   4       2525.51       2792.69       365.97 o                         
  -4   7   4        300.49        232.32        56.08 o                         
  -3   7   4      14691.42      16173.44       592.72 o                         
  -2   7   4         75.46        105.10        37.95 o                         
  -1   7   4        527.56        415.25        69.85 o                         
   0   7   4        728.16        572.99        73.61 o                         
   1   7   4       5409.11       6218.43       601.68 o                         
   2   7   4       6187.35       7372.71       688.21 o                         
   3   7   4        337.86        318.56       171.96 o                         
   4   7   4          2.71        -49.28        70.80 o                         
   5   7   4        747.92        627.29       220.13 o                         
   6   7   4       1219.67       1201.99        86.39 o                         
   7   7   4         21.37         37.88        29.77 o                         
   8   7   4        616.76        542.91        70.11 o                         
   9   7   4         37.94         21.92        18.07 o                         
  10   7   4          2.89         -6.03        20.06 o                         
  11   7   4        129.49        254.80        47.33 o                         
 -15   8   4          4.70          0.56         7.92 o                         
 -14   8   4          0.70         -6.37        21.26 o                         
 -13   8   4         77.67         86.73        29.49 o                         
 -12   8   4        133.47        155.21        34.06 o                         
 -11   8   4        367.58        348.56        53.13 o                         
 -10   8   4        419.58        371.04        70.17 o                         
  -9   8   4        163.99        140.33        39.04 o                         
  -8   8   4        294.27        322.25        52.76 o                         
  -7   8   4          9.48         29.08        53.99 o                         
  -6   8   4       6537.41       6691.73       635.18 o                         
  -5   8   4       1153.99       1401.78       268.20 o                         
  -4   8   4       4643.36       4908.88       477.44 o                         
  -3   8   4       3009.86       3090.28       252.99 o                         
  -2   8   4        616.68        669.94       118.69 o                         
  -1   8   4         16.38         67.42        43.87 o                         
   0   8   4       2829.39       2957.71       424.71 o                         
   1   8   4         24.79         10.05        50.44 o                         
   2   8   4         27.69        -11.01        53.53 o                         
   3   8   4       1512.07       1758.38       360.87 o                         
   4   8   4        760.81        799.41       251.78 o                         
   5   8   4       3793.20       3591.00       189.15 o                         
   6   8   4        533.47        574.06        59.37 o                         
   7   8   4       1212.44       1400.47       106.38 o                         
   8   8   4        918.90        986.74       120.89 o                         
   9   8   4         39.98         -0.19        24.45 o                         
  10   8   4         30.57          1.46        66.27 o                         
  11   8   4        272.44        776.19        65.72 o                         
 -14   9   4          8.16          7.97        14.54 o                         
 -13   9   4         10.09         -5.90        20.39 o                         
 -12   9   4         30.16         13.94        12.91 o                         
 -11   9   4          0.88         -2.42        16.08 o                         
 -10   9   4        743.03        701.61        97.08 o                         
  -9   9   4       1217.74       1216.20       106.46 o                         
  -8   9   4       1385.53       1175.02       106.31 o                         
  -7   9   4        593.13        543.08        95.04 o                         
  -6   9   4        458.43        587.49       193.92 o                         
  -5   9   4       2127.65       2122.89       344.68 o                         
  -4   9   4       1177.59        949.44       225.28 o                         
  -3   9   4       1982.17       1895.81       235.86 o                         
  -2   9   4       2054.97       1924.41       209.29 o                         
  -1   9   4          9.44         56.96        42.26 o                         
   0   9   4        228.70        216.34       136.76 o                         
   1   9   4       4118.02       4447.51       573.47 o                         
   2   9   4       1081.35       1144.78       296.25 o                         
   3   9   4        261.25        375.75       155.11 o                         
   4   9   4         42.75         54.15        22.68 o                         
   5   9   4         98.45         75.44        26.83 o                         
   6   9   4        407.50        332.97        64.98 o                         
   7   9   4        389.64        444.62        79.24 o                         
   8   9   4         10.70         -8.73        21.00 o                         
   9   9   4         15.23         -7.45        22.34 o                         
  10   9   4          4.19        -38.91        38.91 o                         
 -14  10   4         18.21         18.23        13.57 o                         
 -13  10   4          2.86         -1.03        13.22 o                         
 -12  10   4          0.43         14.63        14.46 o                         
 -11  10   4        276.62        250.01        46.38 o                         
 -10  10   4       1305.53       1519.56       210.29 o                         
  -9  10   4         82.59         32.93        27.10 o                         
  -8  10   4          3.37         35.23        23.07 o                         
  -7  10   4         42.02         30.56        14.89 o                         
  -6  10   4        621.28        614.73        77.68 o                         
  -5  10   4       1501.06       1490.57       300.46 o                         
  -4  10   4         34.08        133.16        89.50 o                         
  -3  10   4        843.58        835.87       146.02 o                         
  -2  10   4        107.69         97.87        39.67 o                         
  -1  10   4       1132.59       1150.41       279.99 o                         
   0  10   4        810.58        910.37       262.12 o                         
   1  10   4        874.70        816.46       253.26 o                         
   2  10   4        284.07        421.98        91.15 o                         
   3  10   4       1319.33       1343.01       106.67 o                         
   4  10   4         60.97         52.42        18.98 o                         
   5  10   4       3598.48       3741.30       176.55 o                         
   6  10   4        781.15        843.59       105.65 o                         
   7  10   4        168.25        136.65        54.05 o                         
   8  10   4        676.06        688.40        93.04 o                         
   9  10   4         18.47         -6.71        16.72 o                         
  10  10   4          0.68        -29.62        29.62 o                         
 -13  11   4         69.93         50.95        17.31 o                         
 -12  11   4          0.59         -0.18        14.51 o                         
 -11  11   4        226.45        229.62        72.49 o                         
 -10  11   4        303.86        313.71        90.80 o                         
  -9  11   4        509.70        585.46        90.69 o                         
  -8  11   4         98.55         77.96        27.53 o                         
  -7  11   4       3222.45       3526.88       202.39 o                         
  -6  11   4         95.62         35.71        22.05 o                         
  -5  11   4         37.51         20.40        26.58 o                         
  -4  11   4         64.39        117.11        84.97 o                         
  -3  11   4       1670.80       1633.79       291.14 o                         
  -2  11   4        212.71        137.84        92.40 o                         
  -1  11   4        354.25        141.66       103.22 o                         
   0  11   4         17.88         27.58        31.35 o                         
   1  11   4         67.18        110.37        34.90 o                         
   2  11   4       1948.82       2074.44       216.78 o                         
   3  11   4        180.90        157.96       205.44 o                         
   4  11   4        221.94        224.39        43.51 o                         
   5  11   4        107.78         82.49        24.92 o                         
   6  11   4       1207.12       1203.65        94.89 o                         
   7  11   4        349.66        352.02        65.55 o                         
   8  11   4        371.00        359.90        64.18 o                         
   9  11   4         10.00         -2.31        18.02 o                         
 -13  12   4          0.44          0.72         9.40 o                         
 -12  12   4         18.30          2.50        50.59 o                         
 -11  12   4         45.01         83.03        39.15 o                         
 -10  12   4         62.44         42.72        49.24 o                         
  -9  12   4          1.56         13.04        46.84 o                         
  -8  12   4        123.98        104.78        44.88 o                         
  -7  12   4          2.16         21.21        29.76 o                         
  -6  12   4        991.95       1068.56       118.55 o                         
  -5  12   4        125.53        104.43        32.38 o                         
  -4  12   4        762.63        748.58        66.20 o                         
  -3  12   4       1222.12       1307.52        86.24 o                         
  -2  12   4        145.15        118.92        32.89 o                         
  -1  12   4         75.07         94.05        24.48 o                         
   0  12   4         47.47          4.96        24.61 o                         
   1  12   4       1281.29       1091.32       158.47 o                         
   2  12   4        751.97        599.01       143.14 o                         
   3  12   4        130.85        180.06        51.73 o                         
   4  12   4        107.41         64.39        29.06 o                         
   5  12   4        884.82       1074.37        90.67 o                         
   6  12   4          9.75         18.22        22.96 o                         
   7  12   4        592.35        574.23        77.18 o                         
   8  12   4          5.60         -6.73        15.31 o                         
   9  12   4         61.73          2.88        12.50 o                         
 -13  13   4          0.43         -5.53        32.52 o                         
 -12  13   4        187.41        198.10        38.53 o                         
 -11  13   4         60.20         80.43        47.77 o                         
 -10  13   4         58.47         99.35        73.15 o                         
  -9  13   4         69.16         10.60        40.38 o                         
  -8  13   4          3.42         10.02        35.78 o                         
  -7  13   4         38.78          5.78        55.59 o                         
  -6  13   4       1131.10       1276.66       136.09 o                         
  -5  13   4         15.81         54.60        19.62 o                         
  -4  13   4         21.77         41.18        30.85 o                         
  -3  13   4       2268.30       2286.04       174.73 o                         
  -2  13   4        310.28        280.70        57.99 o                         
  -1  13   4        196.72        224.96        64.89 o                         
   0  13   4        782.35        598.31       138.56 o                         
   1  13   4       2340.51       2444.99       288.50 o                         
   2  13   4        171.35        267.88        97.35 o                         
   3  13   4       2962.53       3430.42       217.36 o                         
   4  13   4        496.69        409.71        80.79 o                         
   5  13   4        108.33         66.26        28.74 o                         
   6  13   4        499.91        500.28        69.46 o                         
   7  13   4         83.46        104.22        49.51 o                         
   8  13   4         29.96         54.46        25.25 o                         
 -13  14   4         20.97         13.91        12.32 o                         
 -12  14   4        119.78        164.71        31.21 o                         
 -11  14   4         11.14         17.15        40.43 o                         
 -10  14   4        360.17        345.20        58.71 o                         
  -9  14   4        191.00        147.33        74.75 o                         
  -8  14   4        258.65        327.46        72.69 o                         
  -7  14   4          1.16        -38.02        38.02 o                         
  -6  14   4        158.43        172.22        51.95 o                         
  -5  14   4          2.14         59.04        33.57 o                         
  -4  14   4         33.77        -27.63        29.42 o                         
  -3  14   4        478.29        565.32        88.20 o                         
  -2  14   4         36.12          6.10        31.96 o                         
  -1  14   4        106.12        105.43        56.60 o                         
   0  14   4       1269.17       1150.21       155.24 o                         
   1  14   4        511.20        572.53       144.17 o                         
   2  14   4        465.47        489.43        81.63 o                         
   3  14   4        303.10        298.24        69.07 o                         
   4  14   4        298.38        226.36        57.77 o                         
   5  14   4        131.72        162.17        41.72 o                         
   6  14   4          0.28        -41.96        41.96 o                         
   7  14   4         18.82         21.18        18.80 o                         
 -12  15   4         59.94         43.85        19.65 o                         
 -11  15   4        190.46        210.98        40.57 o                         
 -10  15   4        113.88         96.76        29.97 o                         
  -9  15   4         75.34         51.24        37.64 o                         
  -8  15   4         10.48         33.57        37.19 o                         
  -7  15   4        123.37        191.37        56.67 o                         
  -6  15   4        446.54        428.87        81.44 o                         
  -5  15   4          0.32          5.42        23.17 o                         
  -4  15   4        231.56        306.03        61.59 o                         
  -3  15   4        253.09        214.61        57.54 o                         
  -2  15   4        217.86        202.10        51.79 o                         
  -1  15   4          5.43        -34.90        34.90 o                         
   0  15   4          7.80          8.29        44.66 o                         
   1  15   4          6.96         48.98        49.10 o                         
   2  15   4         29.16         -7.64        28.32 o                         
   3  15   4          8.48        -11.11        21.30 o                         
   4  15   4        928.91       1011.80       102.30 o                         
   5  15   4         90.74         70.16        23.78 o                         
   6  15   4          4.06         34.18        24.55 o                         
 -11  16   4          1.94         12.82        10.30 o                         
 -10  16   4        384.13        287.78        51.58 o                         
  -9  16   4         40.87         41.74        21.76 o                         
  -8  16   4        214.43        202.98        63.02 o                         
  -7  16   4         45.53         43.12        21.06 o                         
  -6  16   4        252.91        254.71        56.91 o                         
  -5  16   4        102.33        133.65        40.13 o                         
  -4  16   4       1598.38       1834.43       220.83 o                         
  -3  16   4         45.10         43.37        20.74 o                         
  -2  16   4          5.40          8.75        22.53 o                         
  -1  16   4          7.23         36.81        24.98 o                         
   0  16   4         43.44         -2.99        20.56 o                         
   1  16   4        624.96        648.13        97.99 o                         
   2  16   4         50.81         50.36        28.25 o                         
   3  16   4         50.65         36.53        24.42 o                         
   4  16   4         97.64         28.86        36.99 o                         
   5  16   4        110.16         94.17        33.68 o                         
 -10  17   4        136.31        180.37        42.06 o                         
  -9  17   4         14.65         14.81        15.64 o                         
  -8  17   4         10.41         20.21        18.49 o                         
  -7  17   4        235.77        236.21        49.55 o                         
  -6  17   4         67.58         94.09        28.09 o                         
  -5  17   4        261.79        327.83        88.73 o                         
  -4  17   4          0.68        -17.43        20.90 o                         
  -3  17   4        207.42        226.81        53.28 o                         
  -2  17   4        193.15        262.14        55.31 o                         
  -1  17   4        685.75        773.56       293.37 o                         
   0  17   4        425.50        488.58       104.48 o                         
   1  17   4         70.57         20.25        31.93 o                         
   2  17   4         22.36         60.69        26.35 o                         
   3  17   4          3.87         -9.76        22.28 o                         
   4  17   4          1.52         13.72        15.21 o                         
  -9  18   4          2.05          2.01        10.21 o                         
  -8  18   4          3.77         -5.03        18.24 o                         
  -7  18   4       1027.98       1145.16       141.91 o                         
  -6  18   4          3.46         30.80        38.13 o                         
  -5  18   4        132.68        174.58        79.03 o                         
  -4  18   4        484.81        514.72       115.18 o                         
  -3  18   4        620.33        750.64       129.85 o                         
  -2  18   4        454.90        340.43        78.54 o                         
  -1  18   4          2.96         28.59        33.13 o                         
   0  18   4        141.58        101.47        50.82 o                         
   1  18   4        613.51        691.80        98.79 o                         
   2  18   4        115.33        147.58        39.81 o                         
   3  18   4         26.81         32.14        16.83 o                         
  -8  19   4         96.78         55.79        21.19 o                         
  -7  19   4        238.91        164.60        43.29 o                         
  -6  19   4         34.02         -8.47        14.04 o                         
  -5  19   4        140.64        124.88        51.59 o                         
  -4  19   4        152.81         76.21        31.37 o                         
  -3  19   4        155.79        122.70        41.19 o                         
  -2  19   4         30.70         31.40        16.31 o                         
  -1  19   4        180.01        293.11        54.54 o                         
   0  19   4        243.60        314.63        52.54 o                         
   1  19   4          2.56         10.63        10.17 o                         
   4 -21   5         63.07         77.11        22.04 o                         
  -2 -20   5         51.83         52.71        19.55 o                         
  -1 -20   5        134.74        165.87        45.93 o                         
   0 -20   5          1.03        -27.00        27.00 o                         
   1 -20   5         19.74          6.07        24.59 o                         
   2 -20   5         65.91         76.20        30.94 o                         
   3 -20   5         94.16         96.16        38.08 o                         
   4 -20   5          1.31        -23.40        23.40 o                         
   5 -20   5          1.40         -1.63        16.27 o                         
   6 -20   5          3.93        -17.66        20.03 o                         
   7 -20   5          1.96         17.36        12.91 o                         
  -4 -19   5        113.90        167.31        44.92 o                         
  -3 -19   5        171.96        168.37        48.30 o                         
  -2 -19   5          6.46         13.40        18.73 o                         
  -1 -19   5         44.45         73.02        42.03 o                         
   0 -19   5         17.65        -19.40        19.40 o                         
   1 -19   5         15.72         14.14        59.39 o                         
   2 -19   5        375.00        373.50        75.66 o                         
   3 -19   5          6.59        -10.84        21.67 o                         
   4 -19   5          0.25         -2.67        31.60 o                         
   5 -19   5        210.04        280.63        67.07 o                         
   6 -19   5        146.26        179.09        51.72 o                         
   7 -19   5          4.86         14.74        18.38 o                         
   8 -19   5         13.45          7.45        14.01 o                         
  -5 -18   5         47.95         73.83        34.80 o                         
  -4 -18   5        190.16        299.68        72.35 o                         
  -3 -18   5         31.62         29.31        30.24 o                         
  -2 -18   5         22.58         29.19        37.89 o                         
  -1 -18   5        207.55        357.55        98.21 o                         
   0 -18   5         13.58          0.36        17.97 o                         
   1 -18   5         75.30         86.79        32.43 o                         
   2 -18   5          9.13         38.99        19.87 o                         
   3 -18   5         20.20         54.38        38.50 o                         
   4 -18   5         42.93         57.33        47.95 o                         
   5 -18   5         22.43         79.84        41.16 o                         
   6 -18   5         76.01        104.94        29.18 o                         
   7 -18   5         44.84         62.41        39.70 o                         
   8 -18   5         23.30         43.51        15.84 o                         
   9 -18   5        128.39         88.19        29.42 o                         
  10 -18   5         41.83         22.86        13.18 o                         
  -6 -17   5         49.23         68.29        34.18 o                         
  -5 -17   5          0.02        -22.76        22.76 o                         
  -4 -17   5        304.59        397.12        55.05 o                         
  -3 -17   5         33.08         50.97        21.77 o                         
  -2 -17   5        472.74        632.43       140.89 o                         
  -1 -17   5         83.26         -1.30        34.63 o                         
   0 -17   5         60.38         85.26        33.39 o                         
   1 -17   5         78.36         64.27        28.62 o                         
   2 -17   5        464.74        669.41        88.34 o                         
   3 -17   5        273.06        222.26        80.49 o                         
   4 -17   5        178.08        168.61        74.04 o                         
   5 -17   5         24.62         13.67        14.14 o                         
   6 -17   5        505.22        641.06        79.70 o                         
   7 -17   5         24.19         15.23        15.13 o                         
   8 -17   5         38.35         78.21        27.86 o                         
   9 -17   5        632.56        786.94       106.49 o                         
  10 -17   5         18.59        -17.33        19.67 o                         
  11 -17   5          0.22          0.33         6.70 o                         
  -7 -16   5        118.68        128.64        20.49 o                         
  -6 -16   5        153.74        174.95        37.33 o                         
  -5 -16   5        428.20        490.49        64.15 o                         
  -4 -16   5         26.05         34.57        20.35 o                         
  -3 -16   5         97.11         94.53        36.74 o                         
  -2 -16   5         77.39         42.25        35.96 o                         
  -1 -16   5        122.27        138.78        42.60 o                         
   0 -16   5         13.59         -4.07        26.01 o                         
   1 -16   5        234.65        223.65        58.00 o                         
   2 -16   5        772.66        861.63       103.34 o                         
   3 -16   5       1491.76       1707.52       211.28 o                         
   4 -16   5          6.70         17.39        47.54 o                         
   5 -16   5        951.46       1181.03       119.65 o                         
   6 -16   5         52.20         76.72        34.45 o                         
   7 -16   5         65.45         82.38        31.67 o                         
   8 -16   5         17.52         56.61        22.60 o                         
   9 -16   5         34.09         17.96        15.74 o                         
  10 -16   5          0.52         -6.57        18.62 o                         
  11 -16   5        108.26        116.59        34.49 o                         
  -8 -15   5        304.55        244.90        92.53 o                         
  -7 -15   5         14.36          1.78        13.59 o                         
  -6 -15   5        205.00        224.92        46.79 o                         
  -5 -15   5         29.09         28.29        33.25 o                         
  -4 -15   5         61.67          3.98        20.87 o                         
  -3 -15   5        207.98        191.38        59.73 o                         
  -2 -15   5       1096.33       1234.58       101.52 o                         
  -1 -15   5         93.61        135.11        47.76 o                         
   0 -15   5        165.04        150.79        45.43 o                         
   1 -15   5          2.45          3.36        26.02 o                         
   2 -15   5        248.07        190.06        46.32 o                         
   3 -15   5       1356.46       1443.92       195.59 o                         
   4 -15   5       1173.35       1372.36       149.36 o                         
   5 -15   5        746.21        779.69       144.86 o                         
   6 -15   5         13.73         46.54        41.63 o                         
   7 -15   5         21.47        -14.88        27.35 o                         
   8 -15   5         49.75         70.69        32.97 o                         
   9 -15   5          4.64         39.90        23.39 o                         
  10 -15   5        131.89        139.31        61.41 o                         
  11 -15   5         30.85          8.66        24.70 o                         
  12 -15   5          9.78        -14.13        14.13 o                         
  -9 -14   5        287.67        187.17        32.06 o                         
  -8 -14   5         12.66         18.00        18.05 o                         
  -7 -14   5          6.66        -23.05        23.05 o                         
  -6 -14   5        124.85         73.89        31.48 o                         
  -5 -14   5        599.30        728.45        92.79 o                         
  -4 -14   5        271.23        287.42        61.50 o                         
  -3 -14   5        127.03        110.48        32.23 o                         
  -2 -14   5        382.87        448.29        63.09 o                         
  -1 -14   5        585.96        569.05        85.23 o                         
   0 -14   5        279.80        181.37        46.44 o                         
   1 -14   5       3368.91       3366.55       156.23 o                         
   2 -14   5         92.54         48.30        18.87 o                         
   3 -14   5        442.68        429.09        83.08 o                         
   4 -14   5         76.36         87.59        44.19 o                         
   5 -14   5        390.01        434.33        83.72 o                         
   6 -14   5         21.18         -4.41        27.88 o                         
   7 -14   5         84.24        122.99        42.79 o                         
   8 -14   5        538.89        537.67        77.07 o                         
   9 -14   5          2.80         29.18        22.97 o                         
  10 -14   5        261.64        368.62        65.84 o                         
  11 -14   5         69.52         50.65        24.57 o                         
  12 -14   5          5.67         10.91        16.70 o                         
  -9 -13   5          4.16         -8.33        15.83 o                         
  -8 -13   5         45.37         23.52        18.35 o                         
  -7 -13   5        372.17        279.33        60.70 o                         
  -6 -13   5        728.25       1037.07       109.53 o                         
  -5 -13   5        173.99        147.71        73.74 o                         
  -4 -13   5         21.67         48.51        23.30 o                         
  -3 -13   5          0.03         31.57        33.58 o                         
  -2 -13   5        609.62        710.11        71.07 o                         
  -1 -13   5        671.35        702.03        84.93 o                         
   0 -13   5       1869.04       1829.55       107.81 o                         
   1 -13   5        116.91         33.32        30.84 o                         
   2 -13   5       1250.40       1120.80       110.79 o                         
   3 -13   5         31.39         18.25        22.53 o                         
   4 -13   5       1896.03       2019.47       153.50 o                         
   5 -13   5         38.38         29.98        24.61 o                         
   6 -13   5          3.96        -16.46        32.09 o                         
   7 -13   5       1060.05       1204.19       187.84 o                         
   8 -13   5         25.01         48.44        29.81 o                         
   9 -13   5         91.17        145.05        60.56 o                         
  10 -13   5         13.26         45.15        51.93 o                         
  11 -13   5         39.43         59.87        28.42 o                         
  12 -13   5         37.35         19.02        10.86 o                         
 -10 -12   5        111.47         92.98        56.28 o                         
  -9 -12   5        215.72        272.15        97.81 o                         
  -8 -12   5         91.32        108.65        30.36 o                         
  -7 -12   5        275.41        236.87        44.69 o                         
  -6 -12   5         29.07        -18.05        26.72 o                         
  -5 -12   5        192.59        233.62        53.93 o                         
  -4 -12   5         52.05         12.83        24.87 o                         
  -3 -12   5        876.95       1145.58        96.69 o                         
  -2 -12   5          3.76        -40.07        43.35 o                         
  -1 -12   5          6.51       -108.60       125.02 o                         
   0 -12   5         30.33        -39.81        73.13 o                         
   1 -12   5       3324.04       3734.49       494.33 o                         
   2 -12   5          8.19         58.95        46.09 o                         
   3 -12   5        979.01        975.48       247.55 o                         
   4 -12   5         33.06         15.04        52.34 o                         
   5 -12   5          1.26         13.29        33.89 o                         
   6 -12   5         60.37         50.57        29.54 o                         
   7 -12   5         70.18         51.25        57.19 o                         
   8 -12   5        303.41        347.71        67.55 o                         
   9 -12   5         74.52         23.19        29.53 o                         
  10 -12   5        275.62        394.17       110.89 o                         
  11 -12   5         38.99         -6.30        22.92 o                         
  12 -12   5          0.17        -13.46        29.79 o                         
  13 -12   5         25.20         57.83        14.37 o                         
 -10 -11   5        110.96        132.49        92.26 o                         
  -9 -11   5         35.55         11.71        15.55 o                         
  -8 -11   5         38.60         42.12        22.94 o                         
  -7 -11   5        367.37        419.66        64.74 o                         
  -6 -11   5        285.11        277.39        61.09 o                         
  -5 -11   5          7.57        -30.31        50.13 o                         
  -4 -11   5          7.25         -7.07        21.57 o                         
  -3 -11   5        358.11        312.15        93.22 o                         
  -2 -11   5       1440.54       1330.42       223.44 o                         
  -1 -11   5         52.90          6.26        59.14 o                         
   0 -11   5       1372.31       1381.27       320.39 o                         
   1 -11   5        147.23        120.00        58.97 o                         
   2 -11   5        362.28        261.51        87.43 o                         
   3 -11   5       1115.68        999.57       238.31 o                         
   4 -11   5       1922.08       1794.69       350.83 o                         
   5 -11   5        266.19        276.10       144.76 o                         
   6 -11   5        608.03        533.88        59.14 o                         
   7 -11   5         30.92         21.88        24.53 o                         
   8 -11   5         22.69        -28.56        29.20 o                         
   9 -11   5          4.50         25.98        37.15 o                         
  10 -11   5         71.37         92.64        60.12 o                         
  11 -11   5          0.14         12.60        34.06 o                         
  12 -11   5        237.82        269.88       111.65 o                         
  13 -11   5        153.77        191.87        55.62 o                         
 -11 -10   5          6.31        195.68       163.27 o                         
 -10 -10   5         14.39         -3.33        18.17 o                         
  -9 -10   5          5.29         -2.96        14.30 o                         
  -8 -10   5         71.86         91.72        26.01 o                         
  -7 -10   5        124.24        116.41        69.65 o                         
  -6 -10   5         55.69         32.38        20.87 o                         
  -5 -10   5        125.19        136.70        42.21 o                         
  -4 -10   5          4.75        -69.49        91.65 o                         
  -3 -10   5       1641.77       1682.73       249.56 o                         
  -2 -10   5         95.68         86.24        94.71 o                         
  -1 -10   5        553.62        628.19       147.15 o                         
   0 -10   5         32.46         37.07        42.75 o                         
   1 -10   5         18.15        -21.09        37.50 o                         
   2 -10   5       3697.18       3430.85       293.79 o                         
   3 -10   5       3203.38       3132.44       276.80 o                         
   4 -10   5         36.69         74.14       107.20 o                         
   5 -10   5        120.02        150.82       106.78 o                         
   6 -10   5          0.14        -91.91        91.91 o                         
   7 -10   5        250.14        211.78        46.42 o                         
   8 -10   5        302.31        293.71        54.09 o                         
   9 -10   5        320.25        329.30        70.00 o                         
  10 -10   5          1.91          0.40        47.89 o                         
  11 -10   5         69.39        100.75        60.86 o                         
  12 -10   5         13.46         48.67        26.60 o                         
  13 -10   5        122.10        230.04        69.00 o                         
  14 -10   5         13.30         -5.17         8.90 o                         
 -12  -9   5        351.20        367.84        68.73 o                         
 -11  -9   5        165.50        193.87        37.18 o                         
 -10  -9   5        157.02        123.37        55.03 o                         
  -9  -9   5         67.38         72.19        23.86 o                         
  -8  -9   5        473.51        490.25        52.93 o                         
  -7  -9   5          0.10         -2.86        33.95 o                         
  -6  -9   5        537.01        541.73        73.30 o                         
  -5  -9   5        418.98        345.99       111.84 o                         
  -4  -9   5        871.63        538.38       134.43 o                         
  -3  -9   5         62.42         18.85        56.93 o                         
  -2  -9   5        313.68        331.44       157.99 o                         
  -1  -9   5       1112.61        833.11       206.49 o                         
   0  -9   5        392.79        164.99        55.98 o                         
   1  -9   5         65.08         56.95        65.60 o                         
   2  -9   5        130.70         73.44        48.81 o                         
   3  -9   5        201.84        149.10        65.29 o                         
   4  -9   5       1072.70       1135.68       266.23 o                         
   5  -9   5       1222.84       1398.41       307.90 o                         
   6  -9   5          4.58         71.91        82.36 o                         
   7  -9   5         17.71          8.37        35.25 o                         
   8  -9   5         62.39         62.26       106.93 o                         
   9  -9   5        717.47        743.55        98.96 o                         
  10  -9   5        223.16        208.34        57.86 o                         
  11  -9   5         29.26         70.29        63.00 o                         
  12  -9   5         75.45         79.27        34.33 o                         
  13  -9   5          0.00         40.56        43.49 o                         
  14  -9   5         54.53         83.52        30.92 o                         
 -12  -8   5         30.61        -17.57        31.65 o                         
 -11  -8   5         87.00         77.06        22.02 o                         
 -10  -8   5        379.00        415.18        57.20 o                         
  -9  -8   5        375.54        366.03        94.10 o                         
  -8  -8   5          2.44        -28.10        29.93 o                         
  -7  -8   5        538.71        490.83        42.81 o                         
  -6  -8   5          0.20        -28.84        28.84 o                         
  -5  -8   5        689.88        738.27       157.90 o                         
  -4  -8   5         14.50       -111.69       111.69 o                         
  -3  -8   5       1145.83        857.27       231.86 o                         
  -2  -8   5        731.69        851.79       218.97 o                         
  -1  -8   5       1639.56       1395.68       278.07 o                         
   0  -8   5       1352.33       1872.89       217.92 o                         
   1  -8   5       3439.50       4277.82       430.25 o                         
   2  -8   5       1130.20       1154.12       161.33 o                         
   3  -8   5       2362.10       1736.79       168.08 o                         
   4  -8   5         18.53         -1.33        19.99 o                         
   5  -8   5        567.09        581.31       117.41 o                         
   6  -8   5         10.79         16.44       103.66 o                         
   7  -8   5       1425.87       1399.92       206.87 o                         
   8  -8   5        201.72        131.26        38.01 o                         
   9  -8   5        736.61        696.48       102.91 o                         
  10  -8   5          7.33        -19.17        19.17 o                         
  11  -8   5          6.95         17.62        25.32 o                         
  12  -8   5         77.94         37.33        15.74 o                         
  13  -8   5         44.62         29.22        29.21 o                         
  14  -8   5         10.75         40.06        23.64 o                         
 -12  -7   5          0.39        -18.66        25.24 o                         
 -11  -7   5         52.28         53.61        22.51 o                         
 -10  -7   5        612.18        664.77        75.41 o                         
  -9  -7   5        765.50        847.44        73.77 o                         
  -8  -7   5        420.44        377.91        53.95 o                         
  -7  -7   5         71.77         78.21        22.09 o                         
  -6  -7   5        467.29        398.45       114.37 o                         
  -5  -7   5         75.35          7.60        66.80 o                         
  -4  -7   5        926.68        895.52       232.76 o                         
  -3  -7   5       3131.35       3265.47       419.44 o                         
  -2  -7   5          2.59         48.35        91.18 o                         
  -1  -7   5         78.96         90.30        62.25 o                         
   0  -7   5        380.07        242.01       121.43 o                         
   1  -7   5        495.73        365.07       138.17 o                         
   2  -7   5        523.32        486.65        80.51 o                         
   3  -7   5        408.75        326.73        74.86 o                         
   4  -7   5          1.73        -17.32        29.47 o                         
   5  -7   5       1131.57       1397.50       187.43 o                         
   6  -7   5        615.98        459.45       117.59 o                         
   7  -7   5        316.02        214.29        83.46 o                         
   8  -7   5         21.66         75.34        51.41 o                         
   9  -7   5        302.27        333.85        58.57 o                         
  10  -7   5        462.42        520.42        65.01 o                         
  11  -7   5         29.48         14.89        17.74 o                         
  12  -7   5         23.28         55.05        40.28 o                         
  13  -7   5         18.20         40.40        20.27 o                         
  14  -7   5          0.59         16.18        18.47 o                         
 -13  -6   5         79.98         62.79        40.93 o                         
 -12  -6   5          9.43          7.25        22.27 o                         
 -11  -6   5        266.66        292.94        50.76 o                         
 -10  -6   5          3.01         -9.34        17.73 o                         
  -9  -6   5        292.37        297.96        38.26 o                         
  -8  -6   5        630.04        680.51        58.92 o                         
  -7  -6   5        396.64         84.78        74.19 o                         
  -6  -6   5        252.91         71.55        52.04 o                         
  -5  -6   5        725.56        621.34       129.24 o                         
  -4  -6   5       5643.71       6667.16       414.70 o                         
  -3  -6   5       6615.79       7535.17       583.65 o                         
  -2  -6   5        905.86       1089.21       229.73 o                         
  -1  -6   5       5759.57       5706.55       573.90 o                         
   0  -6   5         26.50          9.17        47.15 o                         
   1  -6   5      12122.06      12416.37       656.63 o                         
   2  -6   5          2.44          1.05        47.20 o                         
   3  -6   5        948.36        922.22       114.11 o                         
   4  -6   5       1594.79       1303.96       206.34 o                         
   5  -6   5       6562.10       6396.75       400.70 o                         
   6  -6   5         23.39         24.86        42.43 o                         
   7  -6   5       1083.46        964.65       172.80 o                         
   8  -6   5        167.02         29.78        89.28 o                         
   9  -6   5        157.93        186.12        41.45 o                         
  10  -6   5       1115.94       1296.84       101.90 o                         
  11  -6   5         40.65         25.37        32.89 o                         
  12  -6   5        119.16        147.20        44.88 o                         
  13  -6   5        152.79        207.48        44.78 o                         
  14  -6   5          1.51         -8.53         8.53 o                         
 -13  -5   5          7.93         -9.30        41.15 o                         
 -12  -5   5         29.17         20.27        30.26 o                         
 -11  -5   5        189.24        232.23        38.07 o                         
 -10  -5   5       3257.63       3880.37       158.10 o                         
  -9  -5   5        397.04        410.78        47.89 o                         
  -8  -5   5        115.13        111.12        31.55 o                         
  -7  -5   5          9.08       -127.37       127.37 o                         
  -6  -5   5        448.77        362.63        97.56 o                         
  -5  -5   5        243.69        272.96        81.25 o                         
  -4  -5   5      10242.73      11397.04       509.56 o                         
  -3  -5   5       3324.65       3998.57       294.21 o                         
  -2  -5   5       3119.02       3433.62       273.71 o                         
  -1  -5   5       1194.18       1318.02       232.52 o                         
   0  -5   5        194.99        126.45        77.78 o                         
   1  -5   5         61.17         29.16        52.77 o                         
   2  -5   5         94.65         42.00        57.97 o                         
   3  -5   5          1.84         32.61        33.19 o                         
   4  -5   5       1530.60       1460.34       151.25 o                         
   5  -5   5        229.65        160.35        67.41 o                         
   6  -5   5       2366.08       2225.66       244.03 o                         
   7  -5   5        121.78        166.32        73.31 o                         
   8  -5   5         39.42         92.29        91.31 o                         
   9  -5   5        633.08        526.88        70.83 o                         
  10  -5   5        238.69        247.08        60.82 o                         
  11  -5   5        540.67        590.92        94.11 o                         
  12  -5   5          3.26          1.93        27.75 o                         
  13  -5   5        260.70        302.96        54.93 o                         
  14  -5   5         32.04         39.06        15.30 o                         
 -14  -4   5          7.32         -2.85        18.33 o                         
 -13  -4   5        350.93        338.38        58.65 o                         
 -12  -4   5          0.15         16.12        13.57 o                         
 -11  -4   5        364.78        447.56        55.50 o                         
 -10  -4   5         14.08         22.47        16.43 o                         
  -9  -4   5          3.86        -18.02        18.02 o                         
  -8  -4   5         93.97        -79.87        79.87 o                         
  -7  -4   5       3431.02       3270.07       284.28 o                         
  -6  -4   5        313.81        299.15        79.69 o                         
  -5  -4   5         60.79         73.15        38.14 o                         
  -4  -4   5        594.81        566.90        87.99 o                         
  -3  -4   5       1494.01       1558.00       171.45 o                         
  -2  -4   5        779.47        840.60       194.20 o                         
  -1  -4   5       7699.85       7150.66       489.39 o                         
   0  -4   5        252.12        195.92        93.81 o                         
   1  -4   5       3292.93       3036.72       297.29 o                         
   2  -4   5        852.80        935.87       152.17 o                         
   3  -4   5        945.76        681.56       113.26 o                         
   4  -4   5       4273.10       4023.72       486.90 o                         
   5  -4   5       7270.75       6917.97       522.10 o                         
   6  -4   5       2209.63       2050.08       261.01 o                         
   7  -4   5       1351.17       1131.51       199.54 o                         
   8  -4   5        325.86        367.72       103.79 o                         
   9  -4   5         32.04         53.41        37.59 o                         
  10  -4   5        307.47        362.99        70.66 o                         
  11  -4   5         85.71         96.43        34.35 o                         
  12  -4   5          3.24         35.76        18.26 o                         
  13  -4   5          0.20         -2.61        15.61 o                         
  14  -4   5        295.35        318.71        39.31 o                         
 -14  -3   5        121.09        189.60        52.17 o                         
 -13  -3   5          5.66         42.55        25.62 o                         
 -12  -3   5          0.93         -0.81        15.80 o                         
 -11  -3   5         58.99         59.21        19.58 o                         
 -10  -3   5       2082.76       2244.50       118.32 o                         
  -9  -3   5         96.72         69.37        19.24 o                         
  -8  -3   5       3163.77       2990.76       440.39 o                         
  -7  -3   5       1733.41       2039.69       339.10 o                         
  -6  -3   5         19.16         27.51        49.67 o                         
  -5  -3   5       3724.92       3964.56       189.82 o                         
  -4  -3   5       3787.01       3917.34       261.42 o                         
  -3  -3   5        291.61        235.29        64.21 o                         
  -2  -3   5        364.79        685.54       154.58 o                         
  -1  -3   5        184.95         92.31        47.67 o                         
   0  -3   5         17.89        -67.98        68.25 o                         
   1  -3   5       3797.40       3888.05       305.23 o                         
   2  -3   5      13348.25      11923.26       482.43 o                         
   3  -3   5        295.42        164.35        61.09 o                         
   4  -3   5       8708.61       8127.69      1050.28 o                         
   5  -3   5       4496.73       4428.93       219.25 o                         
   6  -3   5       2476.19       2305.95       247.69 o                         
   7  -3   5          6.99         14.85        21.62 o                         
   8  -3   5        506.39        501.61       115.27 o                         
   9  -3   5          8.07         -3.90        16.35 o                         
  10  -3   5        302.48        293.05        65.82 o                         
  11  -3   5         62.45         74.52        38.27 o                         
  12  -3   5         35.25         25.14        21.87 o                         
  13  -3   5         76.69        114.58        32.63 o                         
  14  -3   5         13.54          3.44        16.76 o                         
 -14  -2   5         14.45          6.32        20.14 o                         
 -13  -2   5         47.25         49.95        15.32 o                         
 -12  -2   5         20.34          6.87        15.13 o                         
 -11  -2   5          1.65        -11.49        19.15 o                         
 -10  -2   5         89.79         93.78        28.68 o                         
  -9  -2   5        950.25        870.77        73.06 o                         
  -8  -2   5          0.13        -23.45        37.08 o                         
  -7  -2   5       3416.06       3454.25       427.24 o                         
  -6  -2   5       1472.20       1385.57       118.63 o                         
  -5  -2   5       3388.07       3286.85       176.48 o                         
  -4  -2   5      12500.41      13693.76       444.98 o                         
  -3  -2   5        188.22        186.16        51.81 o                         
  -2  -2   5       1324.26       1498.20       120.12 o                         
  -1  -2   5         24.86         42.69        37.32 o                         
   0  -2   5       8022.74       7965.12       420.77 o                         
   1  -2   5         38.64         38.87        46.44 o                         
   2  -2   5       1415.35       1594.63       177.80 o                         
   3  -2   5       1035.35        830.57       135.12 o                         
   4  -2   5       4672.37       4204.56       257.59 o                         
   5  -2   5        165.63         88.66        33.77 o                         
   6  -2   5        552.87        505.08        84.12 o                         
   7  -2   5        188.65        160.01        66.44 o                         
   8  -2   5        585.36        594.49       136.24 o                         
   9  -2   5          0.97         11.06        16.70 o                         
  10  -2   5        216.52        233.77        46.86 o                         
  11  -2   5          3.62         11.89        20.12 o                         
  12  -2   5        156.87        196.69        50.08 o                         
  13  -2   5        219.86        236.18        51.47 o                         
  14  -2   5         76.88         85.61        32.23 o                         
 -14  -1   5        139.90        153.72        35.71 o                         
 -13  -1   5         29.04         14.29        13.98 o                         
 -12  -1   5         24.50         11.18        13.18 o                         
 -11  -1   5         22.86         25.21        13.31 o                         
 -10  -1   5         18.16         39.87        15.40 o                         
  -9  -1   5       1917.07       1921.66       129.96 o                         
  -8  -1   5         50.69         31.71        45.54 o                         
  -7  -1   5       1383.57       1375.96       262.24 o                         
  -6  -1   5        398.97        472.84        68.60 o                         
  -5  -1   5        170.28        194.68        45.46 o                         
  -4  -1   5       3661.19       3683.04       239.28 o                         
  -3  -1   5         12.54         18.73        25.12 o                         
  -2  -1   5       7149.38       7348.80       233.78 o                         
  -1  -1   5         63.47         24.37        13.75 o                         
   0  -1   5       4359.10       4104.48       292.93 o                         
   1  -1   5       4511.98       4917.99       319.04 o                         
   2  -1   5       7963.85       6980.59       377.09 o                         
   3  -1   5       3137.80       2666.90       241.80 o                         
   4  -1   5       5078.16       5411.02       224.73 o                         
   5  -1   5       5644.40       5798.76       268.65 o                         
   6  -1   5         44.90          4.76        22.79 o                         
   7  -1   5       4410.80       4521.01       346.19 o                         
   8  -1   5        543.39        514.70       116.76 o                         
   9  -1   5         35.64         97.51        25.99 o                         
  10  -1   5        518.33        489.15        65.92 o                         
  11  -1   5        489.66        551.42        85.18 o                         
  12  -1   5         25.70         -4.12        19.01 o                         
  13  -1   5        148.08        257.15        69.24 o                         
  14  -1   5         45.97         71.41        27.00 o                         
 -15   0   5        192.04        257.84        46.47 o                         
 -14   0   5         51.86         41.53        19.65 o                         
 -13   0   5        227.27        171.63        28.23 o                         
 -12   0   5         40.08         46.85        22.13 o                         
 -11   0   5       1227.94       1409.76        93.17 o                         
 -10   0   5          1.82         18.35        17.87 o                         
  -9   0   5        142.94        199.86       114.89 o                         
  -8   0   5       3058.86       3135.14       432.61 o                         
  -7   0   5         36.85         21.22        25.69 o                         
  -6   0   5        105.55         84.06        42.56 o                         
  -5   0   5       4495.80       4737.59       175.74 o                         
  -4   0   5         21.49         23.81        22.92 o                         
  -3   0   5       4564.46       4868.59       272.01 o                         
  -2   0   5      22642.29      24405.44       398.65 o                         
  -1   0   5       8952.66       8432.42       168.61 o                         
   0   0   5      13343.58      14463.50       537.81 o                         
   1   0   5       2665.93       2615.34       276.40 o                         
   2   0   5       4194.32       4527.66       174.41 o                         
   3   0   5         76.26         18.36        23.94 o                         
   4   0   5        392.35        345.15        60.26 o                         
   5   0   5       1176.34        836.09        80.73 o                         
   6   0   5       2528.66       2493.04       183.47 o                         
   7   0   5         20.94         89.80        77.36 o                         
   8   0   5          3.54         12.66        18.15 o                         
   9   0   5       1001.30        899.54        78.24 o                         
  10   0   5       1203.89       1496.17       114.73 o                         
  11   0   5         37.99         17.09        16.82 o                         
  12   0   5          1.14         14.51        28.23 o                         
  13   0   5          0.10         -7.02        19.19 o                         
  14   0   5        126.97        143.03        35.04 o                         
 -15   1   5         22.97         31.77        19.99 o                         
 -14   1   5         62.64         42.45        20.65 o                         
 -13   1   5          0.10        -12.29        13.98 o                         
 -12   1   5          2.02        -10.08        14.25 o                         
 -11   1   5        145.99        150.63        31.35 o                         
 -10   1   5         26.93         22.71        17.99 o                         
  -9   1   5       2318.84       2501.19       401.06 o                         
  -8   1   5        388.18        264.85        77.90 o                         
  -7   1   5       1165.11        984.52       116.39 o                         
  -6   1   5       2221.07       2605.93       178.84 o                         
  -5   1   5        192.30        137.92        34.07 o                         
  -4   1   5         45.44         40.67        28.05 o                         
  -3   1   5       4240.07       4382.91       226.20 o                         
  -2   1   5       6454.21       5723.03       325.90 o                         
  -1   1   5        588.05        410.51        91.63 o                         
   0   1   5         12.54          6.98        40.59 o                         
   1   1   5         56.99         13.71        39.84 o                         
   2   1   5       2054.70       2194.34       286.26 o                         
   3   1   5       8013.99       8790.06       271.02 o                         
   4   1   5       1303.69       1197.55       112.89 o                         
   5   1   5       1564.58       1546.96       139.97 o                         
   6   1   5       1061.30       1081.63       125.85 o                         
   7   1   5        141.68         60.47        40.27 o                         
   8   1   5       2183.92       2102.42        98.86 o                         
   9   1   5        935.23        900.12        86.79 o                         
  10   1   5        155.36        138.65        52.92 o                         
  11   1   5         20.65          4.84        24.35 o                         
  12   1   5         24.72         24.87        25.44 o                         
  13   1   5        206.50        267.83        61.65 o                         
 -15   2   5         68.68         78.24        30.48 o                         
 -14   2   5        144.81        173.77        38.59 o                         
 -13   2   5          2.20        -11.19        19.11 o                         
 -12   2   5         46.76         59.74        23.37 o                         
 -11   2   5         93.61         68.17        24.60 o                         
 -10   2   5        295.92        296.25        43.50 o                         
  -9   2   5        243.34        234.53       119.40 o                         
  -8   2   5       1501.35       1337.90       179.16 o                         
  -7   2   5          8.02         12.46        36.07 o                         
  -6   2   5       1566.51       1478.14       166.72 o                         
  -5   2   5       2691.37       2653.58       135.24 o                         
  -4   2   5       2165.20       2094.44       128.80 o                         
  -3   2   5       1227.77       1167.46       110.63 o                         
  -2   2   5        840.94        975.10       101.94 o                         
  -1   2   5        201.96        207.42        74.58 o                         
   0   2   5       7077.12       7119.30       308.72 o                         
   1   2   5         47.08         68.38        60.75 o                         
   2   2   5       4159.83       3925.31       379.35 o                         
   3   2   5        400.53        459.17        66.21 o                         
   4   2   5       3229.52       3615.46       203.94 o                         
   5   2   5       1945.49       1951.84       163.77 o                         
   6   2   5        337.16        326.65        69.63 o                         
   7   2   5         74.47         63.36       102.60 o                         
   8   2   5         14.93         -4.27        13.28 o                         
   9   2   5        278.52        252.01        43.02 o                         
  10   2   5          0.88        -11.14        44.55 o                         
  11   2   5        423.85        484.07        87.88 o                         
  12   2   5        113.59        181.71        59.08 o                         
  13   2   5          6.70         22.92        18.99 o                         
 -15   3   5          1.22          2.89        13.95 o                         
 -14   3   5        518.87        484.72        63.28 o                         
 -13   3   5         54.67         68.71        22.84 o                         
 -12   3   5        413.93        478.55        61.59 o                         
 -11   3   5        430.12        471.69        60.77 o                         
 -10   3   5         25.23         46.77        19.61 o                         
  -9   3   5         35.81         13.01        23.71 o                         
  -8   3   5        112.63        150.70        77.86 o                         
  -7   3   5       1561.93       1474.21       183.41 o                         
  -6   3   5         44.42         64.70        32.91 o                         
  -5   3   5          6.14         11.21        39.53 o                         
  -4   3   5        228.86        146.12        33.85 o                         
  -3   3   5       2125.57       2305.02       157.93 o                         
  -2   3   5        224.57        290.97        61.47 o                         
  -1   3   5       3358.50       3793.45       212.13 o                         
   0   3   5        291.16        319.12       112.83 o                         
   1   3   5       2207.34       1920.41       259.41 o                         
   2   3   5        420.69        316.17       127.37 o                         
   3   3   5         83.33         74.08        43.63 o                         
   4   3   5        971.10       1179.39       160.40 o                         
   5   3   5        328.20        348.05        98.56 o                         
   6   3   5       2189.09       1984.69       248.99 o                         
   7   3   5        133.82        124.90        36.05 o                         
   8   3   5        610.37        579.21        55.00 o                         
   9   3   5        945.67       1018.60        89.79 o                         
  10   3   5         60.93         19.87        29.81 o                         
  11   3   5        221.42        280.48        63.95 o                         
  12   3   5        124.38        151.22        50.27 o                         
  13   3   5          0.26         -2.01        10.58 o                         
 -15   4   5         56.90         76.42        35.58 o                         
 -14   4   5         12.97          5.85        17.68 o                         
 -13   4   5        289.66        291.48        42.55 o                         
 -12   4   5         72.68         45.96        18.75 o                         
 -11   4   5       1355.57       1571.77       105.16 o                         
 -10   4   5         35.72         43.36        19.10 o                         
  -9   4   5       1387.70       1227.82        92.02 o                         
  -8   4   5        922.17        923.82       204.87 o                         
  -7   4   5        179.89        314.99       122.84 o                         
  -6   4   5        121.71         61.24        35.35 o                         
  -5   4   5       1555.94       1590.75       184.76 o                         
  -4   4   5        246.03        297.28        50.49 o                         
  -3   4   5       4421.80       4521.79       203.53 o                         
  -2   4   5         73.87         95.10        42.10 o                         
  -1   4   5       2358.74       2488.72       178.78 o                         
   0   4   5        406.30        409.28       134.59 o                         
   1   4   5          2.81        -10.46        59.91 o                         
   2   4   5       3264.26       3306.50       235.50 o                         
   3   4   5         89.40         97.35        47.63 o                         
   4   4   5         63.38        135.87        56.69 o
[truncated: 1,004,239 more chars]
